# Supplementary material for: Characteristics of the Genome, Transcriptome and Ganoderic Acid of the Medicinal Fungus Ganoderma lingzhi
Source: J Fungi (Basel). 2022 Nov 28;8(12):1257. doi: 10.3390/jof8121257 (PMC9784716; doi:10.3390/jof8121257)
Supplement: Supplementary file 1 [file jof-08-01257-s001.zip]

Archive with 7 entries (7 files):
- Supplementary Materials S1  Gene annotation of G.lingzhi.xls
- Supplementary Materials S2 CAZy.xls
- Supplementary Materials S3 p450.xls
- Supplementary Materials S4 fragmentation ions of MS spectra.pdf
- Supplementary Materials S5 new gene annotation.xls
- Supplementary Materials S6 Alternative splicing.xls
- Supplementary Materials S7 AS genes KEGG enricht.xls
