# Supplementary material for: Characteristics of the Genome, Transcriptome and Ganoderic Acid of the Medicinal Fungus Ganoderma lingzhi
Source: J Fungi (Basel). 2022 Nov 28;8(12):1257. doi: 10.3390/jof8121257 (PMC9784716; doi:10.3390/jof8121257)
Supplement: Supplementary file 1 [file jof-08-01257-s001.zip › Supplementary Materials S1 Gene annotation of G.lingzhi.xls]

## Sheet: Supplementary Materials 1  Gene
gene_id	Uniprot	Pfam	Refseq	Nr	COG	KEGG	Pathway	GO
g7307.t1	-	-	-	hypothetical protein GSI_03673``	-	-	-	-
g10132.t1	sp|C4JHZ6|M28P2_UNCRE`Probable zinc metalloprotease UREG_01421	PF04389.14`Peptidase_M28`Peptidase family M28;PF01546.25`Peptidase_M20`Peptidase family M20/M25/M40	WP_115906812.1`M20/M25/M40 family metallo-hydrolase	hypothetical protein GSI_14938``	Zn-dependent amino- or carboxypeptidase, M28 family	-	-	GO:0008237`metallopeptidase activity`molecular_function;GO:0046872`metal ion binding`molecular_function;GO:0005576`extracellular region`cellular_component
g9485.t2	-	PF17169.1`NRBF2_MIT`MIT domain of nuclear receptor-binding factor 2;PF05942.8`PaREP1`Archaeal PaREP1/PaREP8 family;PF09537.7`DUF2383`Domain of unknown function (DUF2383)	-	hypothetical protein GSI_13557``	-	-	-	-
g9243.t1	sp|P0DPA4|FCK2_FUSPC`Cytochrome P450 monooxygenase FCK2	PF00067.19`p450`Cytochrome P450	WP_111347817.1`cytochrome P450	cytochrome P450, partial``	-	-	-	GO:0016705`oxidoreductase activity, acting on paired donors, with incorporation or reduction of molecular oxygen`molecular_function;GO:0016021`integral component of membrane`cellular_component;GO:0004497`monooxygenase activity`molecular_function;GO:0005506`iron ion binding`molecular_function;GO:0020037`heme binding`molecular_function
g8228.t1	sp|P40086|COX15_YEAST`Cytochrome c oxidase assembly protein COX15	PF02628.12`COX15-CtaA`Cytochrome oxidase assembly protein	WP_051474110.1`hypothetical protein	hypothetical protein GSI_00401``	-	K02259`COX15	ko02020` Two-component system;ko00190` Oxidative phosphorylation;ko00860` Porphyrin and chlorophyll metabolism	GO:0016653`oxidoreductase activity, acting on NAD(P)H, heme protein as acceptor`molecular_function;GO:0006784`heme a biosynthetic process`biological_process;GO:0005739`mitochondrion`cellular_component;GO:0016021`integral component of membrane`cellular_component;GO:0005743`mitochondrial inner membrane`cellular_component;GO:0016627`oxidoreductase activity, acting on the CH-CH group of donors`molecu…
g6734.t1	-	-	-	hypothetical protein GSI_11362``	-	-	-	-
g4432.t1	sp|O14188|RNG2_SCHPO`Ras GTPase-activating-like protein rng2	PF03836.12`RasGAP_C`RasGAP C-terminus;PF05565.8`Sipho_Gp157`Siphovirus Gp157;PF00616.16`RasGAP`GTPase-activator protein for Ras-like GTPase	-	hypothetical protein GSI_00715``	-	K05767`IQGAP2_3	ko04810` Regulation of actin cytoskeleton	GO:0071341`medial cortical node`cellular_component;GO:0005737`cytoplasm`cellular_component;GO:0051017`actin filament bundle assembly`biological_process;GO:0030835`negative regulation of actin filament depolymerization`biological_process;GO:0005096`GTPase activator activity`molecular_function;GO:1903476`protein localization to cell division site involved in mitotic actomyosin contractile ring asse…
g10493.t1	-	-	-	-	-	-	-	-
g5522.t1	sp|A8NCK4|COX1_COPC7`Cytochrome P450 monooxygenase COX1	PF10067.6`DUF2306`Predicted membrane protein (DUF2306);PF00067.19`p450`Cytochrome P450	WP_068699467.1`cytochrome P450	cytochrome P450``	Cytochrome P450	-	-	GO:0016705`oxidoreductase activity, acting on paired donors, with incorporation or reduction of molecular oxygen`molecular_function;GO:0004497`monooxygenase activity`molecular_function;GO:0016021`integral component of membrane`cellular_component;GO:0005506`iron ion binding`molecular_function;GO:0020037`heme binding`molecular_function
g6100.t1	sp|P06810|COX5_NEUCR`Cytochrome c oxidase polypeptide 5, mitochondrial	PF02936.11`COX4`Cytochrome c oxidase subunit IV	-	transporter``	-	K02263`COX4	ko04932` Non-alcoholic fatty liver disease (NAFLD);ko05012` Parkinson disease;ko00190` Oxidative phosphorylation;ko04260` Cardiac muscle contraction;ko05010` Alzheimer disease;ko05016` Huntington disease	GO:0016021`integral component of membrane`cellular_component;GO:0005751`mitochondrial respiratory chain complex IV`cellular_component;GO:0006123`mitochondrial electron transport, cytochrome c to oxygen`biological_process;GO:0004129`cytochrome-c oxidase activity`molecular_function
g9900.t1	-	-	-	hypothetical protein GSI_11955``	-	-	-	-
g10410.t1	-	PF12937.4`F-box-like`F-box-like	-	hypothetical protein GSI_03473``	-	-	-	-
g3676.t1	-	PF05648.11`PEX11`Peroxisomal biogenesis factor 11 (PEX11)	-	hypothetical protein GSI_02164``	-	-	-	-
g2320.t1	sp|Q9LNK7|NIPA3_ARATH`Probable magnesium transporter NIPA3	PF00892.17`EamA`EamA-like transporter family;PF05653.11`Mg_trans_NIPA`Magnesium transporter NIPA	-	transporter``	-	-	-	GO:0015095`magnesium ion transmembrane transporter activity`molecular_function;GO:0015693`magnesium ion transport`biological_process;GO:0005886`plasma membrane`cellular_component;GO:0016021`integral component of membrane`cellular_component;GO:0005769`early endosome`cellular_component
g8073.t1	sp|A1DMX4|EXGD_NEOFI`Probable glucan 1,3-beta-glucosidase D	PF00150.15`Cellulase`Cellulase (glycosyl hydrolase family 5)	WP_125083575.1`cellulase family glycosylhydrolase	hypothetical protein GSI_00215``	-	-	-	GO:0071555`cell wall organization`biological_process;GO:0004338`glucan exo-1,3-beta-glucosidase activity`molecular_function;GO:0016021`integral component of membrane`cellular_component;GO:0005886`plasma membrane`cellular_component;GO:0000272`polysaccharide catabolic process`biological_process
g4354.t1	sp|Q4WFV6|YA880_ASPFU`UPF0619 GPI-anchored membrane protein AFUA_3G00880	PF10342.6`GPI-anchored`Ser-Thr-rich glycosyl-phosphatidyl-inositol-anchored membrane family	-	hypothetical protein GSI_00617``	-	-	-	GO:0031225`anchored component of membrane`cellular_component;GO:0005886`plasma membrane`cellular_component
g1105.t2	sp|Q9D2N9|VP33A_MOUSE`Vacuolar protein sorting-associated protein 33A	PF00995.20`Sec1`Sec1 family	-	Sec1-like protein``	-	K20182`VPS33	-	GO:0030220`platelet formation`biological_process;GO:0005776`autophagosome`cellular_component;GO:0005764`lysosome`cellular_component;GO:0006904`vesicle docking involved in exocytosis`biological_process;GO:0031902`late endosome membrane`cellular_component;GO:0032418`lysosome localization`biological_process;GO:0033263`CORVET complex`cellular_component;GO:0005765`lysosomal membrane`cellular_component…
g6812.t2	-	PF00069.22`Pkinase`Protein kinase domain;PF07714.14`Pkinase_Tyr`Protein tyrosine kinase	WP_082362880.1`protein kinase	hypothetical protein GSI_01488``	-	-	-	-
g5666.t2	sp|Q5ZIM5|MAP1_CHICK`Methionine aminopeptidase 1	PF00557.21`Peptidase_M24`Metallopeptidase family M24;PF15801.2`zf-C6H2`zf-MYND-like zinc finger, mRNA-binding	WP_047861049.1`type I methionyl aminopeptidase	methionine aminopeptidase``	Methionine aminopeptidase	K01265`map	-	GO:0046872`metal ion binding`molecular_function;GO:0070084`protein initiator methionine removal`biological_process;GO:0070006`metalloaminopeptidase activity`molecular_function;GO:0005737`cytoplasm`cellular_component
g7451.t1	-	PF00628.26`PHD`PHD-finger	-	-	-	-	-	-
g5597.t1	sp|P0CQ23|SPT16_CRYNB`FACT complex subunit SPT16	PF14826.3`FACT-Spt16_Nlob`FACT complex subunit SPT16 N-terminal lobe domain;PF08512.9`Rtt106`Histone chaperone Rttp106-like;PF08644.8`SPT16`FACT complex subunit (SPT16/CDC68);PF00557.21`Peptidase_M24`Metallopeptidase family M24	WP_039655673.1`aminopeptidase P family protein	hypothetical protein GSI_13590``	Nucleosome binding factor SPN, SPT16 subunit	-	-	GO:0035101`FACT complex`cellular_component;GO:0006260`DNA replication`biological_process;GO:0006281`DNA repair`biological_process;GO:0005694`chromosome`cellular_component
g7561.t1	sp|C8VJW1|HXNP_EMENI`Major facilitator-type transporter hxnP	PF07690.13`MFS_1`Major Facilitator Superfamily;PF16159.2`FOXP-CC`FOXP coiled-coil domain;PF13894.3`zf-C2H2_4`C2H2-type zinc finger;PF15271.3`BBP1_N`Spindle pole body component BBP1, Mps2-binding protein;PF05605.9`zf-Di19`Drought induced 19 protein (Di19), zinc-binding;PF00096.23`zf-C2H2`Zinc finger, C2H2 type	WP_112528630.1`MFS transporter	MFS general substrate transporter``	-	-	-	GO:0022857`transmembrane transporter activity`molecular_function;GO:0031224`intrinsic component of membrane`cellular_component;GO:0016021`integral component of membrane`cellular_component;GO:0005886`plasma membrane`cellular_component
g9628.t1	sp|D8QAM0|PFF1_SCHCM`Vacuolar membrane protease	PF04389.14`Peptidase_M28`Peptidase family M28	WP_084711492.1`M20/M25/M40 family metallo-hydrolase	hypothetical protein GSI_04367``	Zn-dependent amino- or carboxypeptidase, M28 family	-	-	GO:0005774`vacuolar membrane`cellular_component;GO:0016021`integral component of membrane`cellular_component;GO:0008237`metallopeptidase activity`molecular_function;GO:0046872`metal ion binding`molecular_function
g1183.t2	-	-	-	hypothetical protein GSI_06010``	-	-	-	-
g794.t1	sp|Q9UVG5|PRM10_PICSO`Pheromone-regulated membrane protein 10	PF12821.4`ThrE_2`Threonine/Serine exporter, ThrE;PF06738.9`ThrE`Putative threonine/serine exporter	WP_120565242.1`threonine/serine exporter family protein	hypothetical protein GSI_06438``	-	-	-	GO:0016021`integral component of membrane`cellular_component
g2260.t1	-	PF01693.13`Cauli_VI`Caulimovirus viroplasmin	-	hypothetical protein L226DRAFT_457563``	-	-	-	-
g6124.t1	sp|Q8VZF1|AEE7_ARATH`Acetate/butyrate--CoA ligase AAE7, peroxisomal	PF00501.25`AMP-binding`AMP-binding enzyme;PF13193.3`AMP-binding_C`AMP-binding enzyme C-terminal domain	WP_011565012.1`long-chain-fatty-acid--CoA ligase	transporter``	Acyl-CoA synthetase (AMP-forming)/AMP-acid ligase II	-	-	GO:0047760`butyrate-CoA ligase activity`molecular_function;GO:0006083`acetate metabolic process`biological_process;GO:0006097`glyoxylate cycle`biological_process;GO:0019605`butyrate metabolic process`biological_process;GO:0003987`acetate-CoA ligase activity`molecular_function;GO:0005777`peroxisome`cellular_component
g8338.t2	sp|Q9P7U2|YI7E_SCHPO`Putative aryl-alcohol dehydrogenase C977.14c	PF00248.18`Aldo_ket_red`Aldo/keto reductase family	WP_015201793.1`aldo/keto reductase	transporter``	-	-	-	GO:0005829`cytosol`cellular_component;GO:0016491`oxidoreductase activity`molecular_function;GO:0071805`potassium ion transmembrane transport`biological_process;GO:0005634`nucleus`cellular_component
g7628.t1	-	PF11807.5`DUF3328`Domain of unknown function (DUF3328)	-	hypothetical protein GSI_14656``	-	-	-	-
g10088.t1	-	-	-	``	-	-	-	-
g378.t1	sp|Q10177|PDT1_SCHPO`Manganese transporter pdt1	PF01566.15`Nramp`Natural resistance-associated macrophage protein	WP_081684557.1`divalent metal cation transporter	transporter``	-	K12346`SMF	-	GO:0071421`manganese ion transmembrane transport`biological_process;GO:0046872`metal ion binding`molecular_function;GO:0030026`cellular manganese ion homeostasis`biological_process;GO:0015086`cadmium ion transmembrane transporter activity`molecular_function;GO:0006826`iron ion transport`biological_process;GO:0005783`endoplasmic reticulum`cellular_component;GO:0030176`integral component of endopla…
g3495.t1	-	-	-	hypothetical protein GSI_14920``	-	-	-	-
g3558.t1	-	PF11428.5`DUF3196`Protein of unknown function (DUF3196)	-	hypothetical protein GSI_02021``	-	-	-	-
g4712.t1	sp|P32913|VPS17_YEAST`Vacuolar protein sorting-associated protein 17	PF00787.21`PX`PX domain;PF09325.7`Vps5`Vps5 C terminal like	-	hypothetical protein GSI_01021``	-	-	-	GO:0030904`retromer complex`cellular_component;GO:0005768`endosome`cellular_component;GO:0005829`cytosol`cellular_component;GO:0042147`retrograde transport, endosome to Golgi`biological_process;GO:0030905`retromer, tubulation complex`cellular_component;GO:0032266`phosphatidylinositol-3-phosphate binding`molecular_function;GO:0006886`intracellular protein transport`biological_process
g2161.t1	-	-	-	hypothetical protein GSI_09915``	-	-	-	-
g3934.t1	sp|Q566C7|NUDT3_RAT`Diphosphoinositol polyphosphate phosphohydrolase 1	PF00293.25`NUDIX`NUDIX domain	WP_085435442.1`NUDIX hydrolase	hypothetical protein GSI_02462``	-	K07766`E3.6.1.52	-	GO:0005737`cytoplasm`cellular_component;GO:0000287`magnesium ion binding`molecular_function;GO:0050072`m7G(5')pppN diphosphatase activity`molecular_function;GO:1901909`diadenosine hexaphosphate catabolic process`biological_process;GO:0071543`diphosphoinositol polyphosphate metabolic process`biological_process;GO:0034431`bis(5'-adenosyl)-hexaphosphatase activity`molecular_function;GO:0000298`endop…
g10571.t1	sp|O14325|YB7A_SCHPO`Uncharacterized AAA domain-containing protein C16E9.10c	PF13481.3`AAA_25`AAA domain;PF00910.19`RNA_helicase`RNA helicase;PF13671.3`AAA_33`AAA domain;PF05729.9`NACHT`NACHT domain;PF00004.26`AAA`ATPase family associated with various cellular activities (AAA);PF06068.10`TIP49`TIP49 C-terminus;PF07724.11`AAA_2`AAA domain (Cdc48 subfamily);PF13173.3`AAA_14`AAA domain;PF07726.8`AAA_3`ATPase family associated with various cellular activities (AAA);PF13189.3`…	WP_126172132.1`CDC48 family AAA ATPase	transporter``	-	K14571`RIX7, NVL	ko03008` Ribosome biogenesis in eukaryotes	GO:0016887`ATPase activity`molecular_function;GO:0005730`nucleolus`cellular_component;GO:0005524`ATP binding`molecular_function;GO:0000055`ribosomal large subunit export from nucleus`biological_process;GO:0042254`ribosome biogenesis`biological_process;GO:1990275`preribosome binding`molecular_function;GO:0005634`nucleus`cellular_component;GO:0051973`positive regulation of telomerase activity`biolo…
g4179.t1	sp|Q9VK68|PITH1_DROME`PITH domain-containing protein CG6153	PF06201.10`PITH`PITH domain	-	``	-	-	-	GO:0005634`nucleus`cellular_component
g9589.t1	-	-	-	hypothetical protein GSI_04410``	-	-	-	-
g5691.t1	sp|Q86UV5|UBP48_HUMAN`Ubiquitin carboxyl-terminal hydrolase 48	PF00240.20`ubiquitin`Ubiquitin family;PF00641.15`zf-RanBP`Zn-finger in Ran binding protein and others;PF00443.26`UCH`Ubiquitin carboxyl-terminal hydrolase;PF13423.3`UCH_1`Ubiquitin carboxyl-terminal hydrolase;PF06337.9`DUSP`DUSP domain	-	hypothetical protein GSI_13686``	-	K11858`USP48	-	GO:0016579`protein deubiquitination`biological_process;GO:0004843`thiol-dependent ubiquitin-specific protease activity`molecular_function;GO:0005739`mitochondrion`cellular_component;GO:0005654`nucleoplasm`cellular_component;GO:0005829`cytosol`cellular_component;GO:0006511`ubiquitin-dependent protein catabolic process`biological_process;GO:0004197`cysteine-type endopeptidase activity`molecular_fun…
g7291.t1	-	PF00172.15`Zn_clus`Fungal Zn(2)-Cys(6) binuclear cluster domain	-	``	-	-	-	-
g5149.t1	sp|P50523|QCR8_SCHPO`Cytochrome b-c1 complex subunit 8	PF02939.13`UcrQ`UcrQ family	-	Cytochrome b-c1 complex subunit 8``	-	K00418`QCR8, UQCRQ	ko04932` Non-alcoholic fatty liver disease (NAFLD);ko05012` Parkinson disease;ko00190` Oxidative phosphorylation;ko05010` Alzheimer disease;ko04260` Cardiac muscle contraction;ko05016` Huntington disease	GO:0005739`mitochondrion`cellular_component;GO:0008121`ubiquinol-cytochrome-c reductase activity`molecular_function;GO:0006122`mitochondrial electron transport, ubiquinol to cytochrome c`biological_process;GO:0005750`mitochondrial respiratory chain complex III`cellular_component;GO:0009060`aerobic respiration`biological_process
g3137.t1	-	PF01636.20`APH`Phosphotransferase enzyme family	-	hypothetical protein EWM64_g1545``	-	-	-	-
g8759.t1	sp|A0A1B1ZGB5|NPS10_HETAN`Adenylate-forming reductase Nps10	PF01370.18`Epimerase`NAD dependent epimerase/dehydratase family;PF07993.9`NAD_binding_4`Male sterility protein;PF00501.25`AMP-binding`AMP-binding enzyme	WP_141588833.1`amino acid adenylation domain-containing protein	hypothetical protein GSI_03148``	-	-	-	GO:0016491`oxidoreductase activity`molecular_function;GO:0016740`transferase activity`molecular_function;GO:0031177`phosphopantetheine binding`molecular_function
g9694.t1	-	-	-	-	-	-	-	-
g2896.t1	-	-	-	hypothetical protein GSI_03460``	-	-	-	-
g4194.t1	-	-	-	-	-	-	-	-
g4792.t1	-	-	-	hypothetical protein BD311DRAFT_653099``	-	-	-	-
g5071.t1	sp|C5FHK0|SED1_ARTOC`Tripeptidyl-peptidase SED1	PF09286.8`Pro-kuma_activ`Pro-kumamolisin, activation domain	-	hypothetical protein GSI_09399``	Serine protease, subtilase family	K01279`TPP1, CLN2	ko04142` Lysosome	GO:0005615`extracellular space`cellular_component;GO:0004252`serine-type endopeptidase activity`molecular_function;GO:0046872`metal ion binding`molecular_function;GO:0009405`pathogenesis`biological_process
g9899.t1	sp|O13844|YFG5_SCHPO`Uncharacterized mitochondrial carrier C19G12.05	PF00153.24`Mito_carr`Mitochondrial carrier protein	-	mitochondrial tricarboxylate transporter``	-	K15100`SLC25A1, CTP	-	GO:0005739`mitochondrion`cellular_component;GO:0016021`integral component of membrane`cellular_component;GO:0005743`mitochondrial inner membrane`cellular_component;GO:0006843`mitochondrial citrate transport`biological_process;GO:0005371`tricarboxylate secondary active transmembrane transporter activity`molecular_function
g8813.t1	-	-	-	hypothetical protein GSI_04373``	-	-	-	-
g10090.t1	-	-	-	hypothetical protein GSI_12088``	-	-	-	-
g9182.t1	-	-	-	hypothetical protein BD309DRAFT_916187``	-	-	-	-
g8306.t1	sp|Q6AU07|DBR1_ORYSJ`Lariat debranching enzyme	PF00149.25`Metallophos`Calcineurin-like phosphoesterase;PF05011.10`DBR1`Lariat debranching enzyme, C-terminal domain	WP_141257271.1`MULTISPECIES: metallophosphoesterase	hypothetical protein GSI_04804``	-	K18328`DBR1	-	GO:0009793`embryo development ending in seed dormancy`biological_process;GO:0000398`mRNA splicing, via spliceosome`biological_process;GO:0005634`nucleus`cellular_component;GO:0008419`RNA lariat debranching enzyme activity`molecular_function
g6875.t1	-	-	-	hypothetical protein GSI_04626``	-	-	-	-
g6616.t1	-	-	-	hypothetical protein GSI_11542``	-	-	-	-
g760.t1	sp|A6QR31|FA32A_BOVIN`Protein FAM32A	PF08555.7`DUF1754`Eukaryotic family of unknown function (DUF1754)	-	hypothetical protein GSI_06469``	-	K13120`FAM32A	-	GO:0006915`apoptotic process`biological_process;GO:0005730`nucleolus`cellular_component;GO:0007049`cell cycle`biological_process
g4723.t1	-	PF00096.23`zf-C2H2`Zinc finger, C2H2 type;PF13465.3`zf-H2C2_2`Zinc-finger double domain;PF05605.9`zf-Di19`Drought induced 19 protein (Di19), zinc-binding;PF16622.2`zf-C2H2_11`zinc-finger C2H2-type;PF13894.3`zf-C2H2_4`C2H2-type zinc finger;PF16159.2`FOXP-CC`FOXP coiled-coil domain	-	transcription factor``	-	-	-	-
g5405.t2	sp|G3Y424|YANF_ASPNA`FAD-dependent monooxygenase yanF	PF01565.20`FAD_binding_4`FAD binding domain;PF08031.9`BBE`Berberine and berberine like	WP_110053966.1`FAD-binding oxidoreductase	hypothetical protein GSI_08932``	-	-	-	GO:0016114`terpenoid biosynthetic process`biological_process;GO:0016491`oxidoreductase activity`molecular_function;GO:0071949`FAD binding`molecular_function
g8387.t1	-	PF00646.30`F-box`F-box domain;PF12937.4`F-box-like`F-box-like	-	hypothetical protein GSI_04584``	-	-	-	-
g3662.t1	sp|Q0CI96|BTGC_ASPTN`Probable glucan endo-1,3-beta-glucosidase btgC	-	-	hypothetical protein GSI_02147``	-	-	-	GO:0042973`glucan endo-1,3-beta-D-glucosidase activity`molecular_function;GO:0005886`plasma membrane`cellular_component;GO:0016021`integral component of membrane`cellular_component;GO:0000272`polysaccharide catabolic process`biological_process;GO:0071555`cell wall organization`biological_process
g2322.t2	-	-	-	hypothetical protein GSI_10958``	-	-	-	-
g1506.t1	-	-	-	-	-	-	-	-
g570.t1	-	-	-	hypothetical protein GSI_06721``	-	-	-	-
g9436.t1	sp|Q7Z9Z2|TBG_COPC7`Tubulin gamma chain	PF00091.22`Tubulin`Tubulin/FtsZ family, GTPase domain;PF03953.14`Tubulin_C`Tubulin C-terminal domain;PF10644.6`Misat_Tub_SegII`Misato Segment II tubulin-like domain;PF12210.5`Hrs_helical`Hepatocyte growth factor-regulated tyrosine kinase substrate;PF14881.3`Tubulin_3`Tubulin domain	WP_114597919.1`tubulin beta chain	hypothetical protein GSI_13503``	-	K10389`TUBG	-	GO:0043332`mating projection tip`cellular_component;GO:0031122`cytoplasmic microtubule organization`biological_process;GO:0061497`inner plaque of mitotic spindle pole body`cellular_component;GO:0071957`old mitotic spindle pole body`cellular_component;GO:0003924`GTPase activity`molecular_function;GO:0061496`half bridge of mitotic spindle pole body`cellular_component;GO:0007020`microtubule nucleati…
g8974.t1	sp|P40309|KHA1_YEAST`K(+)/H(+) antiporter 1	PF00999.18`Na_H_Exchanger`Sodium/hydrogen exchanger family	WP_096333698.1`cation/H(+) antiporter	transporter``	-	-	-	GO:0015672`monovalent inorganic cation transport`biological_process;GO:0005794`Golgi apparatus`cellular_component;GO:0005783`endoplasmic reticulum`cellular_component;GO:0015386`potassium:proton antiporter activity`molecular_function;GO:0005739`mitochondrion`cellular_component;GO:0016021`integral component of membrane`cellular_component
g10514.t1	-	-	-	hypothetical protein GSI_09486``	-	-	-	-
g9177.t1	-	-	-	hypothetical protein GSI_15662``	-	-	-	-
g5785.t1	sp|B5FCJ8|SERC_ALIFM`Phosphoserine aminotransferase	PF00266.16`Aminotran_5`Aminotransferase class-V	WP_054521278.1`phosphoserine transaminase	``	-	K00831`serC, PSAT1	ko01200` Carbon metabolism;ko00260` Glycine, serine and threonine metabolism;ko00750` Vitamin B6 metabolism;ko00680` Methane metabolism;ko01230` Biosynthesis of amino acids	GO:0030170`pyridoxal phosphate binding`molecular_function;GO:0005737`cytoplasm`cellular_component;GO:0004648`O-phospho-L-serine:2-oxoglutarate aminotransferase activity`molecular_function;GO:0008615`pyridoxine biosynthetic process`biological_process;GO:0006564`L-serine biosynthetic process`biological_process
g2837.t1	sp|E9FCP6|DTXS3_METRA`Aldo-keto reductase dtxS3	PF00248.18`Aldo_ket_red`Aldo/keto reductase family	WP_062309885.1`aldo/keto reductase	transporter``	-	-	-	GO:0016491`oxidoreductase activity`molecular_function
g4830.t1	-	PF12937.4`F-box-like`F-box-like	-	hypothetical protein DICSQDRAFT_58204``	-	-	-	-
g5934.t1	sp|P36618|CDC16_SCHPO`Cell division control protein 16	PF00566.15`RabGAP-TBC`Rab-GTPase-TBC domain	-	hypothetical protein GSI_13965``	-	K02179`BUB2	ko04111` Cell cycle - yeast	GO:0005829`cytosol`cellular_component;GO:0044732`mitotic spindle pole body`cellular_component;GO:1990334`Bfa1-Bub2 complex`cellular_component;GO:0090630`activation of GTPase activity`biological_process;GO:0005634`nucleus`cellular_component;GO:0045737`positive regulation of cyclin-dependent protein serine/threonine kinase activity`biological_process;GO:0010974`negative regulation of barrier septum…
g11198.t2	sp|O33822|AAT_THEAQ`Aspartate aminotransferase	PF01053.17`Cys_Met_Meta_PP`Cys/Met metabolism PLP-dependent enzyme;PF01041.14`DegT_DnrJ_EryC1`DegT/DnrJ/EryC1/StrS aminotransferase family;PF00155.18`Aminotran_1_2`Aminotransferase class I and II	WP_114076105.1`aminotransferase	transporter``	Aspartate/methionine/tyrosine aminotransferase	-	-	GO:0030170`pyridoxal phosphate binding`molecular_function;GO:0004069`L-aspartate:2-oxoglutarate aminotransferase activity`molecular_function;GO:0005737`cytoplasm`cellular_component;GO:0009058`biosynthetic process`biological_process
g5159.t1	-	PF07034.8`ORC3_N`Origin recognition complex (ORC) subunit 3 N-terminus	-	hypothetical protein GSI_09254``	-	K02605`ORC3	ko04111` Cell cycle - yeast;ko04113` Meiosis - yeast;ko04110` Cell cycle	-
g5999.t1	sp|Q8AVL0|C19L1_XENLA`CWF19-like protein 1	PF04676.11`CwfJ_C_2`Protein similar to CwfJ C-terminus 2;PF04677.12`CwfJ_C_1`Protein similar to CwfJ C-terminus 1	-	nuclear protein``	-	-	-	-
g7689.t1	-	-	WP_011937331.1`hypothetical protein	hypothetical protein GSI_14568``	-	-	-	-
g541.t1	sp|O74430|TGCE1_SCHPO`Probable lipase C1672.09	PF00561.17`Abhydrolase_1`alpha/beta hydrolase fold;PF04083.13`Abhydro_lipase`Partial alpha/beta-hydrolase lipase region;PF12146.5`Hydrolase_4`Serine aminopeptidase, S33	-	hypothetical protein GSI_06751``	-	K01052`LIPA	ko00100` Steroid biosynthesis;ko04142` Lysosome	GO:0016042`lipid catabolic process`biological_process;GO:0016298`lipase activity`molecular_function;GO:0016021`integral component of membrane`cellular_component;GO:0016125`sterol metabolic process`biological_process;GO:0005737`cytoplasm`cellular_component;GO:0004771`sterol esterase activity`molecular_function;GO:0006696`ergosterol biosynthetic process`biological_process;GO:0044255`cellular lipid …
g9030.t1	sp|O13728|AIN1_SCHPO`Alpha-actinin-like protein 1	PF08726.7`EFhand_Ca_insen`Ca2+ insensitive EF hand;PF11971.5`CAMSAP_CH`CAMSAP CH domain;PF00307.28`CH`Calponin homology (CH) domain;PF00435.18`Spectrin`Spectrin repeat	WP_137181986.1`hypothetical protein, partial	actinin-like protein``	-	-	-	GO:0051764`actin crosslink formation`biological_process;GO:0032432`actin filament bundle`cellular_component;GO:0003786`actin lateral binding`molecular_function;GO:0030674`protein binding, bridging`molecular_function;GO:1902405`mitotic actomyosin contractile ring localization`biological_process;GO:1903478`actin filament bundle convergence involved in mitotic contractile ring assembly`biological_pr…
g3658.t1	-	-	-	-	-	-	-	-
g9157.t1	-	-	-	hypothetical protein GSI_08073``	-	-	-	-
g8860.t1	sp|Q10137|SEC14_SCHPO`Sec14 cytosolic factor	PF03765.12`CRAL_TRIO_N`CRAL/TRIO, N-terminal domain;PF00650.17`CRAL_TRIO`CRAL/TRIO domain	-	hypothetical protein GSI_15252``	-	-	-	GO:0051286`cell tip`cellular_component;GO:0008525`phosphatidylcholine transporter activity`molecular_function;GO:0008526`phosphatidylinositol transporter activity`molecular_function;GO:0060187`cell pole`cellular_component;GO:0015031`protein transport`biological_process;GO:0031322`ascospore-type prospore-specific spindle pole body remodeling`biological_process;GO:0005628`prospore membrane`cellular…
g2816.t2	-	-	-	hypothetical protein GSI_10334``	-	-	-	-
g4199.t1	-	-	-	-	-	-	-	-
g10715.t1	sp|P39981|AVT2_YEAST`Vacuolar amino acid transporter 2	PF03222.10`Trp_Tyr_perm`Tryptophan/tyrosine permease family;PF01490.15`Aa_trans`Transmembrane amino acid transporter protein	-	transporter``	-	K14997`SLC38A11	-	GO:0005774`vacuolar membrane`cellular_component;GO:0005783`endoplasmic reticulum`cellular_component;GO:0016021`integral component of membrane`cellular_component;GO:0015171`amino acid transmembrane transporter activity`molecular_function;GO:0003333`amino acid transmembrane transport`biological_process
g4342.t1	sp|P49605|KAPR_USTMA`cAMP-dependent protein kinase regulatory subunit	PF00027.26`cNMP_binding`Cyclic nucleotide-binding domain;PF02197.14`RIIa`Regulatory subunit of type II PKA R-subunit	WP_014210931.1`cyclic nucleotide-binding domain-containing protein	protein kinase A regulatory subunit``	-	K04739`PRKAR	ko04210` Apoptosis;ko04910` Insulin signaling pathway	GO:0047555`3',5'-cyclic-GMP phosphodiesterase activity`molecular_function;GO:0005829`cytosol`cellular_component;GO:0019934`cGMP-mediated signaling`biological_process;GO:0008603`cAMP-dependent protein kinase regulator activity`molecular_function;GO:0030552`cAMP binding`molecular_function;GO:0005952`cAMP-dependent protein kinase complex`cellular_component
g505.t1	sp|Q5B9F2|BGLL_EMENI`Probable beta-glucosidase L	PF14310.3`Fn3-like`Fibronectin type III-like domain;PF00933.18`Glyco_hydro_3`Glycosyl hydrolase family 3 N terminal domain;PF01915.19`Glyco_hydro_3_C`Glycosyl hydrolase family 3 C-terminal domain	WP_126581565.1`glycosyl hydrolase	beta-glucosidase 6, partial``	-	K05349`bglX	ko00500` Starch and sucrose metabolism;ko00460` Cyanoamino acid metabolism;ko00940` Phenylpropanoid biosynthesis	GO:0009251`glucan catabolic process`biological_process;GO:0005576`extracellular region`cellular_component;GO:0008422`beta-glucosidase activity`molecular_function;GO:0030245`cellulose catabolic process`biological_process
g1612.t1	-	-	-	hypothetical protein GSI_13043``	-	-	-	-
g5900.t1	sp|Q9H1K0|RBNS5_HUMAN`Rabenosyn-5	PF11464.5`Rbsn`Rabenosyn Rab binding domain;PF06221.10`zf-C2HC5`Putative zinc finger motif, C2HC5-type;PF01363.18`FYVE`FYVE zinc finger	-	hypothetical protein GSI_13928``	-	K12481`RBSN, ZFYVE20	ko04144` Endocytosis	GO:0090160`Golgi to lysosome transport`biological_process;GO:0016197`endosomal transport`biological_process;GO:0043231`intracellular membrane-bounded organelle`cellular_component;GO:1903358`regulation of Golgi organization`biological_process;GO:0003676`nucleic acid binding`molecular_function;GO:0034498`early endosome to Golgi transport`biological_process;GO:0007596`blood coagulation`biological_pr…
g6520.t1	sp|P0CP51|PAN3_CRYNB`PAN2-PAN3 deadenylation complex subunit PAN3	PF00069.22`Pkinase`Protein kinase domain;PF07714.14`Pkinase_Tyr`Protein tyrosine kinase	-	hypothetical protein GSI_11669``	-	K12572`PAN3	ko03018` RNA degradation	GO:0000289`nuclear-transcribed mRNA poly(A) tail shortening`biological_process;GO:0005524`ATP binding`molecular_function;GO:0031251`PAN complex`cellular_component;GO:0046872`metal ion binding`molecular_function;GO:0004672`protein kinase activity`molecular_function;GO:0003723`RNA binding`molecular_function;GO:0006397`mRNA processing`biological_process
g6172.t1	sp|O88202|LPP60_RAT`60 kDa lysophospholipase	PF12796.4`Ank_2`Ankyrin repeats (3 copies);PF00710.17`Asparaginase`Asparaginase, N-terminal;PF00023.27`Ank`Ankyrin repeat;PF13606.3`Ank_3`Ankyrin repeat;PF13857.3`Ank_5`Ankyrin repeats (many copies);PF13637.3`Ank_4`Ankyrin repeats (many copies)	WP_053232510.1`type I asparaginase	transporter``	L-asparaginase/archaeal Glu-tRNAGln amidotransferase subunit D;Ankyrin repeat	K13278`ASPG	-	GO:0016747`transferase activity, transferring acyl groups other than amino-acyl groups`molecular_function;GO:0006528`asparagine metabolic process`biological_process;GO:0004622`lysophospholipase activity`molecular_function;GO:0016042`lipid catabolic process`biological_process;GO:0003847`1-alkyl-2-acetylglycerophosphocholine esterase activity`molecular_function;GO:0004067`asparaginase activity`mole…
g3223.t1	sp|Q4WS70|MDRA_ASPFU`Major facilitator superfamily multidrug transporter mdrA	PF07690.13`MFS_1`Major Facilitator Superfamily;PF06779.11`MFS_4`Uncharacterised MFS-type transporter YbfB;PF00083.21`Sugar_tr`Sugar (and other) transporter	WP_002063858.1`MFS transporter	``	-	-	-	GO:0000329`fungal-type vacuole membrane`cellular_component;GO:0042910`xenobiotic transporter activity`molecular_function;GO:0005887`integral component of plasma membrane`cellular_component;GO:0006855`drug transmembrane transport`biological_process
g1418.t1	sp|Q5AFA2|CRH11_CANAL`Extracellular glycosidase CRH11	PF00722.18`Glyco_hydro_16`Glycosyl hydrolases family 16	WP_132701563.1`glycoside hydrolase family 16 protein	``	-	-	-	GO:0009405`pathogenesis`biological_process;GO:0009986`cell surface`cellular_component;GO:0030445`yeast-form cell wall`cellular_component;GO:0005576`extracellular region`cellular_component;GO:0016757`transferase activity, transferring glycosyl groups`molecular_function;GO:0005975`carbohydrate metabolic process`biological_process;GO:0031505`fungal-type cell wall organization`biological_process;GO:0…
g3878.t1	sp|O67642|TKT_AQUAE`Transketolase	PF00676.17`E1_dh`Dehydrogenase E1 component;PF02780.17`Transketolase_C`Transketolase, C-terminal domain;PF00456.18`Transketolase_N`Transketolase, thiamine diphosphate binding domain;PF02779.21`Transket_pyr`Transketolase, pyrimidine binding domain;PF02775.18`TPP_enzyme_C`Thiamine pyrophosphate enzyme, C-terminal TPP binding domain	WP_002766940.1`transketolase	hypothetical protein GSI_02396``	Transketolase	-	-	GO:0046872`metal ion binding`molecular_function;GO:0005829`cytosol`cellular_component;GO:0006098`pentose-phosphate shunt`biological_process;GO:0004802`transketolase activity`molecular_function
g10672.t1	sp|Q8ISP0|RS18_BRABE`40S ribosomal protein S18	PF00416.19`Ribosomal_S13`Ribosomal protein S13/S18	WP_079878281.1`30S ribosomal protein S13, partial	hypothetical protein GSI_03908``	-	K02964`RP-S18e, RPS18	ko03010` Ribosome	GO:0003735`structural constituent of ribosome`molecular_function;GO:0019843`rRNA binding`molecular_function;GO:0005840`ribosome`cellular_component;GO:0006412`translation`biological_process
g5424.t1	-	PF01284.20`MARVEL`Membrane-associating domain	-	hypothetical protein GSI_08897``	-	-	-	-
g11322.t1	-	PF07699.10`Ephrin_rec_like`Putative ephrin-receptor like	-	hypothetical protein GSI_02990``	-	-	-	-
g6549.t1	sp|P59769|BIP_ASPAW`Endoplasmic reticulum chaperone BiP	PF00012.17`HSP70`Hsp70 protein;PF06723.10`MreB_Mbl`MreB/Mbl protein	WP_069134452.1`molecular chaperone DnaK	heat shock protein 70``	-	K09490`HSPA5, BIP	ko04141` Protein processing in endoplasmic reticulum;ko03060` Protein export;ko04918` Thyroid hormone synthesis;ko05020` Prion diseases	GO:0005788`endoplasmic reticulum lumen`cellular_component;GO:0016787`hydrolase activity`molecular_function;GO:0005524`ATP binding`molecular_function;GO:0006986`response to unfolded protein`biological_process
g26.t1	sp|Q3UG98|NAT9_MOUSE`N-acetyltransferase 9	PF13523.3`Acetyltransf_8`Acetyltransferase (GNAT) domain;PF13508.4`Acetyltransf_7`Acetyltransferase (GNAT) domain;PF13302.4`Acetyltransf_3`Acetyltransferase (GNAT) domain;PF08445.7`FR47`FR47-like protein;PF00583.22`Acetyltransf_1`Acetyltransferase (GNAT) family	-	GNAT domain-containing protein``	-	-	-	GO:0032991`macromolecular complex`cellular_component;GO:0006473`protein acetylation`biological_process;GO:0016747`transferase activity, transferring acyl groups other than amino-acyl groups`molecular_function
g4045.t1	-	-	-	hypothetical protein GSI_08035``	-	-	-	-
g11223.t1	-	-	-	hypothetical protein GSI_02613``	-	-	-	-
g9907.t1	-	PF00144.21`Beta-lactamase`Beta-lactamase	WP_083815120.1`serine hydrolase	``	-	-	-	-
g3762.t1	sp|O34812|YFMJ_BACSU`Putative NADP-dependent oxidoreductase YfmJ	PF16884.2`ADH_N_2`N-terminal domain of oxidoreductase;PF13602.3`ADH_zinc_N_2`Zinc-binding dehydrogenase;PF00107.23`ADH_zinc_N`Zinc-binding dehydrogenase	WP_064443774.1`NADP-dependent oxidoreductase	hypothetical protein GSI_02264``	NADPH-dependent curcumin reductase CurA	K07119`K07119	-	GO:0016491`oxidoreductase activity`molecular_function;GO:0019439`aromatic compound catabolic process`biological_process;GO:0009636`response to toxic substance`biological_process
g223.t1	sp|Q9URX1|YLX5_SCHPO`UNC93-like protein C922.05c	PF05978.13`UNC-93`Ion channel regulatory protein UNC-93;PF07690.13`MFS_1`Major Facilitator Superfamily	-	MFS general substrate transporter``	-	-	-	GO:0016021`integral component of membrane`cellular_component;GO:0022857`transmembrane transporter activity`molecular_function;GO:0005737`cytoplasm`cellular_component
g1714.t1	sp|P13860|GUX1_PHACH`Exoglucanase 1	PF00840.17`Glyco_hydro_7`Glycosyl hydrolase family 7	WP_085741118.1`hypothetical protein	putative cellobiohydrolase 1``	-	K01225`CBHA_B	ko00500` Starch and sucrose metabolism	GO:0030245`cellulose catabolic process`biological_process;GO:0016162`cellulose 1,4-beta-cellobiosidase activity`molecular_function;GO:0005576`extracellular region`cellular_component;GO:0030248`cellulose binding`molecular_function
g2706.t1	sp|G3XMB9|AZAE_ASPNA`Ketoreductase azaE	PF05368.10`NmrA`NmrA-like family;PF13460.3`NAD_binding_10`NAD(P)H-binding;PF07993.9`NAD_binding_4`Male sterility protein;PF02719.12`Polysacc_synt_2`Polysaccharide biosynthesis protein;PF01073.16`3Beta_HSD`3-beta hydroxysteroid dehydrogenase/isomerase family;PF01370.18`Epimerase`NAD dependent epimerase/dehydratase family;PF16363.2`GDP_Man_Dehyd`GDP-mannose 4,6 dehydratase;PF00106.22`adh_short`shor…	WP_052593863.1`aldehyde reductase	hypothetical protein GSI_10510``	-	-	-	GO:0016491`oxidoreductase activity`molecular_function;GO:0050662`coenzyme binding`molecular_function
g8212.t1	-	PF11715.5`Nup160`Nucleoporin Nup120/160	-	hypothetical protein GSI_00383``	-	K14303`NUP160, NUP120	ko03013` RNA transport	-
g2606.t1	-	PF14534.3`DUF4440`Domain of unknown function (DUF4440);PF07080.8`DUF1348`Protein of unknown function (DUF1348);PF12680.4`SnoaL_2`SnoaL-like domain	WP_093874768.1`nuclear transport factor 2 family protein	hypothetical protein GSI_10618``	-	K09958`K09958	-	-
g979.t1	sp|P22579|SIN3_YEAST`Transcriptional regulatory protein SIN3	PF02671.18`PAH`Paired amphipathic helix repeat;PF16879.2`Sin3a_C`C-terminal domain of Sin3a protein;PF08295.9`Sin3_corepress`Sin3 family co-repressor	-	hypothetical protein DICSQDRAFT_47468``	-	K11644`SIN3A	ko04919` Thyroid hormone signaling pathway;ko05202` Transcriptional misregulation in cancer;ko05016` Huntington disease;ko04139` Mitophagy - yeast	GO:0061587`transfer RNA gene-mediated silencing`biological_process;GO:0033698`Rpd3L complex`cellular_component;GO:0016479`negative regulation of transcription from RNA polymerase I promoter`biological_process;GO:0031939`negative regulation of chromatin silencing at telomere`biological_process;GO:0006303`double-strand break repair via nonhomologous end joining`biological_process;GO:0045944`positiv…
g7180.t2	-	-	-	``	-	-	-	-
g586.t1	-	PF13374.3`TPR_10`Tetratricopeptide repeat;PF01753.15`zf-MYND`MYND finger;PF07719.14`TPR_2`Tetratricopeptide repeat;PF15801.2`zf-C6H2`zf-MYND-like zinc finger, mRNA-binding;PF13181.3`TPR_8`Tetratricopeptide repeat;PF13428.3`TPR_14`Tetratricopeptide repeat;PF13432.3`TPR_16`Tetratricopeptide repeat;PF07721.11`TPR_4`Tetratricopeptide repeat;PF13424.3`TPR_12`Tetratricopeptide repeat;PF00515.25`TPR_1`T…	-	hypothetical protein GSI_06703``	-	-	-	-
g9199.t2	-	-	-	hypothetical protein GSI_07337``	-	-	-	-
g9017.t1	-	PF12239.5`DUF3605`Protein of unknown function (DUF3605)	-	hypothetical protein GSI_15440``	-	-	-	-
g2409.t1	sp|Q10356|DJ1_SCHPO`Glutathione-independent glyoxalase DJ-1	PF01965.21`DJ-1_PfpI`DJ-1/PfpI family;PF17124.2`ThiJ_like`ThiJ/PfpI family-like;PF07685.11`GATase_3`CobB/CobQ-like glutamine amidotransferase domain	WP_109678385.1`DJ-1/PfpI family protein	hypothetical protein GSI_10850``	-	K05687`PARK7	ko05012` Parkinson disease	GO:0005829`cytosol`cellular_component;GO:1990748`cellular detoxification`biological_process;GO:0005737`cytoplasm`cellular_component;GO:0019172`glyoxalase III activity`molecular_function;GO:0005634`nucleus`cellular_component
g4560.t1	-	PF12585.5`DUF3759`Protein of unknown function (DUF3759)	WP_124722406.1`DUF3759 domain-containing protein	hypothetical protein GSI_00853``	-	-	-	-
g1180.t1	sp|Q09801|FIP1X_SCHPO`Pre-mRNA polyadenylation factor fip1	PF05182.10`Fip1`Fip1 motif	-	Fip1-domain-containing protein``	-	K14405`FIP1L1, FIP1	ko03015` mRNA surveillance pathway	GO:0098789`pre-mRNA cleavage required for polyadenylation`biological_process;GO:0005847`mRNA cleavage and polyadenylation specificity factor complex`cellular_component;GO:0005829`cytosol`cellular_component;GO:0006378`mRNA polyadenylation`biological_process;GO:0005634`nucleus`cellular_component
g6025.t3	sp|Q3SX43|RRAGA_BOVIN`Ras-related GTP-binding protein A	PF00025.18`Arf`ADP-ribosylation factor family;PF00071.19`Ras`Ras family;PF04670.9`Gtr1_RagA`Gtr1/RagA G protein conserved region;PF08477.10`Roc`Ras of Complex, Roc, domain of DAPkinase	-	GTP-binding protein``	-	K16185`RRAGA_B	ko04150` mTOR signaling pathway	GO:0032008`positive regulation of TOR signaling`biological_process;GO:0009267`cellular response to starvation`biological_process;GO:1990131`Gtr1-Gtr2 GTPase complex`cellular_component;GO:0005764`lysosome`cellular_component;GO:0005525`GTP binding`molecular_function;GO:0071230`cellular response to amino acid stimulus`biological_process;GO:0043200`response to amino acid`biological_process;GO:0010506…
g11411.t1	sp|P09805|KTXA_KLULA`Killer toxin subunits alpha/beta	PF00704.25`Glyco_hydro_18`Glycosyl hydrolases family 18	WP_083613464.1`chitinase	hypothetical protein GSI_10921``	-	K01183`E3.2.1.14	ko00520` Amino sugar and nucleotide sugar metabolism	GO:0008061`chitin binding`molecular_function;GO:0004568`chitinase activity`molecular_function;GO:0006032`chitin catabolic process`biological_process;GO:0000272`polysaccharide catabolic process`biological_process
g5968.t1	-	PF08213.8`DUF1713`Mitochondrial domain of unknown function (DUF1713)	-	hypothetical protein GSI_14000``	-	-	-	-
g9822.t1	sp|Q9CVD2|ATX3_MOUSE`Ataxin-3	PF02099.14`Josephin`Josephin	-	Josephin-domain-containing protein``	-	K11863`ATXN3, MJD	ko04141` Protein processing in endoplasmic reticulum	GO:0005737`cytoplasm`cellular_component;GO:0006511`ubiquitin-dependent protein catabolic process`biological_process;GO:1990380`Lys48-specific deubiquitinase activity`molecular_function;GO:0010810`regulation of cell-substrate adhesion`biological_process;GO:0070536`protein K63-linked deubiquitination`biological_process;GO:0042405`nuclear inclusion body`cellular_component;GO:0031625`ubiquitin protei…
g3394.t1	-	-	-	hypothetical protein GSI_09824``	-	-	-	-
g11369.t1	-	PF03874.13`RNA_pol_Rpb4`RNA polymerase Rpb4	-	hypothetical protein GSI_02930``	-	-	-	-
g11453.t1	sp|P41836|PRS8_SCHPO`26S proteasome regulatory subunit 8 homolog	PF07724.11`AAA_2`AAA domain (Cdc48 subfamily);PF13401.3`AAA_22`AAA domain;PF00004.26`AAA`ATPase family associated with various cellular activities (AAA);PF13238.3`AAA_18`AAA domain;PF05496.9`RuvB_N`Holliday junction DNA helicase ruvB N-terminus;PF13191.3`AAA_16`AAA ATPase domain;PF13521.3`AAA_28`AAA domain;PF06068.10`TIP49`TIP49 C-terminus;PF07728.11`AAA_5`AAA domain (dynein-related subfamily);PF…	WP_082304939.1`AAA family ATPase	transporter``	-	K03066`PSMC5, RPT6	ko05169` Epstein-Barr virus infection;ko03050` Proteasome	GO:0045899`positive regulation of RNA polymerase II transcriptional preinitiation complex assembly`biological_process;GO:0036402`proteasome-activating ATPase activity`molecular_function;GO:0005829`cytosol`cellular_component;GO:0017025`TBP-class protein binding`molecular_function;GO:0005524`ATP binding`molecular_function;GO:0005635`nuclear envelope`cellular_component;GO:0031595`nuclear proteasome …
g11562.t2	-	PF13181.3`TPR_8`Tetratricopeptide repeat	-	hypothetical protein GSI_11060``	-	K02365`ESP1	ko04111` Cell cycle - yeast;ko04113` Meiosis - yeast;ko04110` Cell cycle;ko04114` Oocyte meiosis	-
g1989.t1	-	-	-	hypothetical protein DICSQDRAFT_65701``	-	-	-	-
g7951.t1	-	-	-	transporter``	-	K15710`SHPRH	-	-
g3013.t1	-	-	WP_013769164.1`SDR family NAD(P)-dependent oxidoreductase	hypothetical protein GSI_03294``	-	-	-	-
g1517.t1	-	PF00314.14`Thaumatin`Thaumatin family	-	hypothetical protein GSI_13143``	-	-	-	-
g4102.t1	sp|O14113|SDE2_SCHPO`Telomere maintenance protein SDE2	PF13019.3`Telomere_Sde2`Telomere stability and silencing	-	telomere stability and silencing-domain-containing protein``	-	-	-	GO:0005681`spliceosomal complex`cellular_component;GO:0005829`cytosol`cellular_component;GO:0007049`cell cycle`biological_process;GO:0071014`post-mRNA release spliceosomal complex`cellular_component;GO:0005634`nucleus`cellular_component;GO:0045292`mRNA cis splicing, via spliceosome`biological_process
g4800.t1	sp|Q9US20|YLD2_SCHPO`Uncharacterized acyltransferase C1851.02	PF01553.18`Acyltransferase`Acyltransferase	WP_087464088.1`1-acyl-sn-glycerol-3-phosphate acyltransferase	hypothetical protein GSI_01116``	-	K13509`AGPAT1_2	ko04975` Fat digestion and absorption;ko00564` Glycerophospholipid metabolism;ko04072` Phospholipase D signaling pathway;ko00561` Glycerolipid metabolism	GO:0003841`1-acylglycerol-3-phosphate O-acyltransferase activity`molecular_function;GO:0006654`phosphatidic acid biosynthetic process`biological_process;GO:0005789`endoplasmic reticulum membrane`cellular_component;GO:0046474`glycerophospholipid biosynthetic process`biological_process;GO:0005783`endoplasmic reticulum`cellular_component;GO:0016021`integral component of membrane`cellular_component
g5429.t1	sp|A1D5W1|ABNA_NEOFI`Probable arabinan endo-1,5-alpha-L-arabinosidase A	PF04616.11`Glyco_hydro_43`Glycosyl hydrolases family 43	WP_084316176.1`arabinan endo-1,5-alpha-L-arabinosidase	hypothetical protein GSI_08903``	-	K06113`abnA	-	GO:0005576`extracellular region`cellular_component;GO:0031222`arabinan catabolic process`biological_process;GO:0046558`arabinan endo-1,5-alpha-L-arabinosidase activity`molecular_function;GO:0045493`xylan catabolic process`biological_process
g8936.t1	-	-	-	``	-	-	-	-
g7861.t1	-	-	-	hypothetical protein GSI_04373``	-	-	-	-
g8537.t1	-	-	-	hypothetical protein GSI_07328``	-	-	-	-
g696.t1	sp|P42318|YXJG_BACSU`Uncharacterized protein YxjG	PF08267.9`Meth_synt_1`Cobalamin-independent synthase, N-terminal domain;PF01717.15`Meth_synt_2`Cobalamin-independent synthase, Catalytic domain	WP_101822543.1`5-methyltetrahydropteroyltriglutamate--homocysteine S-methyltransferase	``	Methionine synthase II (cobalamin-independent)	-	-	GO:0009086`methionine biosynthetic process`biological_process;GO:0008270`zinc ion binding`molecular_function;GO:0003871`5-methyltetrahydropteroyltriglutamate-homocysteine S-methyltransferase activity`molecular_function
g5637.t1	sp|P33723|YPT1_NEUCR`GTP-binding protein ypt1	PF08477.10`Roc`Ras of Complex, Roc, domain of DAPkinase;PF00009.24`GTP_EFTU`Elongation factor Tu GTP binding domain;PF00071.19`Ras`Ras family;PF00025.18`Arf`ADP-ribosylation factor family;PF09439.7`SRPRB`Signal recognition particle receptor beta subunit	WP_120787251.1`GTP-binding protein, partial	transporter``	-	K07874`RAB1A	ko05134` Legionellosis	GO:0006886`intracellular protein transport`biological_process;GO:0000045`autophagosome assembly`biological_process;GO:0034045`pre-autophagosomal structure membrane`cellular_component;GO:0005525`GTP binding`molecular_function;GO:0005789`endoplasmic reticulum membrane`cellular_component;GO:0032482`Rab protein signal transduction`biological_process;GO:0000139`Golgi membrane`cellular_component;GO:000…
g8700.t1	sp|Q5B0C0|HSP7M_EMENI`Heat shock 70 kDa protein	PF00012.17`HSP70`Hsp70 protein;PF06723.10`MreB_Mbl`MreB/Mbl protein;PF00885.16`DMRL_synthase`6,7-dimethyl-8-ribityllumazine synthase;PF02782.13`FGGY_C`FGGY family of carbohydrate kinases, C-terminal domain	WP_056913584.1`molecular chaperone DnaK	transporter``	-	K04043`dnaK	ko03018` RNA degradation;ko05152` Tuberculosis	GO:0031072`heat shock protein binding`molecular_function;GO:0005524`ATP binding`molecular_function;GO:0051787`misfolded protein binding`molecular_function;GO:0042026`protein refolding`biological_process;GO:0034620`cellular response to unfolded protein`biological_process;GO:0034605`cellular response to heat`biological_process;GO:0042623`ATPase activity, coupled`molecular_function;GO:0006986`respon…
g2998.t1	-	PF01979.17`Amidohydro_1`Amidohydrolase family;PF07969.8`Amidohydro_3`Amidohydrolase family	WP_105292497.1`amidohydrolase family protein	hypothetical protein GSI_10026``	-	-	-	-
g1040.t3	sp|Q9P7K9|YOSF_SCHPO`Putative aldehyde dehydrogenase-like protein C21C3	PF00171.19`Aldedh`Aldehyde dehydrogenase family	WP_096332080.1`aldehyde dehydrogenase family protein	hypothetical protein GSI_06176``	-	-	-	GO:0004029`aldehyde dehydrogenase (NAD) activity`molecular_function;GO:0005829`cytosol`cellular_component;GO:0005737`cytoplasm`cellular_component;GO:0005634`nucleus`cellular_component
g7006.t1	sp|Q9HE13|YI32_SCHPO`Uncharacterized MFS-type transporter C1399.02	PF07690.13`MFS_1`Major Facilitator Superfamily	WP_020105411.1`DHA2 family efflux MFS transporter permease subunit	MFS general substrate transporter``	-	-	-	GO:0022857`transmembrane transporter activity`molecular_function;GO:0005887`integral component of plasma membrane`cellular_component;GO:0055085`transmembrane transport`biological_process
g10530.t1	-	-	-	hypothetical protein BD310DRAFT_605150``	-	-	-	-
g9614.t2	sp|P0CN67|TIM50_CRYNB`Mitochondrial import inner membrane translocase subunit TIM50;sp|Q4PEW9|TIM50_USTMA`Mitochondrial import inner membrane translocase subunit TIM50	PF03031.15`NIF`NLI interacting factor-like phosphatase	-	transporter``	TFIIF-interacting CTD phosphatase, includes NLI-interacting factor	K17496`TIM50	-	GO:0004721`phosphoprotein phosphatase activity`molecular_function;GO:0030150`protein import into mitochondrial matrix`biological_process;GO:0016021`integral component of membrane`cellular_component;GO:0005744`mitochondrial inner membrane presequence translocase complex`cellular_component;GO:0015031`protein transport`biological_process
g3794.t1	-	PF02582.11`DUF155`Uncharacterised ACR, YagE family COG1723	WP_013950560.1`hypothetical protein	hypothetical protein GSI_02304``	-	-	-	-
g1125.t1	sp|B0CRK4|EFTS_LACBS`Elongation factor Ts, mitochondrial	PF14555.3`UBA_4`UBA-like domain;PF00889.16`EF_TS`Elongation factor TS	WP_029039998.1`elongation factor Ts	``	Translation elongation factor EF-Ts	K02357`tsf, TSFM	-	GO:0003746`translation elongation factor activity`molecular_function;GO:0005739`mitochondrion`cellular_component
g7501.t1	-	-	-	``	-	-	-	-
g3153.t1	sp|Q8VZI2|Y4370_ARATH`DUF21 domain-containing protein At4g33700	PF01595.17`DUF21`Domain of unknown function DUF21	WP_027395091.1`DUF21 domain-containing protein	transporter``	Hemolysin or related protein, contains CBS domains	K16302`CNNM	-	GO:0005886`plasma membrane`cellular_component;GO:0016021`integral component of membrane`cellular_component;GO:0022857`transmembrane transporter activity`molecular_function
g8383.t1	-	PF07690.13`MFS_1`Major Facilitator Superfamily	-	MFS general substrate transporter``	-	-	-	-
g2968.t1	sp|A0A068AA78|BREF5_EUPBR`Cytochrome P450 monooxygenase orf5	PF00067.19`p450`Cytochrome P450	WP_034485324.1`cytochrome P450	cytochrome P450``	-	-	-	GO:0016705`oxidoreductase activity, acting on paired donors, with incorporation or reduction of molecular oxygen`molecular_function;GO:0004497`monooxygenase activity`molecular_function;GO:0016021`integral component of membrane`cellular_component;GO:0005506`iron ion binding`molecular_function;GO:0020037`heme binding`molecular_function
g6036.t1	-	PF02765.14`POT1`Telomeric single stranded DNA binding POT1/CDC13;PF16686.2`POT1PC`ssDNA-binding domain of telomere protection protein	-	hypothetical protein GSI_14070``	-	-	-	-
g2713.t1	-	PF00149.25`Metallophos`Calcineurin-like phosphoesterase	WP_082253469.1`hypothetical protein	hypothetical protein GSI_10500``	-	-	-	-
g3950.t1	sp|P0CS23|UREA_CRYNB`Urease	PF00547.15`Urease_gamma`Urease, gamma subunit;PF07969.8`Amidohydro_3`Amidohydrolase family;PF00699.17`Urease_beta`Urease beta subunit;PF01979.17`Amidohydro_1`Amidohydrolase family;PF00449.17`Urease_alpha`Urease alpha-subunit, N-terminal domain	WP_096181560.1`urease subunit alpha	``	Urease alpha subunit;Urease gamma subunit;Urease beta subunit	K01427`URE	ko00230` Purine metabolism;ko00220` Arginine biosynthesis	GO:0009039`urease activity`molecular_function;GO:0016151`nickel cation binding`molecular_function;GO:0043419`urea catabolic process`biological_process
g9293.t1	-	PF02410.12`RsfS`Ribosomal silencing factor during starvation	-	hypothetical protein GSI_07232``	-	-	-	-
g10046.t1	sp|P32791|FRE1_YEAST`Ferric/cupric reductase transmembrane component 1	PF01794.16`Ferric_reduct`Ferric reductase like transmembrane component;PF08030.9`NAD_binding_6`Ferric reductase NAD binding domain;PF08022.9`FAD_binding_8`FAD-binding domain	-	transporter``	-	-	-	GO:0052851`ferric-chelate reductase (NADPH) activity`molecular_function;GO:0006826`iron ion transport`biological_process;GO:0006879`cellular iron ion homeostasis`biological_process;GO:0005886`plasma membrane`cellular_component;GO:0016021`integral component of membrane`cellular_component;GO:0046872`metal ion binding`molecular_function;GO:0015677`copper ion import`biological_process;GO:0000293`ferr…
g5760.t1	sp|M2PP75|SIDA_CERS8`L-ornithine N(5)-monooxygenase	PF13454.3`NAD_binding_9`FAD-NAD(P)-binding;PF07992.11`Pyr_redox_2`Pyridine nucleotide-disulphide oxidoreductase;PF13434.3`K_oxygenase`L-lysine 6-monooxygenase (NADPH-requiring);PF01266.21`DAO`FAD dependent oxidoreductase	WP_026873774.1`lysine N(6)-hydroxylase/L-ornithine N(5)-oxygenase family protein	hypothetical protein GSI_13762``	-	K10531`pvdA	-	GO:0004497`monooxygenase activity`molecular_function
g3285.t1	-	PF07470.10`Glyco_hydro_88`Glycosyl Hydrolase Family 88	WP_116049205.1`glycosyl hydrolase	hypothetical protein GSI_05231``	-	-	-	-
g4927.t1	sp|O13773|UCP7_SCHPO`UBA domain-containing protein 7	PF00515.25`TPR_1`Tetratricopeptide repeat;PF07719.14`TPR_2`Tetratricopeptide repeat;PF00627.28`UBA`UBA/TS-N domain	-	hypothetical protein GSI_01284``	-	-	-	GO:0072318`clathrin coat disassembly`biological_process;GO:0032991`macromolecular complex`cellular_component;GO:0072583`clathrin-mediated endocytosis`biological_process;GO:0031982`vesicle`cellular_component;GO:0043130`ubiquitin binding`molecular_function;GO:0030276`clathrin binding`molecular_function;GO:0005789`endoplasmic reticulum membrane`cellular_component;GO:0043231`intracellular membrane-bo…
g6236.t1	sp|Q01911|TETX_BACFG`Tetracycline resistance protein from transposon Tn4351/Tn4400	PF07992.11`Pyr_redox_2`Pyridine nucleotide-disulphide oxidoreductase;PF01946.14`Thi4`Thi4 family;PF01266.21`DAO`FAD dependent oxidoreductase;PF01494.16`FAD_binding_3`FAD binding domain;PF13450.3`NAD_binding_8`NAD(P)-binding Rossmann-like domain	WP_023361611.1`FAD-dependent monooxygenase	hypothetical protein GSI_13395``	2-polyprenyl-6-methoxyphenol hydroxylase and related FAD-dependent oxidoreductases	-	-	GO:0005737`cytoplasm`cellular_component;GO:0071949`FAD binding`molecular_function;GO:0046677`response to antibiotic`biological_process;GO:0016491`oxidoreductase activity`molecular_function
g4825.t1	sp|Q9VMJ7|KDM5_DROME`Lysine-specific demethylase lid	PF02375.14`JmjN`jmjN domain;PF02928.13`zf-C5HC2`C5HC2 zinc finger;PF08429.8`PLU-1`PLU-1-like protein;PF00628.26`PHD`PHD-finger;PF02373.19`JmjC`JmjC domain, hydroxylase	-	transcription factor``	-	K11446`KDM5, JARID1	-	GO:0046872`metal ion binding`molecular_function;GO:0036098`male germ-line stem cell population maintenance`biological_process;GO:0005634`nucleus`cellular_component;GO:0051213`dioxygenase activity`molecular_function;GO:0006338`chromatin remodeling`biological_process;GO:0070822`Sin3-type complex`cellular_component;GO:0007526`larval somatic muscle development`biological_process;GO:0070193`synaptonem…
g7648.t2	sp|Q4R0J7|ARD1_UROFA`D-arabinitol dehydrogenase 1	PF16912.2`Glu_dehyd_C`Glucose dehydrogenase C-terminus;PF05283.8`MGC-24`Multi-glycosylated core protein 24 (MGC-24), sialomucin;PF01494.16`FAD_binding_3`FAD binding domain;PF01636.20`APH`Phosphotransferase enzyme family;PF01633.17`Choline_kinase`Choline/ethanolamine kinase	WP_067622230.1`zinc-dependent alcohol dehydrogenase family protein	hypothetical protein GSI_14633``	-	K17818`ARD1	ko00040` Pentose and glucuronate interconversions	GO:0009405`pathogenesis`biological_process;GO:0033709`D-arabinitol dehydrogenase, D-ribulose forming (NADP+) activity`molecular_function;GO:0052677`D-arabinitol dehydrogenase, D-xylulose forming (NADP+) activity`molecular_function;GO:0008270`zinc ion binding`molecular_function;GO:0005975`carbohydrate metabolic process`biological_process;GO:0042995`cell projection`cellular_component;GO:0055114`oxi…
g8916.t1	-	-	WP_138089212.1`methyltransferase domain-containing protein	hypothetical protein GSI_15321``	-	-	-	-
g7315.t1	sp|P0CT87|GCE1_PHACR`4-O-methyl-glucuronoyl methylesterase 1	PF00734.15`CBM_1`Fungal cellulose binding domain	WP_087465685.1`hypothetical protein	hypothetical protein GSI_03646``	-	-	-	GO:0046274`lignin catabolic process`biological_process;GO:0005576`extracellular region`cellular_component;GO:0005975`carbohydrate metabolic process`biological_process;GO:0030248`cellulose binding`molecular_function;GO:0052689`carboxylic ester hydrolase activity`molecular_function
g1275.t1	sp|Q0CI48|MANBA_ASPTN`Beta-mannosidase A	PF00703.18`Glyco_hydro_2`Glycosyl hydrolases family 2	WP_130641349.1`glycoside hydrolase family 2 protein	hypothetical protein GSI_05902``	-	K01192`E3.2.1.25, MANBA, manB	ko04142` Lysosome;ko00511` Other glycan degradation	GO:0005576`extracellular region`cellular_component;GO:0000272`polysaccharide catabolic process`biological_process;GO:0004567`beta-mannosidase activity`molecular_function
g11633.t1	-	PF14200.3`RicinB_lectin_2`Ricin-type beta-trefoil lectin domain-like;PF00652.19`Ricin_B_lectin`Ricin-type beta-trefoil lectin domain	-	hypothetical protein GSI_03319``	-	-	-	-
g1456.t2	sp|A8NCK6|COX2_COPC7`Cytochrome P450 monooxygenase COX2	PF00067.19`p450`Cytochrome P450	WP_068699467.1`cytochrome P450	cytochrome P450``	Cytochrome P450	-	-	GO:0016021`integral component of membrane`cellular_component;GO:0016705`oxidoreductase activity, acting on paired donors, with incorporation or reduction of molecular oxygen`molecular_function;GO:0004497`monooxygenase activity`molecular_function;GO:0020037`heme binding`molecular_function;GO:0005506`iron ion binding`molecular_function
g8979.t2	sp|Q9BVG9|PTSS2_HUMAN`Phosphatidylserine synthase 2	PF03034.12`PSS`Phosphatidyl serine synthase	-	hypothetical protein GSI_15397``	-	K08730`PTDSS2	ko00564` Glycerophospholipid metabolism	GO:0006659`phosphatidylserine biosynthetic process`biological_process;GO:0016020`membrane`cellular_component;GO:0016740`transferase activity`molecular_function;GO:0016021`integral component of membrane`cellular_component;GO:0003882`CDP-diacylglycerol-serine O-phosphatidyltransferase activity`molecular_function;GO:0005789`endoplasmic reticulum membrane`cellular_component
g9226.t1	sp|P51660|DHB4_MOUSE`Peroxisomal multifunctional enzyme type 2	PF01575.16`MaoC_dehydratas`MaoC like domain	WP_111489141.1`MaoC family dehydratase	hypothetical protein GSI_07300``	Acyl dehydratase	-	-	GO:0008210`estrogen metabolic process`biological_process;GO:0016853`isomerase activity`molecular_function;GO:0042803`protein homodimerization activity`molecular_function;GO:0000038`very long-chain fatty acid metabolic process`biological_process;GO:0036112`medium-chain fatty-acyl-CoA metabolic process`biological_process;GO:0006635`fatty acid beta-oxidation`biological_process;GO:0005739`mitochondri…
g4420.t1	sp|P53721|RCF2_YEAST`Respiratory supercomplex factor 2, mitochondrial	PF04588.10`HIG_1_N`Hypoxia induced protein conserved region	WP_113102085.1`HIG1 domain-containing protein	hypothetical protein GSI_00704``	-	-	-	GO:0005739`mitochondrion`cellular_component;GO:0005746`mitochondrial respiratory chain`cellular_component;GO:0031305`integral component of mitochondrial inner membrane`cellular_component;GO:0033617`mitochondrial respiratory chain complex IV assembly`biological_process
g4142.t2	sp|O74923|YJ7D_SCHPO`Uncharacterized transporter C757.13	PF07690.13`MFS_1`Major Facilitator Superfamily	WP_115531872.1`MFS transporter	MFS general substrate transporter``	-	-	-	GO:0016021`integral component of membrane`cellular_component;GO:0005783`endoplasmic reticulum`cellular_component;GO:0071916`dipeptide transmembrane transporter activity`molecular_function;GO:0035442`dipeptide transmembrane transport`biological_process;GO:0031224`intrinsic component of membrane`cellular_component;GO:0022857`transmembrane transporter activity`molecular_function
g3614.t1	sp|Q5FVF1|F10C1_RAT`Protein FRA10AC1 homolog	PF09725.6`Fra10Ac1`Folate-sensitive fragile site protein Fra10Ac1	-	hypothetical protein GSI_02102``	-	K13121`FRA10AC1	-	GO:0005634`nucleus`cellular_component
g8263.t1	sp|O94491|YC7A_SCHPO`Uncharacterized transporter C417.10	PF07690.13`MFS_1`Major Facilitator Superfamily	WP_084186580.1`MFS transporter	MFS general substrate transporter``	-	-	-	GO:0035442`dipeptide transmembrane transport`biological_process;GO:0032153`cell division site`cellular_component;GO:0051286`cell tip`cellular_component;GO:0071916`dipeptide transmembrane transporter activity`molecular_function;GO:0005783`endoplasmic reticulum`cellular_component;GO:0005794`Golgi apparatus`cellular_component;GO:0022857`transmembrane transporter activity`molecular_function;GO:003122…
g2085.t4	sp|Q9M1V5|HFA7B_ARATH`Heat stress transcription factor A-7b	PF00447.14`HSF_DNA-bind`HSF-type DNA-binding	-	transcription factor``	-	-	-	GO:0003700`transcription factor activity, sequence-specific DNA binding`molecular_function;GO:0005737`cytoplasm`cellular_component;GO:0061408`positive regulation of transcription from RNA polymerase II promoter in response to heat stress`biological_process;GO:0043565`sequence-specific DNA binding`molecular_function;GO:0009644`response to high light intensity`biological_process;GO:0000978`RNA poly…
g10993.t2	-	-	-	``	-	-	-	-
g1153.t1	sp|Q12344|GYP5_YEAST`GTPase-activating protein GYP5	PF00566.15`RabGAP-TBC`Rab-GTPase-TBC domain	-	hypothetical protein GSI_06044``	-	-	-	GO:0000131`incipient cellular bud site`cellular_component;GO:0005829`cytosol`cellular_component;GO:0005798`Golgi-associated vesicle`cellular_component;GO:0006888`ER to Golgi vesicle-mediated transport`biological_process;GO:0090630`activation of GTPase activity`biological_process;GO:0005935`cellular bud neck`cellular_component;GO:0017137`Rab GTPase binding`molecular_function;GO:0006887`exocytosis`…
g1643.t2	sp|Q5B4Z3|SEPH_EMENI`Cytokinesis protein sepH	PF00069.22`Pkinase`Protein kinase domain;PF00130.19`C1_1`Phorbol esters/diacylglycerol binding domain (C1 domain);PF00307.28`CH`Calponin homology (CH) domain;PF17120.2`Zn_ribbon_17`Zinc-ribbon, C4HC2 type;PF07714.14`Pkinase_Tyr`Protein tyrosine kinase;PF10707.6`YrbL-PhoP_reg`PhoP regulatory network protein YrbL	WP_129109936.1`protein kinase	transporter``	-	-	-	GO:0000915`actomyosin contractile ring assembly`biological_process;GO:0005737`cytoplasm`cellular_component;GO:0032147`activation of protein kinase activity`biological_process;GO:0005524`ATP binding`molecular_function;GO:0004674`protein serine/threonine kinase activity`molecular_function;GO:0023014`signal transduction by protein phosphorylation`biological_process;GO:0046872`metal ion binding`molec…
g2058.t1	sp|P15245|PHHY_TRICU`Phenol hydroxylase	PF01134.19`GIDA`Glucose inhibited division protein A;PF07976.9`Phe_hydrox_dim`Phenol hydroxylase, C-terminal dimerisation domain;PF12831.4`FAD_oxidored`FAD dependent oxidoreductase;PF03486.11`HI0933_like`HI0933-like protein;PF00890.21`FAD_binding_2`FAD binding domain;PF13450.3`NAD_binding_8`NAD(P)-binding Rossmann-like domain;PF13738.3`Pyr_redox_3`Pyridine nucleotide-disulphide oxidoreductase;PF0…	WP_051589996.1`phenol 2-monooxygenase	hypothetical protein GSI_12472``	-	K03380`E1.14.13.7	ko00361` Chlorocyclohexane and chlorobenzene degradation;ko00627` Aminobenzoate degradation;ko00623` Toluene degradation	GO:0019336`phenol-containing compound catabolic process`biological_process;GO:0071949`FAD binding`molecular_function;GO:0018662`phenol 2-monooxygenase activity`molecular_function
g1988.t1	-	-	-	hypothetical protein GSI_12558``	-	-	-	-
g9673.t1	-	PF14441.3`OTT_1508_deam`OTT_1508-like deaminase	-	hypothetical protein GSI_08342``	-	-	-	-
g8919.t1	sp|B0DSN9|FEN11_LACBS`Flap endonuclease 1-A	PF00867.15`XPG_I`XPG I-region;PF00752.14`XPG_N`XPG N-terminal domain;PF01367.17`5_3_exonuc`5'-3' exonuclease, C-terminal SAM fold;PF14520.3`HHH_5`Helix-hairpin-helix domain	WP_039120661.1`hypothetical protein	hypothetical protein GSI_15324``	5'-3' exonuclease	K04799`FEN1, RAD2	ko03030` DNA replication;ko03410` Base excision repair;ko03450` Non-homologous end-joining	GO:0017108`5'-flap endonuclease activity`molecular_function;GO:0006284`base-excision repair`biological_process;GO:0003677`DNA binding`molecular_function;GO:0000287`magnesium ion binding`molecular_function;GO:0043137`DNA replication, removal of RNA primer`biological_process;GO:0008409`5'-3' exonuclease activity`molecular_function;GO:0006260`DNA replication`biological_process;GO:0005654`nucleoplasm…
g6801.t1	sp|P0CP96|FKBP2_CRYNJ`FK506-binding protein 2	PF00254.25`FKBP_C`FKBP-type peptidyl-prolyl cis-trans isomerase	WP_008033377.1`peptidylprolyl isomerase	``	FKBP-type peptidyl-prolyl cis-trans isomerase	K09569`FKBP2	-	GO:0005737`cytoplasm`cellular_component;GO:0005783`endoplasmic reticulum`cellular_component;GO:0000413`protein peptidyl-prolyl isomerization`biological_process;GO:0061077`chaperone-mediated protein folding`biological_process;GO:0003755`peptidyl-prolyl cis-trans isomerase activity`molecular_function
g10499.t1	-	-	-	``	-	-	-	-
g7794.t1	-	-	-	hypothetical protein GSI_14392``	-	-	-	-
g6579.t1	sp|O94564|YGD6_SCHPO`Zinc-type alcohol dehydrogenase-like protein C1773.06c	PF08240.9`ADH_N`Alcohol dehydrogenase GroES-like domain;PF13602.3`ADH_zinc_N_2`Zinc-binding dehydrogenase;PF00107.23`ADH_zinc_N`Zinc-binding dehydrogenase	WP_017749444.1`NAD(P)-dependent alcohol dehydrogenase	NAD(P)-binding protein``	-	-	-	GO:0006091`generation of precursor metabolites and energy`biological_process;GO:0005829`cytosol`cellular_component;GO:0006066`alcohol metabolic process`biological_process;GO:0004022`alcohol dehydrogenase (NAD) activity`molecular_function
g3418.t1	-	-	-	``	-	-	-	-
g10588.t1	-	-	-	hypothetical protein GSI_05259``	-	-	-	-
g6766.t1	-	PF01965.21`DJ-1_PfpI`DJ-1/PfpI family	WP_133795222.1`DJ-1/PfpI family protein	hypothetical protein GSI_08153``	-	-	-	-
g9531.t1	-	-	-	``	-	-	-	-
g7919.t1	sp|Q8R151|ZNFX1_MOUSE`NFX1-type zinc finger-containing protein 1	PF13604.3`AAA_30`AAA domain;PF13087.3`AAA_12`AAA domain;PF13086.3`AAA_11`AAA domain;PF13245.3`AAA_19`Part of AAA domain	WP_084374299.1`AAA family ATPase	hypothetical protein GSI_11117``	Superfamily I DNA and/or RNA helicase	-	-	GO:0030702`chromatin silencing at centromere`biological_process;GO:0000775`chromosome, centromeric region`cellular_component;GO:0005634`nucleus`cellular_component;GO:0003723`RNA binding`molecular_function;GO:0008270`zinc ion binding`molecular_function;GO:0031048`chromatin silencing by small RNA`biological_process;GO:0003700`transcription factor activity, sequence-specific DNA binding`molecular_fu…
g5312.t1	sp|A8P008|URM1_COPC7`Ubiquitin-related modifier 1	PF09138.8`Urm1`Urm1 (Ubiquitin related modifier);PF02597.17`ThiS`ThiS family	-	``	-	K12161`URM1	ko04122` Sulfur relay system	GO:0032447`protein urmylation`biological_process;GO:0005829`cytosol`cellular_component;GO:0002098`tRNA wobble uridine modification`biological_process;GO:0034227`tRNA thio-modification`biological_process
g2331.t1	sp|Q8TB22|SPT20_HUMAN`Spermatogenesis-associated protein 20	PF13098.3`Thioredoxin_2`Thioredoxin-like domain;PF07719.14`TPR_2`Tetratricopeptide repeat;PF08534.7`Redoxin`Redoxin;PF00578.18`AhpC-TSA`AhpC/TSA family;PF13432.3`TPR_16`Tetratricopeptide repeat;PF04756.10`OST3_OST6`OST3 / OST6 family, transporter family;PF00515.25`TPR_1`Tetratricopeptide repeat;PF13414.3`TPR_11`TPR repeat;PF13431.3`TPR_17`Tetratricopeptide repeat;PF00085.17`Thioredoxin`Thioredoxi…	WP_133793081.1`thioredoxin domain-containing protein	hypothetical protein GSI_10948``	Uncharacterized conserved protein YyaL, SSP411 family, contains thoiredoxin and six-hairpin glycosidase-like domains	-	-	GO:0007275`multicellular organism development`biological_process;GO:0003824`catalytic activity`molecular_function;GO:0007283`spermatogenesis`biological_process;GO:0005576`extracellular region`cellular_component;GO:0030154`cell differentiation`biological_process
g518.t1	sp|P36017|VPS21_YEAST`Vacuolar protein sorting-associated protein 21	PF00071.19`Ras`Ras family;PF00009.24`GTP_EFTU`Elongation factor Tu GTP binding domain;PF00025.18`Arf`ADP-ribosylation factor family;PF08477.10`Roc`Ras of Complex, Roc, domain of DAPkinase;PF13191.3`AAA_16`AAA ATPase domain;PF01926.20`MMR_HSR1`50S ribosome-binding GTPase;PF04670.9`Gtr1_RagA`Gtr1/RagA G protein conserved region	WP_061130146.1`GTP-binding protein, partial	transporter``	-	K07889`RAB5C	ko04014` Ras signaling pathway;ko05152` Tuberculosis;ko04144` Endocytosis;ko05146` Amoebiasis;ko04145` Phagosome;ko04962` Vasopressin-regulated water reabsorption	GO:0032511`late endosome to vacuole transport via multivesicular body sorting pathway`biological_process;GO:0006886`intracellular protein transport`biological_process;GO:0032482`Rab protein signal transduction`biological_process;GO:0005741`mitochondrial outer membrane`cellular_component;GO:0005770`late endosome`cellular_component;GO:0005525`GTP binding`molecular_function;GO:0006623`protein target…
g6958.t1	sp|Q5ZK17|SETD6_CHICK`N-lysine methyltransferase SETD6	PF00856.25`SET`SET domain;PF09273.8`Rubis-subs-bind`Rubisco LSMT substrate-binding	-	transcription factor``	-	K05302`SETD6	-	GO:0050727`regulation of inflammatory response`biological_process;GO:0051059`NF-kappaB binding`molecular_function;GO:0032088`negative regulation of NF-kappaB transcription factor activity`biological_process;GO:0016279`protein-lysine N-methyltransferase activity`molecular_function;GO:0005634`nucleus`cellular_component;GO:0018026`peptidyl-lysine monomethylation`biological_process
g9041.t1	sp|O60020|ASPR1_PHARH`Aspartic protease	PF13650.3`Asp_protease_2`Aspartyl protease;PF14543.3`TAXi_N`Xylanase inhibitor N-terminal;PF00026.20`Asp`Eukaryotic aspartyl protease	WP_140073937.1`hypothetical protein	transporter``	-	K01379`CTSD	ko04142` Lysosome;ko04071` Sphingolipid signaling pathway;ko05152` Tuberculosis	GO:0004190`aspartic-type endopeptidase activity`molecular_function;GO:0006508`proteolysis`biological_process;GO:0005576`extracellular region`cellular_component
g8277.t1	-	-	-	hypothetical protein GSI_00453``	-	-	-	-
g5969.t1	-	-	-	hypothetical protein GSI_14001``	-	-	-	-
g6450.t1	-	-	-	hypothetical protein GSI_11771``	-	-	-	-
g8431.t1	-	PF05368.10`NmrA`NmrA-like family;PF13460.3`NAD_binding_10`NAD(P)H-binding	WP_136470087.1`NmrA family protein	hypothetical protein GSI_04514``	-	-	-	-
g8544.t1	-	-	-	hypothetical protein GSI_09634``	-	-	-	-
g115.t3	-	-	-	hypothetical protein GSI_07855``	-	-	-	-
g8380.t1	-	-	-	hypothetical protein GSI_04643``	-	-	-	-
g738.t1	-	-	-	hypothetical protein GSI_06506``	-	-	-	-
g6823.t2	sp|B0XTU6|EGLX_ASPFC`Probable endo-1,3(4)-beta-glucanase AFUB_029980	-	-	hypothetical protein GSI_01510``	-	-	-	GO:0031225`anchored component of membrane`cellular_component;GO:0030245`cellulose catabolic process`biological_process;GO:0052861`glucan endo-1,3-beta-glucanase activity, C-3 substituted reducing group`molecular_function;GO:0005886`plasma membrane`cellular_component;GO:0052862`glucan endo-1,4-beta-glucanase activity, C-3 substituted reducing group`molecular_function
g4376.t1	-	PF05032.9`Spo12`Spo12 family	-	hypothetical protein GSI_00644``	-	-	-	-
g429.t1	sp|P0CR99|TIM10_CRYNB`Mitochondrial import inner membrane translocase subunit TIM10	PF02953.12`zf-Tim10_DDP`Tim10/DDP family zinc finger	-	``	-	K17778`TIM10	-	GO:0046872`metal ion binding`molecular_function;GO:0042719`mitochondrial intermembrane space protein transporter complex`cellular_component;GO:0045039`protein import into mitochondrial inner membrane`biological_process;GO:0005743`mitochondrial inner membrane`cellular_component
g10881.t1	-	PF05699.11`Dimer_Tnp_hAT`hAT family C-terminal dimerisation region	-	hypothetical protein GSI_05060``	-	-	-	-
g8972.t1	sp|A8NCK6|COX2_COPC7`Cytochrome P450 monooxygenase COX2	PF00067.19`p450`Cytochrome P450	WP_093103819.1`cytochrome P450	cytochrome P450``	Cytochrome P450	-	-	GO:0020037`heme binding`molecular_function;GO:0005506`iron ion binding`molecular_function;GO:0016021`integral component of membrane`cellular_component;GO:0016705`oxidoreductase activity, acting on paired donors, with incorporation or reduction of molecular oxygen`molecular_function;GO:0004497`monooxygenase activity`molecular_function
g2315.t1	sp|P41836|PRS8_SCHPO`26S proteasome regulatory subunit 8 homolog	PF05496.9`RuvB_N`Holliday junction DNA helicase ruvB N-terminus;PF13238.3`AAA_18`AAA domain;PF00004.26`AAA`ATPase family associated with various cellular activities (AAA);PF13191.3`AAA_16`AAA ATPase domain;PF06068.10`TIP49`TIP49 C-terminus;PF13521.3`AAA_28`AAA domain;PF07724.11`AAA_2`AAA domain (Cdc48 subfamily);PF13401.3`AAA_22`AAA domain;PF02562.13`PhoH`PhoH-like protein;PF13671.3`AAA_33`AAA do…	WP_082304939.1`AAA family ATPase	transporter``	-	K03066`PSMC5, RPT6	ko03050` Proteasome;ko05169` Epstein-Barr virus infection	GO:0045842`positive regulation of mitotic metaphase/anaphase transition`biological_process;GO:0043161`proteasome-mediated ubiquitin-dependent protein catabolic process`biological_process;GO:0008540`proteasome regulatory particle, base subcomplex`cellular_component;GO:0005634`nucleus`cellular_component;GO:0031595`nuclear proteasome complex`cellular_component;GO:0031597`cytosolic proteasome complex…
g1001.t2	sp|O59722|FAB1_SCHPO`1-phosphatidylinositol 3-phosphate 5-kinase fab1	PF01363.18`FYVE`FYVE zinc finger;PF00118.21`Cpn60_TCP1`TCP-1/cpn60 chaperonin family;PF01504.15`PIP5K`Phosphatidylinositol-4-phosphate 5-Kinase	WP_138556252.1`hypothetical protein, partial	hypothetical protein BD310DRAFT_1036736``	-	K00921`PIKFYVE, FAB1	ko04070` Phosphatidylinositol signaling system;ko04810` Regulation of actin cytoskeleton;ko04145` Phagosome;ko00562` Inositol phosphate metabolism	GO:0070772`PAS complex`cellular_component;GO:0000285`1-phosphatidylinositol-3-phosphate 5-kinase activity`molecular_function;GO:0046872`metal ion binding`molecular_function;GO:0070647`protein modification by small protein conjugation or removal`biological_process;GO:0000750`pheromone-dependent signal transduction involved in conjugation with cellular fusion`biological_process;GO:0010008`endosome …
g6440.t2	sp|O14290|YF14_SCHPO`Uncharacterized protein C9E9.04	PF08385.9`DHC_N1`Dynein heavy chain, N-terminal region 1;PF05529.9`Bap31`B-cell receptor-associated protein 31-like	-	transporter``	-	-	-	GO:0005887`integral component of plasma membrane`cellular_component;GO:0005789`endoplasmic reticulum membrane`cellular_component;GO:0006888`ER to Golgi vesicle-mediated transport`biological_process;GO:0005737`cytoplasm`cellular_component;GO:0070973`protein localization to endoplasmic reticulum exit site`biological_process;GO:0006886`intracellular protein transport`biological_process
g4106.t1	sp|O94581|COX12_SCHPO`Cytochrome c oxidase subunit 6B	PF02297.14`COX6B`Cytochrome oxidase c subunit VIb	-	cytochrome c oxidase subunit VIb``	-	K02267`COX6B	ko05012` Parkinson disease;ko00190` Oxidative phosphorylation;ko04932` Non-alcoholic fatty liver disease (NAFLD);ko05016` Huntington disease;ko04260` Cardiac muscle contraction;ko05010` Alzheimer disease	GO:0033617`mitochondrial respiratory chain complex IV assembly`biological_process;GO:0005751`mitochondrial respiratory chain complex IV`cellular_component
g3674.t1	-	-	-	hypothetical protein GSI_02159``	-	-	-	-
g8171.t1	-	-	-	hypothetical protein GSI_00346``	-	-	-	-
g5529.t1	-	-	-	hypothetical protein GSI_08626``	-	K08770`UBC	ko03320` PPAR signaling pathway	-
g7233.t1	-	PF06687.9`SUR7`SUR7/PalI family	-	hypothetical protein GSI_03940``	-	-	-	-
g9551.t1	sp|P06245|KAPB_YEAST`cAMP-dependent protein kinase type 2	PF00069.22`Pkinase`Protein kinase domain;PF07714.14`Pkinase_Tyr`Protein tyrosine kinase	WP_112429402.1`serine/threonine protein kinase	transporter``	-	K04345`PKA	ko04727` GABAergic synapse;ko04725` Cholinergic synapse;ko04916` Melanogenesis;ko04210` Apoptosis;ko04912` GnRH signaling pathway;ko05166` Human T-cell leukemia virus 1 infection;ko04970` Salivary secretion;ko04976` Bile secretion;ko04720` Long-term potentiation;ko05203` Viral carcinogenesis;ko04724` Glutamatergic synapse;ko04919` Thyroid hormone signaling pathway;ko04310` Wnt signaling pathway;k…	GO:0018105`peptidyl-serine phosphorylation`biological_process;GO:0010737`protein kinase A signaling`biological_process;GO:0004672`protein kinase activity`molecular_function;GO:0005524`ATP binding`molecular_function;GO:0000790`nuclear chromatin`cellular_component;GO:0001403`invasive growth in response to glucose limitation`biological_process;GO:0010607`negative regulation of cytoplasmic mRNA proce…
g8557.t1	sp|Q6FRV2|GSHR_CANGA`Glutathione reductase	PF07992.11`Pyr_redox_2`Pyridine nucleotide-disulphide oxidoreductase;PF12831.4`FAD_oxidored`FAD dependent oxidoreductase;PF03486.11`HI0933_like`HI0933-like protein;PF00070.24`Pyr_redox`Pyridine nucleotide-disulphide oxidoreductase;PF13738.3`Pyr_redox_3`Pyridine nucleotide-disulphide oxidoreductase;PF02852.19`Pyr_redox_dim`Pyridine nucleotide-disulphide oxidoreductase, dimerisation domain;PF01134.…	WP_068805833.1`glutathione-disulfide reductase	hypothetical protein GSI_07319``	Pyruvate/2-oxoglutarate dehydrogenase complex, dihydrolipoamide dehydrogenase (E3) component or related enzyme	K00383`GSR, gor	ko00480` Glutathione metabolism;ko04918` Thyroid hormone synthesis	GO:0010731`protein glutathionylation`biological_process;GO:0036245`cellular response to menadione`biological_process;GO:0004362`glutathione-disulfide reductase activity`molecular_function;GO:0009055`electron carrier activity`molecular_function;GO:0050661`NADP binding`molecular_function;GO:0045454`cell redox homeostasis`biological_process;GO:0050660`flavin adenine dinucleotide binding`molecular_fu…
g1666.t1	sp|P52808|RL30A_SCHPO`60S ribosomal protein L30-1	PF01248.23`Ribosomal_L7Ae`Ribosomal protein L7Ae/L30e/S12e/Gadd45 family	WP_136714784.1`50S ribosomal protein L30e, partial	60S ribosomal protein L30``	-	K02908`RP-L30e, RPL30	ko03010` Ribosome	GO:0005829`cytosol`cellular_component;GO:0006364`rRNA processing`biological_process;GO:0003735`structural constituent of ribosome`molecular_function;GO:0002181`cytoplasmic translation`biological_process;GO:0003723`RNA binding`molecular_function;GO:0022625`cytosolic large ribosomal subunit`cellular_component
g5041.t1	sp|Q4PFA5|UBC2_USTMA`Ubiquitin-conjugating enzyme E2 2	PF00179.23`UQ_con`Ubiquitin-conjugating enzyme;PF13347.3`MFS_2`MFS/sugar transport protein;PF03092.13`BT1`BT1 family	WP_071414401.1`ubiquitin-conjugating enzyme E2, partial	hypothetical protein GSI_09450``	-	K15378`SLC45A1_2_4	-	GO:0005524`ATP binding`molecular_function;GO:0031571`mitotic G1 DNA damage checkpoint`biological_process;GO:0071455`cellular response to hyperoxia`biological_process;GO:0031939`negative regulation of chromatin silencing at telomere`biological_process;GO:0006353`DNA-templated transcription, termination`biological_process;GO:0000790`nuclear chromatin`cellular_component;GO:0043161`proteasome-mediate…
g10768.t1	-	-	-	hypothetical protein GSI_03805``	-	-	-	-
g7704.t1	-	-	-	hypothetical protein K466DRAFT_607924, partial``	-	-	-	-
g10163.t1	sp|D4ANU4|LYS_ARTBC`N,O-diacetylmuramidase	PF01183.17`Glyco_hydro_25`Glycosyl hydrolases family 25	WP_111490417.1`hypothetical protein	hypothetical protein GSI_14927``	Lyzozyme M1 (1,4-beta-N-acetylmuramidase), GH25 family	-	-	GO:0005576`extracellular region`cellular_component;GO:0009253`peptidoglycan catabolic process`biological_process;GO:0003796`lysozyme activity`molecular_function;GO:0016998`cell wall macromolecule catabolic process`biological_process
g81.t1	sp|P87136|YDM5_SCHPO`Uncharacterized protein C57A7.05	PF10337.6`ArAE_2_N`Putative ER transporter, 6TM, N-terminal;PF13515.3`FUSC_2`Fusaric acid resistance protein-like;PF10334.6`ArAE_2`Aromatic acid exporter family member 2	-	hypothetical protein GSI_07907``	-	-	-	GO:0055085`transmembrane transport`biological_process;GO:0016021`integral component of membrane`cellular_component;GO:0005783`endoplasmic reticulum`cellular_component;GO:0022857`transmembrane transporter activity`molecular_function
g10925.t1	sp|A8NCK5|COP6_COPC7`Alpha-cuprenene synthase COP6	PF06330.8`TRI5`Trichodiene synthase (TRI5)	-	terpene synthase``	-	-	-	GO:0046872`metal ion binding`molecular_function;GO:0016838`carbon-oxygen lyase activity, acting on phosphates`molecular_function
g198.t1	-	-	-	hypothetical protein GSI_06924``	-	-	-	-
g1160.t1	sp|Q1ED21|NR2CA_DANRE`Nuclear receptor 2C2-associated protein	PF00754.22`F5_F8_type_C`F5/8 type C domain	-	hypothetical protein GSI_06035``	-	-	-	GO:0005654`nucleoplasm`cellular_component
g1487.t1	-	-	-	hypothetical protein GSI_13201``	-	-	-	-
g3793.t1	-	-	-	hypothetical protein GSI_02303``	-	-	-	-
g10775.t1	sp|P87035|GPA4_USTMA`Guanine nucleotide-binding protein alpha-4 subunit	PF00025.18`Arf`ADP-ribosylation factor family;PF01580.15`FtsK_SpoIIIE`FtsK/SpoIIIE family;PF00503.17`G-alpha`G-protein alpha subunit	-	hypothetical protein GSI_03797``	-	K19860`GPA1	-	GO:0003924`GTPase activity`molecular_function;GO:0031683`G-protein beta/gamma-subunit complex binding`molecular_function;GO:0007188`adenylate cyclase-modulating G-protein coupled receptor signaling pathway`biological_process;GO:0001664`G-protein coupled receptor binding`molecular_function;GO:0005834`heterotrimeric G-protein complex`cellular_component;GO:0005525`GTP binding`molecular_function;GO:0…
g7350.t1	sp|Q5BLX8|WDR83_RAT`WD repeat domain-containing protein 83	PF01011.18`PQQ`PQQ enzyme repeat;PF12894.4`ANAPC4_WD40`Anaphase-promoting complex subunit 4 WD40 domain;PF11715.5`Nup160`Nucleoporin Nup120/160;PF17005.2`WD40_like`WD40-like domain;PF00400.29`WD40`WD domain, G-beta repeat	-	transporter``	-	K13124`MORG1	-	GO:0005737`cytoplasm`cellular_component;GO:0006397`mRNA processing`biological_process;GO:0005681`spliceosomal complex`cellular_component;GO:0008380`RNA splicing`biological_process
g9833.t1	sp|P0CT77|RL11A_SCHPO`60S ribosomal protein L11-A	PF00673.18`Ribosomal_L5_C`ribosomal L5P family C-terminus;PF00281.16`Ribosomal_L5`Ribosomal protein L5	WP_120787212.1`50S ribosomal protein L5	hypothetical protein GSI_08179``	-	K02868`RP-L11e, RPL11	ko03010` Ribosome	GO:0000027`ribosomal large subunit assembly`biological_process;GO:0019843`rRNA binding`molecular_function;GO:0042254`ribosome biogenesis`biological_process;GO:0003735`structural constituent of ribosome`molecular_function;GO:0002181`cytoplasmic translation`biological_process;GO:0005634`nucleus`cellular_component;GO:0022625`cytosolic large ribosomal subunit`cellular_component;GO:0005829`cytosol`cel…
g7602.t1	sp|P02982|TCR1_ECOLX`Tetracycline resistance protein, class A	PF07690.13`MFS_1`Major Facilitator Superfamily	WP_048734481.1`MFS transporter	major facilitator superfamily MFS-1``	-	-	-	GO:0042910`xenobiotic transporter activity`molecular_function;GO:0016021`integral component of membrane`cellular_component;GO:0005886`plasma membrane`cellular_component;GO:0015297`antiporter activity`molecular_function;GO:0046677`response to antibiotic`biological_process;GO:0015893`drug transport`biological_process;GO:0006811`ion transport`biological_process
g5745.t1	-	PF02213.13`GYF`GYF domain	-	hypothetical protein GSI_13747``	-	K13099`CD2BP2, PPP1R59	-	-
g991.t1	sp|P22142|NDUS2_NEUCR`NADH-ubiquinone oxidoreductase 49 kDa subunit, mitochondrial	PF00346.16`Complex1_49kDa`Respiratory-chain NADH dehydrogenase, 49 Kd subunit;PF00374.16`NiFeSe_Hases`Nickel-dependent hydrogenase	WP_013950647.1`NADH-quinone oxidoreductase subunit D	``	-	K03935`NDUFS2	ko00190` Oxidative phosphorylation;ko05012` Parkinson disease;ko04932` Non-alcoholic fatty liver disease (NAFLD);ko05016` Huntington disease;ko05010` Alzheimer disease	GO:0048038`quinone binding`molecular_function;GO:0005743`mitochondrial inner membrane`cellular_component;GO:0051539`4 iron, 4 sulfur cluster binding`molecular_function;GO:0051287`NAD binding`molecular_function;GO:0046872`metal ion binding`molecular_function;GO:0070469`respiratory chain`cellular_component;GO:0008137`NADH dehydrogenase (ubiquinone) activity`molecular_function
g1532.t1	sp|B8NDL1|ABNA_ASPFN`Probable arabinan endo-1,5-alpha-L-arabinosidase A	PF04616.11`Glyco_hydro_43`Glycosyl hydrolases family 43	WP_086559488.1`arabinan endo-1,5-alpha-L-arabinosidase	glycoside hydrolase family 43 protein``	-	K06113`abnA	-	GO:0045493`xylan catabolic process`biological_process;GO:0005576`extracellular region`cellular_component;GO:0031222`arabinan catabolic process`biological_process;GO:0046558`arabinan endo-1,5-alpha-L-arabinosidase activity`molecular_function
g7965.t1	sp|Q4P112|RUVB1_USTMA`RuvB-like helicase 1	PF13671.3`AAA_33`AAA domain;PF13481.3`AAA_25`AAA domain;PF01078.18`Mg_chelatase`Magnesium chelatase, subunit ChlI;PF07728.11`AAA_5`AAA domain (dynein-related subfamily);PF01695.14`IstB_IS21`IstB-like ATP binding protein;PF13245.3`AAA_19`Part of AAA domain;PF13521.3`AAA_28`AAA domain;PF06068.10`TIP49`TIP49 C-terminus;PF00004.26`AAA`ATPase family associated with various cellular activities (AAA);PF…	WP_138089204.1`hypothetical protein	``	-	K04499`RUVBL1, RVB1, INO80H	ko04310` Wnt signaling pathway	GO:0006357`regulation of transcription from RNA polymerase II promoter`biological_process;GO:0043486`histone exchange`biological_process;GO:0000492`box C/D snoRNP assembly`biological_process;GO:0097255`R2TP complex`cellular_component;GO:0000812`Swr1 complex`cellular_component;GO:0003678`DNA helicase activity`molecular_function;GO:0070209`ASTRA complex`cellular_component;GO:0006281`DNA repair`biol…
g11318.t1	-	PF00172.15`Zn_clus`Fungal Zn(2)-Cys(6) binuclear cluster domain;PF12937.4`F-box-like`F-box-like	-	hypothetical protein GSI_02997``	-	-	-	-
g6832.t3	sp|P26990|ARF6_CHICK`ADP-ribosylation factor 6	PF00025.18`Arf`ADP-ribosylation factor family	WP_071414491.1`GTP-binding protein	Arf family protein``	-	K07941`ARF6	ko04666` Fc gamma R-mediated phagocytosis;ko04072` Phospholipase D signaling pathway;ko04014` Ras signaling pathway;ko04144` Endocytosis	GO:0032154`cleavage furrow`cellular_component;GO:0031996`thioesterase binding`molecular_function;GO:0055038`recycling endosome membrane`cellular_component;GO:0035020`regulation of Rac protein signal transduction`biological_process;GO:0047485`protein N-terminus binding`molecular_function;GO:0001889`liver development`biological_process;GO:0033028`myeloid cell apoptotic process`biological_process;GO…
g6004.t1	sp|Q9US44|YIZG_SCHPO`Uncharacterized transporter C1002.16c	PF07690.13`MFS_1`Major Facilitator Superfamily	WP_009969837.1`MFS transporter	MFS general substrate transporter``	-	-	-	GO:0016021`integral component of membrane`cellular_component;GO:0032153`cell division site`cellular_component;GO:0046943`carboxylic acid transmembrane transporter activity`molecular_function;GO:0031224`intrinsic component of membrane`cellular_component;GO:0005794`Golgi apparatus`cellular_component;GO:0022857`transmembrane transporter activity`molecular_function;GO:0051286`cell tip`cellular_compon…
g4497.t1	sp|Q10232|RL9A_SCHPO`60S ribosomal protein L9-A	PF00347.20`Ribosomal_L6`Ribosomal protein L6	WP_108127816.1`50S ribosomal protein L6, partial	hypothetical protein GSI_00780``	-	K02940`RP-L9e, RPL9	ko03010` Ribosome	GO:0019843`rRNA binding`molecular_function;GO:0003735`structural constituent of ribosome`molecular_function;GO:0002181`cytoplasmic translation`biological_process;GO:0005634`nucleus`cellular_component;GO:0022625`cytosolic large ribosomal subunit`cellular_component;GO:0005829`cytosol`cellular_component
g10462.t1	-	-	-	hypothetical protein GSI_04940``	-	-	-	-
g7524.t1	-	-	-	hypothetical protein GSI_03369``	-	-	-	-
g9563.t1	sp|L7NCS1|NLP10_PHYCP`NLP effector protein 10	PF05630.8`NPP1`Necrosis inducing protein (NPP1)	WP_019714591.1`necrosis and ethylene inducing protein	necrosis and ethylene inducing protein``	-	-	-	GO:0005576`extracellular region`cellular_component;GO:0009405`pathogenesis`biological_process
g6181.t1	-	PF06697.9`DUF1191`Protein of unknown function (DUF1191);PF08693.7`SKG6`Transmembrane alpha-helix domain	-	hypothetical protein GSI_14261``	-	-	-	-
g8324.t1	-	-	-	cytochrome P450``	-	-	-	-
g7937.t1	-	-	-	hypothetical protein BD309DRAFT_1019376``	-	-	-	-
g6989.t2	sp|Q02196|KAPS_YEAST`Adenylyl-sulfate kinase	PF13555.3`AAA_29`P-loop containing region of AAA domain;PF13671.3`AAA_33`AAA domain;PF01583.17`APS_kinase`Adenylylsulphate kinase;PF13238.3`AAA_18`AAA domain	WP_007226306.1`adenylyl-sulfate kinase	hypothetical protein GSI_01730``	-	K00860`cysC	ko00920` Sulfur metabolism;ko00230` Purine metabolism	GO:0005524`ATP binding`molecular_function;GO:0000096`sulfur amino acid metabolic process`biological_process;GO:0009086`methionine biosynthetic process`biological_process;GO:0070814`hydrogen sulfide biosynthetic process`biological_process;GO:0019379`sulfate assimilation, phosphoadenylyl sulfate reduction by phosphoadenylyl-sulfate reductase (thioredoxin)`biological_process;GO:0005737`cytoplasm`cel…
g2557.t1	sp|O43122|HYP4_AGABI`Hydrophobin-B	PF01185.15`Hydrophobin`Fungal hydrophobin	WP_135482538.1`hypothetical protein	hypothetical protein GSI_10681``	-	-	-	GO:0005576`extracellular region`cellular_component;GO:0005199`structural constituent of cell wall`molecular_function;GO:0009277`fungal-type cell wall`cellular_component
g8999.t1	sp|D2H8V8|DCR1B_AILME`5' exonuclease Apollo	PF12706.4`Lactamase_B_2`Beta-lactamase superfamily domain;PF07522.11`DRMBL`DNA repair metallo-beta-lactamase	-	hypothetical protein BD310DRAFT_958560``	RNA processing exonuclease, beta-lactamase fold, Cft2 family	-	-	GO:0008409`5'-3' exonuclease activity`molecular_function;GO:0031627`telomeric loop formation`biological_process;GO:0005813`centrosome`cellular_component;GO:0005634`nucleus`cellular_component;GO:0000723`telomere maintenance`biological_process;GO:0006281`DNA repair`biological_process;GO:0000781`chromosome, telomeric region`cellular_component;GO:0007093`mitotic cell cycle checkpoint`biological_proce…
g11602.t1	sp|Q09763|GEF1_SCHPO`Rho guanine nucleotide exchange factor gef1	PF00621.17`RhoGEF`RhoGEF domain	-	hypothetical protein GSI_03658``	-	-	-	GO:0032955`regulation of barrier septum assembly`biological_process;GO:0005829`cytosol`cellular_component;GO:1902716`cell cortex of growing cell tip`cellular_component;GO:0061246`establishment or maintenance of bipolar cell polarity regulating cell shape`biological_process;GO:1990386`mitotic cleavage furrow ingression`biological_process;GO:2000784`positive regulation of establishment of cell pola…
g7041.t1	-	-	-	-	-	-	-	-
g4297.t1	-	-	-	hypothetical protein GSI_00552``	-	K15440`TAD1, ADAT1	-	-
g2361.t1	-	PF05439.9`JTB`Jumping translocation breakpoint protein (JTB)	-	hypothetical protein BD310DRAFT_819836``	-	-	-	-
g7903.t1	-	PF13418.3`Kelch_4`Galactose oxidase, central domain;PF13964.3`Kelch_6`Kelch motif;PF01344.22`Kelch_1`Kelch motif;PF13854.3`Kelch_5`Kelch motif	-	hypothetical protein GSI_07745``	-	-	-	-
g5663.t1	-	-	-	hypothetical protein GSI_13658``	-	-	-	-
g3275.t2	-	-	-	hypothetical protein GSI_05244``	-	-	-	-
g5289.t1	-	-	-	hypothetical protein GSI_09071``	-	-	-	-
g539.t1	-	PF01408.19`GFO_IDH_MocA`Oxidoreductase family, NAD-binding Rossmann fold	WP_009093339.1`Gfo/Idh/MocA family oxidoreductase	D-galacturonic acid reductase``	-	K18106`GAAA	ko00040` Pentose and glucuronate interconversions	-
g1078.t2	sp|Q06S87|HIUH_DANRE`5-hydroxyisourate hydrolase	PF00576.18`Transthyretin`HIUase/Transthyretin family	WP_076701844.1`hydroxyisourate hydrolase	transthyretin``	5-hydroxyisourate hydrolase (purine catabolism), transthyretin-related family	K07127`uraH, pucM, hiuH	ko00230` Purine metabolism	GO:0005777`peroxisome`cellular_component;GO:0006144`purine nucleobase metabolic process`biological_process;GO:0016811`hydrolase activity, acting on carbon-nitrogen (but not peptide) bonds, in linear amides`molecular_function;GO:0033971`hydroxyisourate hydrolase activity`molecular_function;GO:0019628`urate catabolic process`biological_process
g4063.t1	-	-	-	hypothetical protein GSI_08054``	-	-	-	-
g8132.t2	sp|Q12618|ACO1_AJECA`Acyl-CoA desaturase	PF00487.21`FA_desaturase`Fatty acid desaturase;PF00173.25`Cyt-b5`Cytochrome b5-like Heme/Steroid binding domain	WP_025265323.1`stearoyl-CoA 9-desaturase	hypothetical protein GSI_00307``	-	K00507`SCD, desC	ko01040` Biosynthesis of unsaturated fatty acids;ko01212` Fatty acid metabolism;ko04152` AMPK signaling pathway;ko03320` PPAR signaling pathway	GO:0020037`heme binding`molecular_function;GO:0046872`metal ion binding`molecular_function;GO:0006636`unsaturated fatty acid biosynthetic process`biological_process;GO:0004768`stearoyl-CoA 9-desaturase activity`molecular_function;GO:0016021`integral component of membrane`cellular_component
g474.t1	-	PF12063.5`DUF3543`Domain of unknown function (DUF3543);PF04212.15`MIT`MIT (microtubule interacting and transport) domain	-	hypothetical protein DICSQDRAFT_75339``	-	-	-	-
g953.t1	sp|Q04013|YHM2_YEAST`Citrate/oxoglutarate carrier protein	PF00153.24`Mito_carr`Mitochondrial carrier protein	WP_141195182.1`MC/SLC25 family protein, partial	transporter``	-	-	-	GO:0005739`mitochondrion`cellular_component;GO:0000002`mitochondrial genome maintenance`biological_process;GO:0006842`tricarboxylic acid transport`biological_process;GO:0005743`mitochondrial inner membrane`cellular_component;GO:0015742`alpha-ketoglutarate transport`biological_process;GO:0016021`integral component of membrane`cellular_component;GO:0006843`mitochondrial citrate transport`biological…
g7318.t2	-	-	WP_131943364.1`hypothetical protein	hypothetical protein OH76DRAFT_1457535``	-	-	-	-
g2009.t1	-	-	-	hypothetical protein GSI_12532``	-	-	-	-
g1116.t1	sp|P23955|MPPA_NEUCR`Mitochondrial-processing peptidase subunit alpha	PF00675.17`Peptidase_M16`Insulinase (Peptidase family M16);PF05193.18`Peptidase_M16_C`Peptidase M16 inactive domain	WP_038527108.1`insulinase family protein	Metalloenzyme, LuxS/M16 peptidase-like protein``	-	K01412`PMPCA, MAS2	-	GO:0005739`mitochondrion`cellular_component;GO:0005743`mitochondrial inner membrane`cellular_component;GO:0006627`protein processing involved in protein targeting to mitochondrion`biological_process;GO:0004222`metalloendopeptidase activity`molecular_function;GO:0017087`mitochondrial processing peptidase complex`cellular_component;GO:0046872`metal ion binding`molecular_function
g10931.t1	sp|P53199|ERG26_YEAST`Sterol-4-alpha-carboxylate 3-dehydrogenase, decarboxylating	PF07993.9`NAD_binding_4`Male sterility protein;PF13460.3`NAD_binding_10`NAD(P)H-binding;PF05368.10`NmrA`NmrA-like family;PF08659.7`KR`KR domain;PF16363.2`GDP_Man_Dehyd`GDP-mannose 4,6 dehydratase;PF04321.14`RmlD_sub_bind`RmlD substrate binding domain;PF01073.16`3Beta_HSD`3-beta hydroxysteroid dehydrogenase/isomerase family;PF02719.12`Polysacc_synt_2`Polysaccharide biosynthesis protein;PF01370.18`…	WP_091533509.1`NAD-dependent epimerase/dehydratase family protein	hypothetical protein GSI_15055``	-	K07748`E1.1.1.170, NSDHL, ERG26	ko00100` Steroid biosynthesis	GO:0047012`sterol-4-alpha-carboxylate 3-dehydrogenase (decarboxylating) activity`molecular_function;GO:0000252`C-3 sterol dehydrogenase (C-4 sterol decarboxylase) activity`molecular_function;GO:0016616`oxidoreductase activity, acting on the CH-OH group of donors, NAD or NADP as acceptor`molecular_function;GO:0016491`oxidoreductase activity`molecular_function;GO:0005783`endoplasmic reticulum`cellu…
g3715.t1	sp|Q8EJW4|PRPF_SHEON`2-methyl-aconitate isomerase	PF04303.10`PrpF`PrpF protein	WP_116083600.1`PrpF family protein	hypothetical protein GSI_02208``	2-Methylaconitate cis-trans-isomerase PrpF (2-methyl citrate pathway)	-	-	GO:0016863`intramolecular oxidoreductase activity, transposing C=C bonds`molecular_function;GO:0019629`propionate catabolic process, 2-methylcitrate cycle`biological_process
g4572.t2	-	PF05793.9`TFIIF_alpha`Transcription initiation factor IIF, alpha subunit (TFIIF-alpha)	-	hypothetical protein GSI_00868``	-	K03138`TFIIF1, GTF2F1, TFG1	ko03022` Basal transcription factors	-
g6709.t1	-	-	-	-	-	-	-	-
g10327.t1	sp|O59711|LYS9_SCHPO`Saccharopine dehydrogenase [NADP(+), L-glutamate-forming]	PF13649.3`Methyltransf_25`Methyltransferase domain;PF03435.15`Sacchrp_dh_NADP`Saccharopine dehydrogenase NADP binding domain;PF01488.17`Shikimate_DH`Shikimate / quinate 5-dehydrogenase;PF01564.14`Spermine_synth`Spermine/spermidine synthase;PF08242.9`Methyltransf_12`Methyltransferase domain;PF16653.2`Sacchrp_dh_C`Saccharopine dehydrogenase C-terminal domain	WP_109762639.1`saccharopine dehydrogenase	hypothetical protein GSI_03353``	-	K00293`LYS9	ko00310` Lysine degradation;ko01230` Biosynthesis of amino acids;ko00300` Lysine biosynthesis	GO:0004755`saccharopine dehydrogenase (NADP+, L-glutamate-forming) activity`molecular_function;GO:0019878`lysine biosynthetic process via aminoadipic acid`biological_process;GO:0004753`saccharopine dehydrogenase activity`molecular_function;GO:0005829`cytosol`cellular_component;GO:0009085`lysine biosynthetic process`biological_process;GO:0005737`cytoplasm`cellular_component
g11.t1	sp|O50017|PARP2_MAIZE`Poly [ADP-ribose] polymerase 2	PF02877.11`PARP_reg`Poly(ADP-ribose) polymerase, regulatory domain;PF00644.17`PARP`Poly(ADP-ribose) polymerase catalytic domain;PF05406.12`WGR`WGR domain	WP_101590611.1`WGR domain-containing protein	hypothetical protein GSI_11195``	-	K10798`PARP	ko03410` Base excision repair	GO:1990404`protein ADP-ribosylase activity`molecular_function;GO:0006302`double-strand break repair`biological_process;GO:0005730`nucleolus`cellular_component;GO:0070212`protein poly-ADP-ribosylation`biological_process;GO:0003677`DNA binding`molecular_function;GO:0005634`nucleus`cellular_component;GO:0003950`NAD+ ADP-ribosyltransferase activity`molecular_function
g7631.t1	sp|Q9VK68|PITH1_DROME`PITH domain-containing protein CG6153	PF06201.10`PITH`PITH domain	-	hypothetical protein GSI_14653``	-	-	-	GO:0005634`nucleus`cellular_component
g11632.t1	-	-	-	hypothetical protein GSI_03438``	-	-	-	-
g132.t2	sp|Q17R09|PRP16_BOVIN`Pre-mRNA-splicing factor ATP-dependent RNA helicase PRP16	PF13604.3`AAA_30`AAA domain;PF00649.15`Copper-fist`Copper fist DNA binding domain;PF07717.13`OB_NTP_bind`Oligonucleotide/oligosaccharide-binding (OB)-fold;PF09848.6`DUF2075`Uncharacterized conserved protein (DUF2075);PF00271.28`Helicase_C`Helicase conserved C-terminal domain;PF00270.26`DEAD`DEAD/DEAH box helicase;PF04408.20`HA2`Helicase associated domain (HA2);PF13401.3`AAA_22`AAA domain;PF00437.…	WP_093394556.1`ATP-dependent RNA helicase HrpA	P-loop containing nucleoside triphosphate hydrolase protein``	HrpA-like RNA helicase	K12815`DHX38, PRP16	ko03040` Spliceosome	GO:0005524`ATP binding`molecular_function;GO:0071013`catalytic step 2 spliceosome`cellular_component;GO:0003723`RNA binding`molecular_function;GO:0034458`3'-5' RNA helicase activity`molecular_function;GO:0000398`mRNA splicing, via spliceosome`biological_process
g6283.t1	-	PF00439.22`Bromodomain`Bromodomain	-	Bromodomain-containing protein``	-	K11684`BDF1	-	-
g8890.t1	sp|P43069|CDC25_CANAL`Cell division control protein 25	PF07653.14`SH3_2`Variant SH3 domain;PF00618.17`RasGEF_N`RasGEF N-terminal motif;PF00018.25`SH3_1`SH3 domain;PF00617.16`RasGEF`RasGEF domain;PF14604.3`SH3_9`Variant SH3 domain;PF00397.23`WW`WW domain	-	transporter``	-	K03099`SOS	ko05220` Chronic myeloid leukemia;ko05223` Non-small cell lung cancer;ko04072` Phospholipase D signaling pathway;ko05200` Pathways in cancer;ko05213` Endometrial cancer;ko04660` T cell receptor signaling pathway;ko04062` Chemokine signaling pathway;ko05160` Hepatitis C;ko04010` MAPK signaling pathway;ko05205` Proteoglycans in cancer;ko04664` Fc epsilon RI signaling pathway;ko05231` Choline metabo…	GO:0071333`cellular response to glucose stimulus`biological_process;GO:0019933`cAMP-mediated signaling`biological_process;GO:0005623`cell`cellular_component;GO:0005088`Ras guanyl-nucleotide exchange factor activity`molecular_function;GO:0007265`Ras protein signal transduction`biological_process;GO:0009267`cellular response to starvation`biological_process;GO:0030447`filamentous growth`biological_…
g10967.t1	-	PF00795.19`CN_hydrolase`Carbon-nitrogen hydrolase	WP_094769731.1`nitrilase	hypothetical protein GSI_15100``	-	K14663`NTA1	-	-
g8211.t1	-	-	-	hypothetical protein GSI_00382``	-	-	-	-
g9721.t1	-	PF07652.11`Flavi_DEAD`Flavivirus DEAD domain;PF04851.12`ResIII`Type III restriction enzyme, res subunit;PF00270.26`DEAD`DEAD/DEAH box helicase	WP_117754876.1`RecQ family ATP-dependent DNA helicase	hypothetical protein L226DRAFT_577055``	-	K10901`BLM, RECQL3, SGS1	ko03440` Homologous recombination;ko03460` Fanconi anemia pathway	-
g7883.t1	sp|P50276|MUP1_YEAST`High-affinity methionine permease	PF13520.3`AA_permease_2`Amino acid permease	WP_071824839.1`amino acid permease	transporter``	-	-	-	GO:0005886`plasma membrane`cellular_component;GO:0016021`integral component of membrane`cellular_component;GO:1903692`methionine import into cell`biological_process;GO:0015179`L-amino acid transmembrane transporter activity`molecular_function;GO:0000102`L-methionine secondary active transmembrane transporter activity`molecular_function;GO:0071944`cell periphery`cellular_component;GO:0000324`funga…
g1312.t1	sp|Q03785|VHS1_YEAST`Serine/threonine-protein kinase VHS1	PF01636.20`APH`Phosphotransferase enzyme family;PF00069.22`Pkinase`Protein kinase domain;PF07714.14`Pkinase_Tyr`Protein tyrosine kinase	WP_023790015.1`serine/threonine protein kinase	hypothetical protein GSI_05857``	-	-	-	GO:0005737`cytoplasm`cellular_component;GO:0006468`protein phosphorylation`biological_process;GO:0032880`regulation of protein localization`biological_process;GO:0035556`intracellular signal transduction`biological_process;GO:0005634`nucleus`cellular_component;GO:0018105`peptidyl-serine phosphorylation`biological_process;GO:0000082`G1/S transition of mitotic cell cycle`biological_process;GO:00046…
g7228.t2	-	-	-	hypothetical protein GSI_03946``	-	-	-	-
g1033.t1	sp|Q4WF54|SIDH_ASPFU`Mevalonyl-coenzyme A hydratase sidH	PF16113.2`ECH_2`Enoyl-CoA hydratase/isomerase;PF00378.17`ECH_1`Enoyl-CoA hydratase/isomerase	WP_067904623.1`enoyl-CoA hydratase	hypothetical protein GSI_06185``	-	-	-	GO:0005739`mitochondrion`cellular_component;GO:0070301`cellular response to hydrogen peroxide`biological_process;GO:0006635`fatty acid beta-oxidation`biological_process;GO:0010106`cellular response to iron ion starvation`biological_process;GO:0016853`isomerase activity`molecular_function;GO:0005777`peroxisome`cellular_component;GO:1900551`N',N'',N'''-triacetylfusarinine C biosynthetic process`bio…
g312.t1	sp|P79082|MGR2_SCHPO`Protein mgr2	PF13436.3`Gly-zipper_OmpA`Glycine-zipper domain;PF10247.6`Romo1`Reactive mitochondrial oxygen species modulator 1	-	reactive mitochondrial oxygen species modulator 1-domain-containing protein``	-	-	-	GO:0045039`protein import into mitochondrial inner membrane`biological_process;GO:0005737`cytoplasm`cellular_component;GO:0030150`protein import into mitochondrial matrix`biological_process;GO:0005739`mitochondrion`cellular_component;GO:0005744`mitochondrial inner membrane presequence translocase complex`cellular_component;GO:0016021`integral component of membrane`cellular_component
g1231.t1	-	PF00046.26`Homeobox`Homeobox domain;PF05920.8`Homeobox_KN`Homeobox KN domain	-	transcription factor``	-	-	-	-
g5150.t1	-	PF00011.18`HSP20`Hsp20/alpha crystallin family	-	hypothetical protein GSI_09264``	-	K13993`HSP20	ko04141` Protein processing in endoplasmic reticulum	-
g4278.t1	-	PF07690.13`MFS_1`Major Facilitator Superfamily	WP_092955712.1`MFS transporter	MFS general substrate transporter``	-	-	-	-
g5128.t1	sp|O81117|C94A1_VICSA`Cytochrome P450 94A1	PF00067.19`p450`Cytochrome P450	WP_121681311.1`cytochrome P450	cytochrome P450``	-	-	-	GO:0016705`oxidoreductase activity, acting on paired donors, with incorporation or reduction of molecular oxygen`molecular_function;GO:0016021`integral component of membrane`cellular_component;GO:0004497`monooxygenase activity`molecular_function;GO:0005506`iron ion binding`molecular_function;GO:0005789`endoplasmic reticulum membrane`cellular_component;GO:0020037`heme binding`molecular_function
g7116.t1	sp|P0CT50|SDC_CUTMO`Salicylate decarboxylase	PF04909.11`Amidohydro_2`Amidohydrolase	WP_060188634.1`amidohydrolase	hypothetical protein GSI_01878``	-	K14333`DHBD	ko00362` Benzoate degradation;ko00627` Aminobenzoate degradation	GO:0016831`carboxy-lyase activity`molecular_function;GO:0016787`hydrolase activity`molecular_function
g8724.t1	-	PF09972.6`DUF2207`Predicted membrane protein (DUF2207)	-	hypothetical protein GSI_04142``	-	-	-	-
g10950.t1	-	-	-	transcription factor``	-	-	-	-
g10890.t1	-	PF01693.13`Cauli_VI`Caulimovirus viroplasmin	-	hypothetical protein BN946_scf184764.g2``	-	-	-	-
g2163.t1	-	-	-	-	-	-	-	-
g8550.t1	-	-	-	hypothetical protein GSI_11310``	-	-	-	-
g3341.t1	-	-	-	hypothetical protein GSI_05154``	-	-	-	-
g2504.t1	-	PF13941.3`MutL`MutL protein;PF06032.9`DUF917`Protein of unknown function (DUF917);PF06406.8`StbA`StbA protein;PF01869.17`BcrAD_BadFG`BadF/BadG/BcrA/BcrD ATPase family;PF05378.10`Hydant_A_N`Hydantoinase/oxoprolinase N-terminal region;PF01968.15`Hydantoinase_A`Hydantoinase/oxoprolinase;PF00480.17`ROK`ROK family	WP_015922797.1`hydantoinase/oxoprolinase family protein	hydantoinase/oxoprolinase``	-	-	-	-
g6367.t1	sp|Q10274|TEB1_SCHPO`Telobox protein 1	PF00249.28`Myb_DNA-binding`Myb-like DNA-binding domain;PF09111.7`SLIDE`SLIDE;PF13921.3`Myb_DNA-bind_6`Myb-like DNA-binding domain	-	transcription factor``	-	-	-	GO:0001135`transcription factor activity, RNA polymerase II transcription factor recruiting`molecular_function;GO:0061586`positive regulation of transcription by transcription factor localization`biological_process;GO:0000790`nuclear chromatin`cellular_component;GO:0005634`nucleus`cellular_component;GO:0000784`nuclear chromosome, telomeric region`cellular_component;GO:0043565`sequence-specific DN…
g9374.t1	sp|P06780|RHO1_YEAST`GTP-binding protein RHO1;sp|Q9HF54|RHO1_ASHGO`GTP-binding protein RHO1	PF00025.18`Arf`ADP-ribosylation factor family;PF00071.19`Ras`Ras family;PF03193.13`DUF258`Protein of unknown function, DUF258;PF08477.10`Roc`Ras of Complex, Roc, domain of DAPkinase	WP_114597920.1`GTP-binding protein	P-loop containing nucleoside triphosphate hydrolase protein``	-	K07975`K07975	-	GO:0060237`regulation of fungal-type cell wall organization`biological_process;GO:0090334`regulation of cell wall (1->3)-beta-D-glucan biosynthetic process`biological_process;GO:0003924`GTPase activity`molecular_function;GO:0005739`mitochondrion`cellular_component;GO:0005938`cell cortex`cellular_component;GO:0005886`plasma membrane`cellular_component;GO:0007117`budding cell bud growth`biological_…
g4920.t1	-	-	-	hypothetical protein GSI_01273``	-	-	-	-
g5687.t1	sp|Q8WXX5|DNJC9_HUMAN`DnaJ homolog subfamily C member 9	PF00226.28`DnaJ`DnaJ domain	WP_130892046.1`molecular chaperone DnaJ	transporter``	Curved DNA-binding protein CbpA, contains a DnaJ-like domain	K09529`DNAJC9	-	GO:0031072`heat shock protein binding`molecular_function;GO:0005829`cytosol`cellular_component;GO:0005654`nucleoplasm`cellular_component;GO:0005634`nucleus`cellular_component;GO:0032781`positive regulation of ATPase activity`biological_process;GO:0005886`plasma membrane`cellular_component;GO:0005737`cytoplasm`cellular_component;GO:0005615`extracellular space`cellular_component
g3824.t1	-	-	-	hypothetical protein BD311DRAFT_850042``	-	-	-	-
g7448.t1	-	-	-	transcription factor``	-	-	-	-
g8264.t1	sp|Q68CJ6|SLIP_HUMAN`Nuclear GTPase SLIP-GC	PF00005.24`ABC_tran`ABC transporter;PF00350.20`Dynamin_N`Dynamin family;PF03193.13`DUF258`Protein of unknown function, DUF258;PF13191.3`AAA_16`AAA ATPase domain;PF01926.20`MMR_HSR1`50S ribosome-binding GTPase	-	hypothetical protein GSI_00436``	-	-	-	GO:0033262`regulation of nuclear cell cycle DNA replication`biological_process;GO:0071222`cellular response to lipopolysaccharide`biological_process;GO:0005525`GTP binding`molecular_function;GO:0016607`nuclear speck`cellular_component;GO:0003924`GTPase activity`molecular_function;GO:0043066`negative regulation of apoptotic process`biological_process
g11509.t3	sp|Q82LL4|ALLB_STRAW`Allantoinase	PF01979.17`Amidohydro_1`Amidohydrolase family;PF07969.8`Amidohydro_3`Amidohydrolase family	WP_059147344.1`allantoinase AllB	hypothetical protein GSI_09654``	Dihydroorotase or related cyclic amidohydrolase	K01466`allB	ko00230` Purine metabolism	GO:0008270`zinc ion binding`molecular_function;GO:0004038`allantoinase activity`molecular_function;GO:0006144`purine nucleobase metabolic process`biological_process;GO:0000256`allantoin catabolic process`biological_process;GO:0050897`cobalt ion binding`molecular_function
g6249.t1	sp|O94383|SMC1_SCHPO`Structural maintenance of chromosomes protein 1	PF04156.11`IncA`IncA protein;PF02463.16`SMC_N`RecF/RecN/SMC N terminal domain;PF06470.10`SMC_hinge`SMC proteins Flexible Hinge Domain	WP_118678143.1`MULTISPECIES: chromosome segregation protein SMC	hypothetical protein BN946_scf184843.g22``	-	K06636`SMC1	ko04111` Cell cycle - yeast;ko04113` Meiosis - yeast;ko04110` Cell cycle;ko04114` Oocyte meiosis	GO:0051301`cell division`biological_process;GO:0005694`chromosome`cellular_component;GO:0007064`mitotic sister chromatid cohesion`biological_process;GO:0008278`cohesin complex`cellular_component;GO:0005524`ATP binding`molecular_function;GO:0030892`mitotic cohesin complex`cellular_component;GO:0034990`nuclear mitotic cohesin complex`cellular_component;GO:0000780`condensed nuclear chromosome, centr…
g4826.t1	sp|O13779|YF2E_SCHPO`Putative metal ion transporter C17A12.14	PF01544.15`CorA`CorA-like Mg2+ transporter protein	WP_096230639.1`magnesium/cobalt transporter CorA	transporter``	-	K16073`ALR, MNR	-	GO:0016020`membrane`cellular_component;GO:0000329`fungal-type vacuole membrane`cellular_component;GO:0005737`cytoplasm`cellular_component;GO:0016021`integral component of membrane`cellular_component;GO:1903830`magnesium ion transmembrane transport`biological_process;GO:0015095`magnesium ion transmembrane transporter activity`molecular_function;GO:0010961`cellular magnesium ion homeostasis`biologi…
g8664.t1	-	-	-	hypothetical protein GSI_04018``	-	-	-	-
g2544.t1	sp|O94561|PRX_SCHPO`Peroxiredoxin bcp1	PF00578.18`AhpC-TSA`AhpC/TSA family;PF08534.7`Redoxin`Redoxin	WP_095043926.1`thioredoxin-dependent thiol peroxidase	AhpC-TSA-domain-containing protein``	Peroxiredoxin	K03564`BCP, PRXQ, DOT5	-	GO:0005634`nucleus`cellular_component;GO:0008379`thioredoxin peroxidase activity`molecular_function;GO:0042744`hydrogen peroxide catabolic process`biological_process;GO:0034599`cellular response to oxidative stress`biological_process;GO:0005829`cytosol`cellular_component;GO:0061692`cellular detoxification of hydrogen peroxide`biological_process;GO:0005737`cytoplasm`cellular_component;GO:0045454`c…
g2702.t1	sp|G3XMB9|AZAE_ASPNA`Ketoreductase azaE	PF13460.3`NAD_binding_10`NAD(P)H-binding;PF07993.9`NAD_binding_4`Male sterility protein;PF05368.10`NmrA`NmrA-like family;PF00106.22`adh_short`short chain dehydrogenase;PF16363.2`GDP_Man_Dehyd`GDP-mannose 4,6 dehydratase;PF01370.18`Epimerase`NAD dependent epimerase/dehydratase family;PF02719.12`Polysacc_synt_2`Polysaccharide biosynthesis protein;PF01073.16`3Beta_HSD`3-beta hydroxysteroid dehydroge…	WP_052593863.1`aldehyde reductase	hypothetical protein GSI_10510``	-	-	-	GO:0016491`oxidoreductase activity`molecular_function;GO:0050662`coenzyme binding`molecular_function
g4231.t1	sp|Q8H1F9|PCH2_ARATH`Pachytene checkpoint protein 2 homolog	PF04893.14`Yip1`Yip1 domain;PF00004.26`AAA`ATPase family associated with various cellular activities (AAA)	-	hypothetical protein GSI_00481``	AAA+-type ATPase, SpoVK/Ycf46/Vps4 family	-	-	GO:0007129`synapsis`biological_process;GO:0005524`ATP binding`molecular_function;GO:0005694`chromosome`cellular_component;GO:0007131`reciprocal meiotic recombination`biological_process;GO:0051598`meiotic recombination checkpoint`biological_process
g4647.t1	-	-	-	GCN5-related N-acetyltransferase``	-	-	-	-
g11193.t1	-	-	-	hypothetical protein GSI_02610``	-	-	-	-
g981.t1	-	-	-	hypothetical protein OH76DRAFT_1360617, partial``	-	-	-	-
g91.t1	-	PF02469.19`Fasciclin`Fasciclin domain	WP_090493843.1`adhesin	hypothetical protein GSI_07877``	-	-	-	-
g6042.t1	sp|Q10489|ODPA_SCHPO`Pyruvate dehydrogenase E1 component subunit alpha, mitochondrial	PF00676.17`E1_dh`Dehydrogenase E1 component;PF02775.18`TPP_enzyme_C`Thiamine pyrophosphate enzyme, C-terminal TPP binding domain;PF13292.3`DXP_synthase_N`1-deoxy-D-xylulose-5-phosphate synthase	WP_126755789.1`pyruvate dehydrogenase (acetyl-transferring) E1 component subunit alpha	hypothetical protein GSI_14078``	-	K00161`PDHA, pdhA	ko04066` HIF-1 signaling pathway;ko04922` Glucagon signaling pathway;ko00020` Citrate cycle (TCA cycle);ko01200` Carbon metabolism;ko00620` Pyruvate metabolism;ko05230` Central carbon metabolism in cancer;ko00010` Glycolysis / Gluconeogenesis	GO:0006086`acetyl-CoA biosynthetic process from pyruvate`biological_process;GO:0006096`glycolytic process`biological_process;GO:0005739`mitochondrion`cellular_component;GO:0004739`pyruvate dehydrogenase (acetyl-transferring) activity`molecular_function;GO:0005967`mitochondrial pyruvate dehydrogenase complex`cellular_component
g230.t1	sp|Q09833|YAD7_SCHPO`tRNA (uracil(54)-C(5))-methyltransferase	PF05175.11`MTS`Methyltransferase small domain;PF13847.3`Methyltransf_31`Methyltransferase domain;PF04378.10`RsmJ`Ribosomal RNA large subunit methyltransferase D, RlmJ;PF03602.12`Cons_hypoth95`Conserved hypothetical protein 95;PF13649.3`Methyltransf_25`Methyltransferase domain;PF02475.13`Met_10`Met-10+ like-protein;PF08242.9`Methyltransf_12`Methyltransferase domain;PF08241.9`Methyltransf_11`Methyl…	WP_008100194.1`class I SAM-dependent RNA methyltransferase	hypothetical protein GSI_06965``	-	K15331`TRMT2B, TRM2	-	GO:0051539`4 iron, 4 sulfur cluster binding`molecular_function;GO:0005739`mitochondrion`cellular_component;GO:0005634`nucleus`cellular_component;GO:0030696`tRNA (m5U54) methyltransferase activity`molecular_function;GO:0030697`S-adenosylmethionine-dependent tRNA (m5U54) methyltransferase activity`molecular_function;GO:0046872`metal ion binding`molecular_function;GO:0030488`tRNA methylation`biologi…
g8548.t1	sp|Q6INN7|PP4R3_XENLA`Serine/threonine-protein phosphatase 4 regulatory subunit 3	PF04802.12`SMK-1`Component of IIS longevity pathway SMK-1	-	hypothetical protein GSI_01237``	-	K17491`SMEK, PPP4R3	ko04922` Glucagon signaling pathway	-
g8698.t1	-	PF04546.10`Sigma70_ner`Sigma-70, non-essential region;PF00069.22`Pkinase`Protein kinase domain	-	hypothetical protein GSI_04124``	-	-	-	-
g11037.t1	sp|Q86XW9|TXND6_HUMAN`Thioredoxin domain-containing protein 6	PF00334.16`NDK`Nucleoside diphosphate kinase	-	hypothetical protein GSI_15187``	-	K19868`NME8, TXNDC3	-	GO:0006183`GTP biosynthetic process`biological_process;GO:0006241`CTP biosynthetic process`biological_process;GO:0006228`UTP biosynthetic process`biological_process;GO:0005856`cytoskeleton`cellular_component;GO:0045454`cell redox homeostasis`biological_process;GO:0005737`cytoplasm`cellular_component;GO:0004550`nucleoside diphosphate kinase activity`molecular_function
g10894.t1	-	PF14197.3`Cep57_CLD_2`Centrosome localisation domain of PPC89;PF06657.10`Cep57_MT_bd`Centrosome microtubule-binding domain of Cep57	-	``	-	-	-	-
g438.t1	-	-	-	hypothetical protein GSI_08217``	-	-	-	-
g6871.t1	sp|P53900|PFD4_YEAST`Prefoldin subunit 4	PF16326.2`ABC_tran_CTD`ABC transporter C-terminal domain;PF02996.14`Prefoldin`Prefoldin subunit;PF01920.17`Prefoldin_2`Prefoldin subunit;PF17111.2`Helo_like_N`Fungal N-terminal domain of STAND proteins;PF07106.10`TBPIP`Tat binding protein 1(TBP-1)-interacting protein (TBPIP)	-	hypothetical protein GSI_01588``	-	K09550`PFDN4	-	GO:0007021`tubulin complex assembly`biological_process;GO:0006457`protein folding`biological_process;GO:0015631`tubulin binding`molecular_function;GO:0005737`cytoplasm`cellular_component;GO:0032968`positive regulation of transcription elongation from RNA polymerase II promoter`biological_process;GO:0051082`unfolded protein binding`molecular_function;GO:0071629`cytoplasm-associated proteasomal ubi…
g3923.t1	-	PF00172.15`Zn_clus`Fungal Zn(2)-Cys(6) binuclear cluster domain	-	transcription factor``	-	-	-	-
g9584.t1	-	-	-	hypothetical protein GSI_13316``	-	-	-	-
g10867.t1	-	PF03330.15`DPBB_1`Lytic transglycolase;PF00967.14`Barwin`Barwin family	-	hypothetical protein GSI_03649``	-	-	-	-
g8018.t1	sp|Q9SRL4|ENAS2_ARATH`Cytosolic endo-beta-N-acetylglucosaminidase 2	PF03644.10`Glyco_hydro_85`Glycosyl hydrolase family 85	WP_096438698.1`PKD domain-containing protein	hypothetical protein GSI_00141``	Endo-beta-N-acetylglucosaminidase D	K01227`E3.2.1.96	ko00511` Other glycan degradation	GO:0005829`cytosol`cellular_component;GO:0033925`mannosyl-glycoprotein endo-beta-N-acetylglucosaminidase activity`molecular_function;GO:0006517`protein deglycosylation`biological_process;GO:0006491`N-glycan processing`biological_process;GO:0005737`cytoplasm`cellular_component
g2573.t1	-	PF12937.4`F-box-like`F-box-like	-	hypothetical protein GSI_10656``	-	-	-	-
g5053.t1	-	PF03907.10`Spo7`Spo7-like protein;PF00144.21`Beta-lactamase`Beta-lactamase	WP_111324436.1`serine hydrolase	hypothetical protein GSI_14926``	-	-	-	-
g3528.t1	sp|P54789|ORC1_SCHPO`Origin recognition complex subunit 1	PF00004.26`AAA`ATPase family associated with various cellular activities (AAA);PF01426.15`BAH`BAH domain;PF13191.3`AAA_16`AAA ATPase domain;PF13401.3`AAA_22`AAA domain;PF09848.6`DUF2075`Uncharacterized conserved protein (DUF2075);PF13245.3`AAA_19`Part of AAA domain	-	hypothetical protein GSI_11136``	-	K02603`ORC1	ko04110` Cell cycle;ko04111` Cell cycle - yeast;ko04113` Meiosis - yeast	GO:0046872`metal ion binding`molecular_function;GO:0016887`ATPase activity`molecular_function;GO:0005634`nucleus`cellular_component;GO:0006270`DNA replication initiation`biological_process;GO:0003682`chromatin binding`molecular_function;GO:0031261`DNA replication preinitiation complex`cellular_component;GO:0005524`ATP binding`molecular_function;GO:0033314`mitotic DNA replication checkpoint`biolog…
g2080.t1	sp|P15245|PHHY_TRICU`Phenol hydroxylase	PF01494.16`FAD_binding_3`FAD binding domain;PF07976.9`Phe_hydrox_dim`Phenol hydroxylase, C-terminal dimerisation domain	WP_093917351.1`phenol 2-monooxygenase	hypothetical protein GSI_12456``	-	K03380`E1.14.13.7	ko00361` Chlorocyclohexane and chlorobenzene degradation;ko00623` Toluene degradation;ko00627` Aminobenzoate degradation	GO:0018662`phenol 2-monooxygenase activity`molecular_function;GO:0071949`FAD binding`molecular_function;GO:0019336`phenol-containing compound catabolic process`biological_process
g8214.t2	sp|P0CP27|NOP58_CRYNB`Nucleolar protein 58	PF08156.10`NOP5NT`NOP5NT (NUC127) domain;PF01798.15`Nop`snoRNA binding domain, fibrillarin	WP_114599327.1`hypothetical protein	hypothetical protein GSI_00385``	RNA processing factor Prp31, contains Nop domain	K14565`NOP58	ko03008` Ribosome biogenesis in eukaryotes	GO:0006364`rRNA processing`biological_process;GO:0005730`nucleolus`cellular_component
g631.t2	sp|O94641|HS104_SCHPO`Heat shock protein 104	PF13191.3`AAA_16`AAA ATPase domain;PF13479.3`AAA_24`AAA domain;PF13401.3`AAA_22`AAA domain;PF00158.23`Sigma54_activat`Sigma-54 interaction domain;PF07728.11`AAA_5`AAA domain (dynein-related subfamily);PF13245.3`AAA_19`Part of AAA domain;PF01078.18`Mg_chelatase`Magnesium chelatase, subunit ChlI;PF02861.17`Clp_N`Clp amino terminal domain, pathogenicity island component;PF13238.3`AAA_18`AAA domain;P…	WP_009466329.1`ATP-dependent chaperone ClpB	``	-	K03695`clpB	-	GO:0071218`cellular response to misfolded protein`biological_process;GO:0005737`cytoplasm`cellular_component;GO:0043335`protein unfolding`biological_process;GO:0051085`chaperone mediated protein folding requiring cofactor`biological_process;GO:0042026`protein refolding`biological_process;GO:0019538`protein metabolic process`biological_process;GO:0005524`ATP binding`molecular_function;GO:0005635`n…
g8198.t1	-	PF14437.3`MafB19-deam`MafB19-like deaminase;PF00383.20`dCMP_cyt_deam_1`Cytidine and deoxycytidylate deaminase zinc-binding region	WP_082642705.1`nucleoside deaminase	hypothetical protein GSI_00371``	-	-	-	-
g5862.t1	-	-	-	hypothetical protein GSI_13884``	-	-	-	-
g205.t4	sp|P36594|RPB1_SCHPO`DNA-directed RNA polymerase II subunit rpb1	PF05001.10`RNA_pol_Rpb1_R`RNA polymerase Rpb1 C-terminal repeat;PF04998.14`RNA_pol_Rpb1_5`RNA polymerase Rpb1, domain 5;PF05000.14`RNA_pol_Rpb1_4`RNA polymerase Rpb1, domain 4;PF04983.15`RNA_pol_Rpb1_3`RNA polymerase Rpb1, domain 3;PF04990.9`RNA_pol_Rpb1_7`RNA polymerase Rpb1, domain 7;PF04992.11`RNA_pol_Rpb1_6`RNA polymerase Rpb1, domain 6;PF00623.17`RNA_pol_Rpb1_2`RNA polymerase Rpb1, domain 2;…	WP_019112151.1`DNA-directed RNA polymerase subunit A'	RNA polymerase subunit 1``	-	K03006`RPB1, POLR2A	ko00240` Pyrimidine metabolism;ko03020` RNA polymerase;ko05169` Epstein-Barr virus infection;ko00230` Purine metabolism;ko05168` Herpes simplex virus 1 infection;ko05016` Huntington disease	GO:0005829`cytosol`cellular_component;GO:0046872`metal ion binding`molecular_function;GO:0005634`nucleus`cellular_component;GO:0006366`transcription from RNA polymerase II promoter`biological_process;GO:0003899`DNA-directed RNA polymerase activity`molecular_function;GO:0003677`DNA binding`molecular_function;GO:0005665`DNA-directed RNA polymerase II, core complex`cellular_component;GO:0000790`nucl…
g9724.t1	-	PF07110.8`EthD`EthD domain	WP_028922611.1`hypothetical protein	hypothetical protein GSI_08503``	-	-	-	-
g8086.t2	-	PF12854.4`PPR_1`PPR repeat;PF13812.3`PPR_3`Pentatricopeptide repeat domain;PF13041.3`PPR_2`PPR repeat family;PF13428.3`TPR_14`Tetratricopeptide repeat;PF17177.1`PPR_long`Pentacotripeptide-repeat region of PROPR;PF01535.17`PPR`PPR repeat	-	hypothetical protein GSI_00225``	-	-	-	-
g9850.t1	sp|Q9Y7Q9|YCX2_SCHPO`Probable metabolite transporter C2H8.02	PF00083.21`Sugar_tr`Sugar (and other) transporter;PF07690.13`MFS_1`Major Facilitator Superfamily	WP_037571920.1`MFS transporter	MFS general substrate transporter``	-	K08176`PHO84	-	GO:0035435`phosphate ion transmembrane transport`biological_process;GO:0005887`integral component of plasma membrane`cellular_component;GO:0005315`inorganic phosphate transmembrane transporter activity`molecular_function;GO:0005794`Golgi apparatus`cellular_component;GO:0005783`endoplasmic reticulum`cellular_component
g7057.t2	sp|O42248|GBLP_DANRE`Guanine nucleotide-binding protein subunit beta-2-like 1	PF12894.4`ANAPC4_WD40`Anaphase-promoting complex subunit 4 WD40 domain;PF07433.8`DUF1513`Protein of unknown function (DUF1513);PF11715.5`Nup160`Nucleoporin Nup120/160;PF00400.29`WD40`WD domain, G-beta repeat	WP_140409026.1`WD40 repeat domain-containing protein, partial	G-protein complex beta subunit``	-	K14753`RACK1	ko05162` Measles	GO:0005634`nucleus`cellular_component;GO:0030178`negative regulation of Wnt signaling pathway`biological_process;GO:0005829`cytosol`cellular_component;GO:2000114`regulation of establishment of cell polarity`biological_process;GO:0001525`angiogenesis`biological_process;GO:0051302`regulation of cell division`biological_process;GO:2000543`positive regulation of gastrulation`biological_process;GO:006…
g4716.t1	sp|Q9Y7J4|ARPC3_SCHPO`Actin-related protein 2/3 complex subunit 3	PF04062.11`P21-Arc`ARP2/3 complex ARPC3 (21 kDa) subunit	-	hypothetical protein GSI_01025``	-	K05756`ARPC3	ko05100` Bacterial invasion of epithelial cells;ko04666` Fc gamma R-mediated phagocytosis;ko05132` Salmonella infection;ko05131` Shigellosis;ko04810` Regulation of actin cytoskeleton;ko04144` Endocytosis;ko05130` Pathogenic Escherichia coli infection	GO:0005829`cytosol`cellular_component;GO:0034314`Arp2/3 complex-mediated actin nucleation`biological_process;GO:0071963`establishment or maintenance of cell polarity regulating cell shape`biological_process;GO:0005885`Arp2/3 protein complex`cellular_component;GO:0006897`endocytosis`biological_process;GO:0003779`actin binding`molecular_function;GO:0051666`actin cortical patch localization`biologic…
g10714.t1	-	-	-	hypothetical protein GSI_03864``	-	-	-	-
g8949.t1	sp|O74908|SEN54_SCHPO`Probable tRNA-splicing endonuclease subunit sen54	PF12928.4`tRNA_int_end_N2`tRNA-splicing endonuclease subunit sen54 N-term;PF02778.11`tRNA_int_endo_N`tRNA intron endonuclease, N-terminal domain	-	tRNA-splicing endonuclease subunit sen54 N-term-domain-containing protein``	-	K15326`TSEN54	-	GO:0031966`mitochondrial membrane`cellular_component;GO:0090502`RNA phosphodiester bond hydrolysis, endonucleolytic`biological_process;GO:0000379`tRNA-type intron splice site recognition and cleavage`biological_process;GO:0005741`mitochondrial outer membrane`cellular_component;GO:0000214`tRNA-intron endonuclease complex`cellular_component
g3738.t1	sp|P74369|Y1647_SYNY3`UPF0014 membrane protein slr1647	PF03649.10`UPF0014`Uncharacterised protein family (UPF0014)	WP_006904122.1`iron export ABC transporter permease subunit FetB	ATP-binding cassette transporter``	-	-	-	GO:0006879`cellular iron ion homeostasis`biological_process;GO:0005887`integral component of plasma membrane`cellular_component
g10158.t1	-	-	-	hypothetical protein GSI_14924``	-	-	-	-
g1636.t1	sp|Q9WV80|SNX1_MOUSE`Sorting nexin-1	PF09325.7`Vps5`Vps5 C terminal like;PF00787.21`PX`PX domain;PF16746.2`BAR_3`BAR domain of APPL family	-	hypothetical protein GSI_13015``	-	K17917`SNX1_2	ko04144` Endocytosis	GO:0034498`early endosome to Golgi transport`biological_process;GO:0031901`early endosome membrane`cellular_component;GO:0010008`endosome membrane`cellular_component;GO:0030512`negative regulation of transforming growth factor beta receptor signaling pathway`biological_process;GO:0005158`insulin receptor binding`molecular_function;GO:0042802`identical protein binding`molecular_function;GO:0045732…
g1051.t1	sp|A8N339|TRM5_COPC7`tRNA (guanine(37)-N1)-methyltransferase	PF02475.13`Met_10`Met-10+ like-protein	-	hypothetical protein GSI_06162``	tRNA G37 N-methylase Trm5	K15429`TRM5, TRMT5	-	GO:0002939`tRNA N1-guanine methylation`biological_process;GO:0005634`nucleus`cellular_component;GO:0005759`mitochondrial matrix`cellular_component;GO:0052906`tRNA (guanine(37)-N(1))-methyltransferase activity`molecular_function;GO:0070901`mitochondrial tRNA methylation`biological_process
g1454.t1	-	PF02114.13`Phosducin`Phosducin	-	hypothetical protein GSI_13279``	-	-	-	-
g4265.t1	sp|Q54NA6|MYBL_DICDI`Myb-like protein L	PF13921.3`Myb_DNA-bind_6`Myb-like DNA-binding domain;PF09111.7`SLIDE`SLIDE;PF00249.28`Myb_DNA-binding`Myb-like DNA-binding domain;PF11626.5`Rap1_C`TRF2-interacting telomeric protein/Rap1 - C terminal domain	-	transcription factor``	-	-	-	GO:0000278`mitotic cell cycle`biological_process;GO:0005634`nucleus`cellular_component;GO:0003677`DNA binding`molecular_function;GO:0045893`positive regulation of transcription, DNA-templated`biological_process
g1319.t1	-	-	-	hypothetical protein BD311DRAFT_808303``	-	-	-	-
g5634.t1	sp|O14027|PDX1_SCHPO`Probable pyridoxal 5'-phosphate synthase subunit PDX1	PF04131.11`NanE`Putative N-acetylmannosamine-6-phosphate epimerase;PF01680.14`SOR_SNZ`SOR/SNZ family;PF00218.18`IGPS`Indole-3-glycerol phosphate synthase;PF01207.14`Dus`Dihydrouridine synthase (Dus);PF05690.11`ThiG`Thiazole biosynthesis protein ThiG;PF03060.12`NMO`Nitronate monooxygenase	WP_141612290.1`pyridoxal 5'-phosphate synthase lyase subunit PdxS	hypothetical protein GSI_13625``	-	K06215`pdxS, pdx1	ko00750` Vitamin B6 metabolism	GO:0016843`amine-lyase activity`molecular_function;GO:0042823`pyridoxal phosphate biosynthetic process`biological_process;GO:1903600`glutaminase complex`cellular_component;GO:0008615`pyridoxine biosynthetic process`biological_process;GO:0006520`cellular amino acid metabolic process`biological_process;GO:0006535`cysteine biosynthetic process from serine`biological_process;GO:0036381`pyridoxal 5'-p…
g8975.t1	sp|O94514|NOP56_SCHPO`Nucleolar protein 56	PF08156.10`NOP5NT`NOP5NT (NUC127) domain;PF01798.15`Nop`snoRNA binding domain, fibrillarin	WP_114599327.1`hypothetical protein	hypothetical protein GSI_15388``	-	K14564`NOP56	ko03008` Ribosome biogenesis in eukaryotes	GO:0032040`small-subunit processome`cellular_component;GO:0006364`rRNA processing`biological_process;GO:0030532`small nuclear ribonucleoprotein complex`cellular_component;GO:0031428`box C/D snoRNP complex`cellular_component;GO:0005634`nucleus`cellular_component;GO:0030515`snoRNA binding`molecular_function;GO:0005732`small nucleolar ribonucleoprotein complex`cellular_component;GO:0005730`nucleolus…
g9440.t1	sp|A8NCK6|COX2_COPC7`Cytochrome P450 monooxygenase COX2	PF00067.19`p450`Cytochrome P450	WP_035035792.1`cytochrome P450	cytochrome P450``	Cytochrome P450	-	-	GO:0005506`iron ion binding`molecular_function;GO:0020037`heme binding`molecular_function;GO:0016021`integral component of membrane`cellular_component;GO:0016705`oxidoreductase activity, acting on paired donors, with incorporation or reduction of molecular oxygen`molecular_function;GO:0004497`monooxygenase activity`molecular_function
g638.t1	-	PF13181.3`TPR_8`Tetratricopeptide repeat;PF13371.3`TPR_9`Tetratricopeptide repeat;PF07719.14`TPR_2`Tetratricopeptide repeat;PF01753.15`zf-MYND`MYND finger;PF13374.3`TPR_10`Tetratricopeptide repeat;PF13428.3`TPR_14`Tetratricopeptide repeat;PF13431.3`TPR_17`Tetratricopeptide repeat;PF13176.3`TPR_7`Tetratricopeptide repeat;PF13424.3`TPR_12`Tetratricopeptide repeat;PF00515.25`TPR_1`Tetratricopeptide …	-	hypothetical protein GSI_06642``	-	-	-	-
g10963.t1	-	-	-	hypothetical protein GSI_15096``	-	-	-	-
g926.t1	sp|Q4PI64|EIF3H_USTMA`Eukaryotic translation initiation factor 3 subunit H	PF01398.18`JAB`JAB1/Mov34/MPN/PAD-1 ubiquitin protease	WP_114598926.1`hypothetical protein	hypothetical protein GSI_06301``	-	K03247`EIF3H	ko03013` RNA transport;ko05162` Measles	GO:0005829`cytosol`cellular_component;GO:0005852`eukaryotic translation initiation factor 3 complex`cellular_component;GO:0001732`formation of cytoplasmic translation initiation complex`biological_process;GO:0033290`eukaryotic 48S preinitiation complex`cellular_component;GO:0003743`translation initiation factor activity`molecular_function;GO:0008237`metallopeptidase activity`molecular_function;GO…
g739.t1	-	-	-	``	-	-	-	-
g8420.t1	-	-	-	hypothetical protein GSI_04244``	-	-	-	-
g6866.t1	sp|Q10178|SF3B1_SCHPO`U2 snRNP component prp10	-	-	hypothetical protein GSI_01582``	-	K12828`SF3B1, SAP155	ko03040` Spliceosome	GO:0003729`mRNA binding`molecular_function;GO:0000245`spliceosomal complex assembly`biological_process;GO:0071004`U2-type prespliceosome`cellular_component;GO:0071014`post-mRNA release spliceosomal complex`cellular_component;GO:0005686`U2 snRNP`cellular_component;GO:0005634`nucleus`cellular_component;GO:0071013`catalytic step 2 spliceosome`cellular_component
g2398.t1	-	-	-	hypothetical protein GSI_10862``	-	-	-	-
g2446.t1	-	PF17111.2`Helo_like_N`Fungal N-terminal domain of STAND proteins	-	hypothetical protein GSI_10808``	-	-	-	-
g1785.t1	sp|A0A142PTM2|CITC_MONPU`Dehydrogenase mpl7	PF01266.21`DAO`FAD dependent oxidoreductase;PF07992.11`Pyr_redox_2`Pyridine nucleotide-disulphide oxidoreductase;PF05834.9`Lycopene_cycl`Lycopene cyclase protein;PF00732.16`GMC_oxred_N`GMC oxidoreductase;PF00890.21`FAD_binding_2`FAD binding domain;PF13450.3`NAD_binding_8`NAD(P)-binding Rossmann-like domain;PF13738.3`Pyr_redox_3`Pyridine nucleotide-disulphide oxidoreductase;PF01946.14`Thi4`Thi4 fa…	WP_093325445.1`glucose-methanol-choline oxidoreductase	hypothetical protein GSI_12821``	-	-	-	GO:0016614`oxidoreductase activity, acting on CH-OH group of donors`molecular_function;GO:0050660`flavin adenine dinucleotide binding`molecular_function
g2819.t1	-	PF12697.4`Abhydrolase_6`Alpha/beta hydrolase family	-	hypothetical protein GSI_10330``	-	-	-	-
g3125.t1	sp|Q09764|YA7B_SCHPO`Uncharacterized protein C24H6.11c	PF01740.18`STAS`STAS domain;PF00916.17`Sulfate_transp`Sulfate permease family;PF00027.26`cNMP_binding`Cyclic nucleotide-binding domain	WP_116719762.1`STAS domain-containing protein	transporter``	-	K03321`TC.SULP	-	GO:0008271`secondary active sulfate transmembrane transporter activity`molecular_function;GO:0005887`integral component of plasma membrane`cellular_component;GO:1902358`sulfate transmembrane transport`biological_process;GO:0015116`sulfate transmembrane transporter activity`molecular_function;GO:0015301`anion:anion antiporter activity`molecular_function;GO:0005783`endoplasmic reticulum`cellular_co…
g5781.t1	-	PF10231.6`DUF2315`Uncharacterised conserved protein (DUF2315)	-	hypothetical protein BD309DRAFT_907097``	-	-	-	-
g8226.t1	sp|P08157|ALDH_EMENI`Aldehyde dehydrogenase	PF07368.8`DUF1487`Protein of unknown function (DUF1487);PF00171.19`Aldedh`Aldehyde dehydrogenase family	WP_023069382.1`aldehyde dehydrogenase family protein	NAD-aldehyde dehydrogenase``	-	K00128`E1.2.1.3	ko00280` Valine, leucine and isoleucine degradation;ko00040` Pentose and glucuronate interconversions;ko00010` Glycolysis / Gluconeogenesis;ko00053` Ascorbate and aldarate metabolism;ko00625` Chloroalkane and chloroalkene degradation;ko00330` Arginine and proline metabolism;ko00071` Fatty acid degradation;ko00561` Glycerolipid metabolism;ko00410` beta-Alanine metabolism;ko00620` Pyruvate metaboli…	GO:0046187`acetaldehyde catabolic process`biological_process;GO:0043878`glyceraldehyde-3-phosphate dehydrogenase (NAD+) (non-phosphorylating) activity`molecular_function;GO:0019413`acetate biosynthetic process`biological_process;GO:0071470`cellular response to osmotic stress`biological_process;GO:0005576`extracellular region`cellular_component;GO:0004029`aldehyde dehydrogenase (NAD) activity`mole…
g532.t1	-	-	-	hypothetical protein GSI_06762``	-	-	-	-
g10982.t1	-	PF00651.28`BTB`BTB/POZ domain	-	hypothetical protein GSI_15119``	-	-	-	-
g6585.t1	-	-	-	-	-	-	-	-
g4504.t1	sp|P0CN25|DPB2_CRYNB`DNA polymerase epsilon subunit B	PF04042.13`DNA_pol_E_B`DNA polymerase alpha/epsilon subunit B	-	epsilon DNA polymerase``	-	K02325`POLE2	ko05166` Human T-cell leukemia virus 1 infection;ko00240` Pyrimidine metabolism;ko03030` DNA replication;ko03410` Base excision repair;ko03420` Nucleotide excision repair;ko00230` Purine metabolism	GO:0006261`DNA-dependent DNA replication`biological_process;GO:0003887`DNA-directed DNA polymerase activity`molecular_function;GO:0008622`epsilon DNA polymerase complex`cellular_component;GO:0003677`DNA binding`molecular_function
g11283.t1	sp|O94653|BMS1_SCHPO`Ribosome biogenesis protein bms1	PF00005.24`ABC_tran`ABC transporter;PF13191.3`AAA_16`AAA ATPase domain;PF10662.6`PduV-EutP`Ethanolamine utilisation - propanediol utilisation;PF08142.9`AARP2CN`AARP2CN (NUC121) domain;PF00009.24`GTP_EFTU`Elongation factor Tu GTP binding domain;PF13401.3`AAA_22`AAA domain;PF13245.3`AAA_19`Part of AAA domain;PF13238.3`AAA_18`AAA domain;PF00004.26`AAA`ATPase family associated with various cellular a…	-	hypothetical protein DICSQDRAFT_106731``	-	K14569`BMS1	ko03008` Ribosome biogenesis in eukaryotes	GO:0005525`GTP binding`molecular_function;GO:0072686`mitotic spindle`cellular_component;GO:0030686`90S preribosome`cellular_component;GO:0006364`rRNA processing`biological_process;GO:0005730`nucleolus`cellular_component;GO:0000462`maturation of SSU-rRNA from tricistronic rRNA transcript (SSU-rRNA, 5.8S rRNA, LSU-rRNA)`biological_process;GO:0005524`ATP binding`molecular_function;GO:0042255`ribosom…
g7998.t1	-	PF00704.25`Glyco_hydro_18`Glycosyl hydrolases family 18	WP_071102624.1`hypothetical protein	hypothetical protein GSI_00068``	-	-	-	-
g4331.t1	-	PF05707.9`Zot`Zonular occludens toxin (Zot)	WP_007750902.1`ATP-binding protein	hypothetical protein BD311DRAFT_655509``	-	-	-	-
g7820.t1	sp|P37967|PNBA_BACSU`Para-nitrobenzyl esterase	PF07859.10`Abhydrolase_3`alpha/beta hydrolase fold;PF00135.25`COesterase`Carboxylesterase family	WP_093392475.1`carboxylesterase family protein	hypothetical protein GSI_14514``	Carboxylesterase type B	-	-	GO:0004104`cholinesterase activity`molecular_function
g9806.t1	sp|P52826|CACP_COLLI`Carnitine O-acetyltransferase	PF00755.17`Carn_acyltransf`Choline/Carnitine o-acyltransferase	WP_087102011.1`choline/carnitine O-acyltransferase	transporter``	-	K00624`E2.3.1.7	ko04146` Peroxisome	GO:0005777`peroxisome`cellular_component;GO:0004092`carnitine O-acetyltransferase activity`molecular_function;GO:0006631`fatty acid metabolic process`biological_process;GO:0005743`mitochondrial inner membrane`cellular_component;GO:0005783`endoplasmic reticulum`cellular_component
g9581.t1	-	-	WP_138524724.1`hypothetical protein	hypothetical protein GSI_04414``	-	-	-	-
g8332.t1	-	PF12738.4`PTCB-BRCT`twin BRCT domain;PF00533.23`BRCT`BRCA1 C Terminus (BRCT) domain	-	hypothetical protein BD311DRAFT_720733``	-	-	-	-
g5285.t1	sp|Q2U4L7|GTAA_ASPOR`Glutaminase A	PF08760.8`DUF1793`Domain of unknown function (DUF1793);PF16335.2`DUF4965`Domain of unknown function (DUF4965);PF17168.1`DUF5127`Domain of unknown function (DUF5127)	WP_134734173.1`DUF5127 domain-containing protein	hypothetical protein GSI_09076``	-	-	-	GO:0005576`extracellular region`cellular_component;GO:0004359`glutaminase activity`molecular_function
g7164.t1	-	PF03351.14`DOMON`DOMON domain;PF16010.2`CDH-cyt`Cytochrome domain of cellobiose dehydrogenase;PF03188.13`Cytochrom_B561`Eukaryotic cytochrome b561	-	hypothetical protein GSI_01933``	-	-	-	-
g454.t1	-	PF02194.12`PXA`PXA domain	-	hypothetical protein GSI_06863``	-	-	-	-
g5651.t1	sp|P24162|ECHH_RHOCB`Probable enoyl-CoA hydratase	PF16113.2`ECH_2`Enoyl-CoA hydratase/isomerase;PF00378.17`ECH_1`Enoyl-CoA hydratase/isomerase	WP_109905174.1`enoyl-CoA hydratase	hypothetical protein GSI_13648``	Enoyl-CoA hydratase/carnithine racemase	K13239`PECI	ko04146` Peroxisome;ko00071` Fatty acid degradation	GO:0006631`fatty acid metabolic process`biological_process;GO:0004300`enoyl-CoA hydratase activity`molecular_function
g5737.t1	sp|O13848|I3ACR_SCHPO`NAD/NADP-dependent indole-3-acetaldehyde reductase	PF00248.18`Aldo_ket_red`Aldo/keto reductase family	WP_093076582.1`aldo/keto reductase	transporter``	-	-	-	GO:0008106`alcohol dehydrogenase (NADP+) activity`molecular_function;GO:0004032`alditol:NADP+ 1-oxidoreductase activity`molecular_function;GO:0051269`alpha-keto ester reductase activity`molecular_function;GO:0016652`oxidoreductase activity, acting on NAD(P)H, NAD(P) as acceptor`molecular_function;GO:0005634`nucleus`cellular_component;GO:0047018`indole-3-acetaldehyde reductase (NADH) activity`mole…
g1848.t1	sp|Q52KW8|RCC2_XENLA`Protein RCC2 homolog	PF00415.15`RCC1`Regulator of chromosome condensation (RCC1) repeat;PF00628.26`PHD`PHD-finger;PF13540.3`RCC1_2`Regulator of chromosome condensation (RCC1) repeat	WP_116302944.1`hypothetical protein	transcription factor``	-	-	-	GO:0000775`chromosome, centromeric region`cellular_component;GO:0005819`spindle`cellular_component;GO:0007049`cell cycle`biological_process;GO:0005730`nucleolus`cellular_component;GO:0051301`cell division`biological_process;GO:0005737`cytoplasm`cellular_component;GO:0005886`plasma membrane`cellular_component;GO:0030496`midbody`cellular_component
g9365.t1	sp|A8WHR3|YJU2_DANRE`Splicing factor YJU2	PF06467.11`zf-FCS`MYM-type Zinc finger with FCS sequence motif;PF04502.10`DUF572`Family of unknown function (DUF572)	-	hypothetical protein GSI_13423``	-	-	-	GO:0008380`RNA splicing`biological_process;GO:0005681`spliceosomal complex`cellular_component;GO:0046872`metal ion binding`molecular_function;GO:0043518`negative regulation of DNA damage response, signal transduction by p53 class mediator`biological_process;GO:0043524`negative regulation of neuron apoptotic process`biological_process;GO:0006397`mRNA processing`biological_process
g6812.t1	-	PF00069.22`Pkinase`Protein kinase domain;PF07714.14`Pkinase_Tyr`Protein tyrosine kinase	WP_082362880.1`protein kinase	hypothetical protein GSI_01488``	-	-	-	-
g730.t1	sp|P36595|RPAB2_SCHPO`DNA-directed RNA polymerases I, II, and III subunit RPABC2	PF01192.19`RNA_pol_Rpb6`RNA polymerase Rpb6	-	hypothetical protein GSI_06519``	-	K03014`RPB6, POLR2F	ko05169` Epstein-Barr virus infection;ko04623` Cytosolic DNA-sensing pathway;ko05016` Huntington disease;ko00230` Purine metabolism;ko03020` RNA polymerase;ko00240` Pyrimidine metabolism	GO:0005634`nucleus`cellular_component;GO:0005666`DNA-directed RNA polymerase III complex`cellular_component;GO:0005736`DNA-directed RNA polymerase I complex`cellular_component;GO:0006354`DNA-templated transcription, elongation`biological_process;GO:0005829`cytosol`cellular_component;GO:0006383`transcription from RNA polymerase III promoter`biological_process;GO:0003899`DNA-directed RNA polymerase…
g9597.t1	-	-	-	hypothetical protein L226DRAFT_134606``	-	-	-	-
g1072.t1	-	-	-	hypothetical protein GSI_06132``	-	-	-	-
g10710.t2	sp|Q9P6P1|TLG2_SCHPO`t-SNARE affecting a late Golgi compartment protein 2	PF05739.16`SNARE`SNARE domain;PF00804.22`Syntaxin`Syntaxin;PF14523.3`Syntaxin_2`Syntaxin-like protein	-	transporter``	-	K08489`STX16	ko04130` SNARE interactions in vesicular transport	GO:0005794`Golgi apparatus`cellular_component;GO:0000149`SNARE binding`molecular_function;GO:0031201`SNARE complex`cellular_component;GO:0016192`vesicle-mediated transport`biological_process;GO:0006906`vesicle fusion`biological_process;GO:0016021`integral component of membrane`cellular_component;GO:0006886`intracellular protein transport`biological_process;GO:0048278`vesicle docking`biological_pr…
g1775.t1	-	PF13640.3`2OG-FeII_Oxy_3`2OG-Fe(II) oxygenase superfamily	-	``	-	-	-	-
g4161.t1	sp|S0EEY7|FUS6_GIBF5`Efflux pump FUS6	PF06609.10`TRI12`Fungal trichothecene efflux pump (TRI12);PF07690.13`MFS_1`Major Facilitator Superfamily;PF13347.3`MFS_2`MFS/sugar transport protein;PF00083.21`Sugar_tr`Sugar (and other) transporter	WP_059280935.1`DHA2 family efflux MFS transporter permease subunit	iron permease``	-	-	-	GO:0016021`integral component of membrane`cellular_component;GO:0055085`transmembrane transport`biological_process
g10229.t1	sp|A8NWP2|SIR5_COPC7`NAD-dependent protein deacylase	PF02146.14`SIR2`Sir2 family	WP_104977433.1`NAD-dependent deacylase	hypothetical protein GSI_14829``	NAD-dependent protein deacetylase, SIR2 family	K11415`SIRT5, SIR2L5	-	GO:0008270`zinc ion binding`molecular_function;GO:0036055`protein-succinyllysine desuccinylase activity`molecular_function;GO:0070403`NAD+ binding`molecular_function;GO:0034979`NAD-dependent protein deacetylase activity`molecular_function;GO:0036054`protein-malonyllysine demalonylase activity`molecular_function;GO:0005739`mitochondrion`cellular_component
g2111.t1	sp|O13968|YE48_SCHPO`Uncharacterized carboxypeptidase C24C9.08	PF01546.25`Peptidase_M20`Peptidase family M20/M25/M40;PF07687.11`M20_dimer`Peptidase dimerisation domain	WP_105011575.1`M20/M25/M40 family metallo-hydrolase	``	-	K01293`E3.4.17.4	-	GO:0000324`fungal-type vacuole`cellular_component;GO:0046872`metal ion binding`molecular_function;GO:0005774`vacuolar membrane`cellular_component;GO:0006807`nitrogen compound metabolic process`biological_process;GO:0000328`fungal-type vacuole lumen`cellular_component;GO:0004180`carboxypeptidase activity`molecular_function;GO:0051603`proteolysis involved in cellular protein catabolic process`biolo…
g4612.t1	sp|C3K630|LAAA_PSEFS`L-amino acid amidase	PF07819.10`PGAP1`PGAP1-like protein;PF12146.5`Hydrolase_4`Serine aminopeptidase, S33;PF02129.15`Peptidase_S15`X-Pro dipeptidyl-peptidase (S15 family);PF00975.17`Thioesterase`Thioesterase domain;PF12697.4`Abhydrolase_6`Alpha/beta hydrolase family;PF00561.17`Abhydrolase_1`alpha/beta hydrolase fold	WP_097233847.1`alpha/beta fold hydrolase	hypothetical protein GSI_00910``	-	-	-	GO:0008233`peptidase activity`molecular_function
g1672.t1	sp|O00087|DLDH_SCHPO`Dihydrolipoyl dehydrogenase, mitochondrial	PF01134.19`GIDA`Glucose inhibited division protein A;PF02852.19`Pyr_redox_dim`Pyridine nucleotide-disulphide oxidoreductase, dimerisation domain;PF13450.3`NAD_binding_8`NAD(P)-binding Rossmann-like domain;PF13738.3`Pyr_redox_3`Pyridine nucleotide-disulphide oxidoreductase;PF13434.3`K_oxygenase`L-lysine 6-monooxygenase (NADPH-requiring);PF12831.4`FAD_oxidored`FAD dependent oxidoreductase;PF03486.1…	WP_038537790.1`dihydrolipoyl dehydrogenase	hypothetical protein GSI_12975``	-	K00382`DLD, lpd, pdhD	ko00280` Valine, leucine and isoleucine degradation;ko00260` Glycine, serine and threonine metabolism;ko01200` Carbon metabolism;ko00010` Glycolysis / Gluconeogenesis;ko00640` Propanoate metabolism;ko00020` Citrate cycle (TCA cycle);ko00630` Glyoxylate and dicarboxylate metabolism;ko00620` Pyruvate metabolism	GO:0006086`acetyl-CoA biosynthetic process from pyruvate`biological_process;GO:0004148`dihydrolipoyl dehydrogenase activity`molecular_function;GO:0006103`2-oxoglutarate metabolic process`biological_process;GO:0005739`mitochondrion`cellular_component;GO:0004739`pyruvate dehydrogenase (acetyl-transferring) activity`molecular_function;GO:0009353`mitochondrial oxoglutarate dehydrogenase complex`cellu…
g1460.t1	-	PF04082.15`Fungal_trans`Fungal specific transcription factor domain	-	transcription factor``	-	-	-	-
g3750.t1	sp|P33277|GAP1_SCHPO`GTPase-activating protein	PF00616.16`RasGAP`GTPase-activator protein for Ras-like GTPase;PF03836.12`RasGAP_C`RasGAP C-terminus	-	hypothetical protein GSI_02245``	-	K05767`IQGAP2_3	ko04810` Regulation of actin cytoskeleton	GO:0000753`cell morphogenesis involved in conjugation with cellular fusion`biological_process;GO:0071944`cell periphery`cellular_component;GO:0005634`nucleus`cellular_component;GO:0046580`negative regulation of Ras protein signal transduction`biological_process;GO:0005829`cytosol`cellular_component;GO:0005937`mating projection`cellular_component;GO:0051285`cell cortex of cell tip`cellular_compone…
g9119.t1	-	PF14437.3`MafB19-deam`MafB19-like deaminase;PF00383.20`dCMP_cyt_deam_1`Cytidine and deoxycytidylate deaminase zinc-binding region	-	transcription factor``	-	K15442`TAD3, ADAT3	-	-
g7182.t1	sp|A0A0U3AL34|ARMH4_ARMME`Flavin-dependent halogenase armH4	PF01266.21`DAO`FAD dependent oxidoreductase;PF12831.4`FAD_oxidored`FAD dependent oxidoreductase;PF04820.11`Trp_halogenase`Tryptophan halogenase;PF03486.11`HI0933_like`HI0933-like protein;PF13450.3`NAD_binding_8`NAD(P)-binding Rossmann-like domain;PF01494.16`FAD_binding_3`FAD binding domain;PF07992.11`Pyr_redox_2`Pyridine nucleotide-disulphide oxidoreductase	WP_052477641.1`NAD(P)/FAD-dependent oxidoreductase	FAD/NAD(P)-binding domain-containing protein``	-	-	-	GO:0004497`monooxygenase activity`molecular_function
g3126.t1	-	PF03663.11`Glyco_hydro_76`Glycosyl hydrolase family 76;PF07944.9`Glyco_hydro_127`Beta-L-arabinofuranosidase, GH127;PF06662.10`C5-epim_C`D-glucuronyl C5-epimerase C-terminus;PF07470.10`Glyco_hydro_88`Glycosyl Hydrolase Family 88	WP_083815110.1`hypothetical protein	hypothetical protein GSI_03138``	-	-	-	-
g4958.t2	sp|P78780|DHAS_SCHPO`Probable aspartate-semialdehyde dehydrogenase	PF02774.15`Semialdhyde_dhC`Semialdehyde dehydrogenase, dimerisation domain;PF01118.21`Semialdhyde_dh`Semialdehyde dehydrogenase, NAD binding domain	WP_068123458.1`aspartate-semialdehyde dehydrogenase	hypothetical protein GSI_01313``	-	K00133`asd	ko01210` 2-Oxocarboxylic acid metabolism;ko00261` Monobactam biosynthesis;ko01230` Biosynthesis of amino acids;ko00300` Lysine biosynthesis;ko00270` Cysteine and methionine metabolism;ko00260` Glycine, serine and threonine metabolism	GO:0005737`cytoplasm`cellular_component;GO:0050661`NADP binding`molecular_function;GO:0019877`diaminopimelate biosynthetic process`biological_process;GO:0046983`protein dimerization activity`molecular_function;GO:0009086`methionine biosynthetic process`biological_process;GO:0009089`lysine biosynthetic process via diaminopimelate`biological_process;GO:0004073`aspartate-semialdehyde dehydrogenase a…
g9459.t1	-	PF01936.15`NYN`NYN domain	-	hypothetical protein GSI_13527``	-	-	-	-
g1511.t1	-	-	-	-	-	-	-	-
g4377.t1	sp|O94363|RHB1_SCHPO`GTP-binding protein rhb1	PF09439.7`SRPRB`Signal recognition particle receptor beta subunit;PF08477.10`Roc`Ras of Complex, Roc, domain of DAPkinase;PF02421.15`FeoB_N`Ferrous iron transport protein B;PF03193.13`DUF258`Protein of unknown function, DUF258;PF01926.20`MMR_HSR1`50S ribosome-binding GTPase;PF00071.19`Ras`Ras family;PF00009.24`GTP_EFTU`Elongation factor Tu GTP binding domain;PF13173.3`AAA_14`AAA domain;PF00025.18…	WP_093067381.1`GTP-binding protein	transporter``	-	K07208`RHEB	ko04150` mTOR signaling pathway;ko04910` Insulin signaling pathway;ko05231` Choline metabolism in cancer;ko04919` Thyroid hormone signaling pathway;ko04152` AMPK signaling pathway;ko04151` PI3K-Akt signaling pathway;ko04072` Phospholipase D signaling pathway	GO:0005886`plasma membrane`cellular_component;GO:0005525`GTP binding`molecular_function;GO:0007264`small GTPase mediated signal transduction`biological_process;GO:0003924`GTPase activity`molecular_function;GO:0005634`nucleus`cellular_component;GO:0019003`GDP binding`molecular_function;GO:0071851`mitotic G1 cell cycle arrest in response to nitrogen starvation`biological_process;GO:0005829`cytosol`…
g7326.t1	sp|P0CT89|OMT1_PHACR`4-O-methyltransferase 1	PF00891.15`Methyltransf_2`O-methyltransferase	-	hypothetical protein GSI_03625``	-	-	-	GO:0008171`O-methyltransferase activity`molecular_function;GO:0046274`lignin catabolic process`biological_process
g2792.t1	sp|Q9BX10|GTPB2_HUMAN`GTP-binding protein 2	-	-	hypothetical protein GSI_10396``	GTPase	-	-	GO:0003924`GTPase activity`molecular_function;GO:0031093`platelet alpha granule lumen`cellular_component;GO:0002576`platelet degranulation`biological_process;GO:0006414`translational elongation`biological_process;GO:0003746`translation elongation factor activity`molecular_function;GO:0043231`intracellular membrane-bounded organelle`cellular_component;GO:0005525`GTP binding`molecular_function;GO:0…
g7016.t2	sp|Q9UUM7|HOB3_SCHPO`Protein hob3	PF01814.20`Hemerythrin`Hemerythrin HHE cation binding domain;PF06456.10`Arfaptin`Arfaptin-like domain;PF03114.15`BAR`BAR domain	-	Protein hob3``	-	K20120`BIN3	-	GO:0031097`medial cortex`cellular_component;GO:1990528`Rvs161p-Rvs167p complex`cellular_component;GO:0097320`membrane tubulation`biological_process;GO:0030479`actin cortical patch`cellular_component;GO:0043332`mating projection tip`cellular_component;GO:0051285`cell cortex of cell tip`cellular_component;GO:0008092`cytoskeletal protein binding`molecular_function;GO:0000917`barrier septum assembly`…
g10678.t1	sp|Q9UUH0|YKIC_SCHPO`Uncharacterized protein C630.12	-	-	hypothetical protein DICSQDRAFT_98647``	-	-	-	GO:0005789`endoplasmic reticulum membrane`cellular_component;GO:0005783`endoplasmic reticulum`cellular_component;GO:0016021`integral component of membrane`cellular_component;GO:0016787`hydrolase activity`molecular_function;GO:0006506`GPI anchor biosynthetic process`biological_process
g10385.t1	sp|A0A0P0V5U9|YUC1_ORYSJ`Indole-3-pyruvate monooxygenase YUCCA1	PF13454.3`NAD_binding_9`FAD-NAD(P)-binding;PF07992.11`Pyr_redox_2`Pyridine nucleotide-disulphide oxidoreductase;PF00070.24`Pyr_redox`Pyridine nucleotide-disulphide oxidoreductase;PF13738.3`Pyr_redox_3`Pyridine nucleotide-disulphide oxidoreductase;PF13434.3`K_oxygenase`L-lysine 6-monooxygenase (NADPH-requiring);PF00743.16`FMO-like`Flavin-binding monooxygenase-like	WP_141473726.1`FAD-binding protein	hypothetical protein GSI_03433``	Predicted flavoprotein CzcO associated with the cation diffusion facilitator CzcD	-	-	GO:0004499`N,N-dimethylaniline monooxygenase activity`molecular_function;GO:0009851`auxin biosynthetic process`biological_process;GO:0050660`flavin adenine dinucleotide binding`molecular_function;GO:0050661`NADP binding`molecular_function;GO:2000280`regulation of root development`biological_process
g7002.t1	-	PF01979.17`Amidohydro_1`Amidohydrolase family;PF07969.8`Amidohydro_3`Amidohydrolase family	WP_088259139.1`amidohydrolase family protein	hypothetical protein GSI_01750``	-	-	-	-
g324.t1	-	-	-	hypothetical protein GSI_07099``	-	-	-	-
g6305.t1	-	PF00144.21`Beta-lactamase`Beta-lactamase	WP_007909545.1`serine hydrolase	hypothetical protein GSI_11960``	-	-	-	-
g10984.t1	-	PF07428.8`Tri3`15-O-acetyltransferase Tri3	-	hypothetical protein FA14DRAFT_78830``	-	-	-	-
g10724.t1	sp|P25605|ILV6_YEAST`Acetolactate synthase small subunit, mitochondrial	PF01842.22`ACT`ACT domain;PF13710.3`ACT_5`ACT domain;PF10369.6`ALS_ss_C`Small subunit of acetolactate synthase	WP_014437664.1`acetolactate synthase small subunit	hypothetical protein GSI_03850``	-	K01653`E2.2.1.6S, ilvH, ilvN	ko00660` C5-Branched dibasic acid metabolism;ko01210` 2-Oxocarboxylic acid metabolism;ko01230` Biosynthesis of amino acids;ko00770` Pantothenate and CoA biosynthesis;ko00650` Butanoate metabolism;ko00290` Valine, leucine and isoleucine biosynthesis	GO:0030234`enzyme regulator activity`molecular_function;GO:0005948`acetolactate synthase complex`cellular_component;GO:0042645`mitochondrial nucleoid`cellular_component;GO:1990610`acetolactate synthase regulator activity`molecular_function;GO:0009082`branched-chain amino acid biosynthetic process`biological_process;GO:0009099`valine biosynthetic process`biological_process;GO:0009097`isoleucine bi…
g4087.t1	sp|Q4WS70|MDRA_ASPFU`Major facilitator superfamily multidrug transporter mdrA	PF00083.21`Sugar_tr`Sugar (and other) transporter;PF00226.28`DnaJ`DnaJ domain;PF06779.11`MFS_4`Uncharacterised MFS-type transporter YbfB;PF07690.13`MFS_1`Major Facilitator Superfamily	WP_137673987.1`multidrug effflux MFS transporter	MFS general substrate transporter``	-	-	-	GO:0000329`fungal-type vacuole membrane`cellular_component;GO:0042910`xenobiotic transporter activity`molecular_function;GO:0005887`integral component of plasma membrane`cellular_component;GO:0006855`drug transmembrane transport`biological_process
g6809.t1	-	PF09692.7`Arb1`Argonaute siRNA chaperone (ARC) complex subunit Arb1	-	``	-	-	-	-
g4942.t1	-	-	-	hypothetical protein BD310DRAFT_959085``	-	-	-	-
g4729.t1	-	PF13673.4`Acetyltransf_10`Acetyltransferase (GNAT) domain;PF13508.4`Acetyltransf_7`Acetyltransferase (GNAT) domain;PF13444.3`Acetyltransf_5`Acetyltransferase (GNAT) domain	WP_126565330.1`GNAT family N-acetyltransferase	hypothetical protein GSI_01039``	-	-	-	-
g4111.t1	sp|P0CS01|TIM13_CRYNB`Mitochondrial import inner membrane translocase subunit TIM13	PF02953.12`zf-Tim10_DDP`Tim10/DDP family zinc finger	-	hypothetical protein OH76DRAFT_1409472``	-	K17781`TIM13	-	GO:0042719`mitochondrial intermembrane space protein transporter complex`cellular_component;GO:0045039`protein import into mitochondrial inner membrane`biological_process;GO:0005743`mitochondrial inner membrane`cellular_component;GO:0072321`chaperone-mediated protein transport`biological_process;GO:0046872`metal ion binding`molecular_function
g4416.t1	sp|Q5M8X5|TPC2L_XENTR`Trafficking protein particle complex subunit 2-like protein	PF04628.10`Sedlin_N`Sedlin, N-terminal conserved region	-	hypothetical protein GSI_00700``	-	K20301`TRAPPC2, TRS20	-	GO:0048471`perinuclear region of cytoplasm`cellular_component;GO:0006888`ER to Golgi vesicle-mediated transport`biological_process;GO:0005794`Golgi apparatus`cellular_component;GO:0005783`endoplasmic reticulum`cellular_component
g3592.t1	sp|O42821|GAL1_CANPA`Galactokinase	PF00288.23`GHMP_kinases_N`GHMP kinases N terminal domain	-	hypothetical protein GSI_02066``	-	K00849`galK	ko00520` Amino sugar and nucleotide sugar metabolism;ko00052` Galactose metabolism	GO:0004335`galactokinase activity`molecular_function;GO:0005737`cytoplasm`cellular_component;GO:0006012`galactose metabolic process`biological_process;GO:0005534`galactose binding`molecular_function;GO:0005524`ATP binding`molecular_function
g5182.t1	-	-	-	hypothetical protein GSI_09226``	-	-	-	-
g8213.t1	sp|B0DK66|CTU1_LACBS`Cytoplasmic tRNA 2-thiolation protein 1	PF01171.17`ATP_bind_3`PP-loop family	WP_013496457.1`TIGR00269 family protein	hypothetical protein L227DRAFT_573909``	tRNA(Ile)-lysidine synthase TilS/MesJ	K14168`CTU1, NCS6	ko04122` Sulfur relay system	GO:0002098`tRNA wobble uridine modification`biological_process;GO:0002144`cytosolic tRNA wobble base thiouridylase complex`cellular_component;GO:0002143`tRNA wobble position uridine thiolation`biological_process;GO:0034227`tRNA thio-modification`biological_process;GO:0016779`nucleotidyltransferase activity`molecular_function;GO:0000049`tRNA binding`molecular_function;GO:0032447`protein urmylation…
g8622.t1	-	-	-	``	-	-	-	-
g11414.t1	sp|Q9ZER0|DHAA_MYCSX`Haloalkane dehalogenase	PF12146.5`Hydrolase_4`Serine aminopeptidase, S33;PF00561.17`Abhydrolase_1`alpha/beta hydrolase fold;PF03096.11`Ndr`Ndr family;PF12697.4`Abhydrolase_6`Alpha/beta hydrolase family;PF08386.7`Abhydrolase_4`TAP-like protein	WP_111665200.1`alpha/beta hydrolase	alpha/beta-hydrolase``	-	-	-	GO:0018786`haloalkane dehalogenase activity`molecular_function;GO:0009636`response to toxic substance`biological_process
g4609.t1	-	PF14543.3`TAXi_N`Xylanase inhibitor N-terminal;PF00026.20`Asp`Eukaryotic aspartyl protease	-	hypothetical protein GSI_00907``	-	-	-	-
g5533.t1	-	PF00657.19`Lipase_GDSL`GDSL-like Lipase/Acylhydrolase;PF13472.3`Lipase_GDSL_2`GDSL-like Lipase/Acylhydrolase family	-	hypothetical protein GSI_08637``	-	-	-	-
g10620.t1	-	-	-	hypothetical protein GSI_09524``	-	-	-	-
g7312.t1	sp|Q9UR19|VPL1_PLEER`Versatile peroxidase VPL1	PF00141.20`peroxidase`Peroxidase;PF11895.5`DUF3415`Domain of unknown function (DUF3415)	-	manganese peroxidase``	-	K20205`mpn	-	GO:0042744`hydrogen peroxide catabolic process`biological_process;GO:0046274`lignin catabolic process`biological_process;GO:0046872`metal ion binding`molecular_function;GO:0052750`reactive-black-5:hydrogen-peroxide oxidoreductase activity`molecular_function;GO:0020037`heme binding`molecular_function;GO:0006979`response to oxidative stress`biological_process;GO:0005576`extracellular region`cellula…
g1585.t1	sp|P48362|HGH1_YEAST`Protein HGH1	PF04064.10`DUF384`Domain of unknown function (DUF384);PF04063.11`DUF383`Domain of unknown function (DUF383)	-	hypothetical protein BD311DRAFT_754532``	-	-	-	GO:0005634`nucleus`cellular_component;GO:0005737`cytoplasm`cellular_component
g4906.t1	sp|P34761|WHI3_YEAST`Protein WHI3	PF00076.19`RRM_1`RNA recognition motif. (a.k.a. RRM, RBD, or RNP domain)	-	hypothetical protein GSI_01246``	-	-	-	GO:0061157`mRNA destabilization`biological_process;GO:0000932`cytoplasmic mRNA processing body`cellular_component;GO:0000398`mRNA splicing, via spliceosome`biological_process;GO:0051220`cytoplasmic sequestering of protein`biological_process;GO:0071554`cell wall organization or biogenesis`biological_process;GO:0007124`pseudohyphal growth`biological_process;GO:0061013`regulation of mRNA catabolic p…
g5112.t1	-	-	-	hypothetical protein GSI_09315``	-	-	-	-
g8202.t1	-	PF00098.20`zf-CCHC`Zinc knuckle;PF03732.14`Retrotrans_gag`Retrotransposon gag protein	-	transcription factor``	-	-	-	-
g4737.t1	sp|Q9P7K6|SDO1L_SCHPO`SDO1-like protein C21C3.19	PF01172.15`SBDS`Shwachman-Bodian-Diamond syndrome (SBDS) protein	-	hypothetical protein GSI_01049``	-	-	-	GO:0042254`ribosome biogenesis`biological_process;GO:0005634`nucleus`cellular_component;GO:0005829`cytosol`cellular_component
g642.t1	-	-	-	-	-	-	-	-
g6783.t1	sp|Q9CVD2|ATX3_MOUSE`Ataxin-3	PF02099.14`Josephin`Josephin	-	Josephin-domain-containing protein``	-	K11863`ATXN3, MJD	ko04141` Protein processing in endoplasmic reticulum	GO:0042802`identical protein binding`molecular_function;GO:0036459`thiol-dependent ubiquitinyl hydrolase activity`molecular_function;GO:0031966`mitochondrial membrane`cellular_component;GO:0070932`histone H3 deacetylation`biological_process;GO:0061578`Lys63-specific deubiquitinase activity`molecular_function;GO:0030036`actin cytoskeleton organization`biological_process;GO:0005759`mitochondrial ma…
g11031.t1	sp|Q10318|ILV3_SCHPO`Putative dihydroxy-acid dehydratase, mitochondrial	PF00920.18`ILVD_EDD`Dehydratase family	WP_096365002.1`dihydroxy-acid dehydratase	dihydroxy-acid and 6-phosphogluconate dehydratase``	-	K01687`ilvD	ko00290` Valine, leucine and isoleucine biosynthesis;ko00770` Pantothenate and CoA biosynthesis;ko01230` Biosynthesis of amino acids;ko01210` 2-Oxocarboxylic acid metabolism	GO:0046872`metal ion binding`molecular_function;GO:0005739`mitochondrion`cellular_component;GO:0051539`4 iron, 4 sulfur cluster binding`molecular_function;GO:0009097`isoleucine biosynthetic process`biological_process;GO:0009099`valine biosynthetic process`biological_process;GO:0009082`branched-chain amino acid biosynthetic process`biological_process;GO:0004160`dihydroxy-acid dehydratase activity`…
g9048.t1	-	-	-	hypothetical protein GSI_15484``	-	-	-	-
g255.t1	-	-	-	hypothetical protein GSI_07019``	-	-	-	-
g5117.t1	sp|A8NCK6|COX2_COPC7`Cytochrome P450 monooxygenase COX2	PF00067.19`p450`Cytochrome P450	WP_012238353.1`cytochrome P450	cytochrome P450``	Cytochrome P450	-	-	GO:0005506`iron ion binding`molecular_function;GO:0020037`heme binding`molecular_function;GO:0016705`oxidoreductase activity, acting on paired donors, with incorporation or reduction of molecular oxygen`molecular_function;GO:0016021`integral component of membrane`cellular_component;GO:0004497`monooxygenase activity`molecular_function
g7386.t1	sp|O14012|RRP17_SCHPO`Ribosomal RNA-processing protein 17	PF09805.6`Nop25`Nucleolar protein 12 (25kDa)	-	hypothetical protein GSI_03712``	-	K14851`RRP17, NOL12	-	GO:0005730`nucleolus`cellular_component;GO:0000967`rRNA 5'-end processing`biological_process;GO:0004527`exonuclease activity`molecular_function;GO:0005737`cytoplasm`cellular_component;GO:0003723`RNA binding`molecular_function;GO:0005634`nucleus`cellular_component
g6509.t1	-	-	-	hypothetical protein GSI_11679``	-	-	-	-
g4549.t1	-	-	-	hypothetical protein GSI_00840``	-	K11321`BRD8	-	-
g7741.t1	sp|Q9P3W1|T2EA_SCHPO`Transcription initiation factor IIE subunit alpha	PF11521.5`TFIIE-A_C`C-terminal general transcription factor TFIIE alpha;PF08271.9`TF_Zn_Ribbon`TFIIB zinc-binding;PF06750.10`DiS_P_DiS`Bacterial Peptidase A24 N-terminal domain;PF02002.14`TFIIE_alpha`TFIIE alpha subunit;PF13912.3`zf-C2H2_6`C2H2-type zinc finger	-	transcription factor``	-	K03136`TFIIE1, GTF2E1, TFA1, tfe	ko05203` Viral carcinogenesis;ko05169` Epstein-Barr virus infection;ko03022` Basal transcription factors	GO:0046872`metal ion binding`molecular_function;GO:0005673`transcription factor TFIIE complex`cellular_component;GO:0005634`nucleus`cellular_component;GO:0006367`transcription initiation from RNA polymerase II promoter`biological_process;GO:0016251`obsolete general RNA polymerase II transcription factor activity`molecular_function;GO:0000993`RNA polymerase II core binding`molecular_function;GO:00…
g937.t1	-	PF08450.9`SGL`SMP-30/Gluconolaconase/LRE-like region	WP_111321636.1`SMP-30/gluconolactonase/LRE family protein	transporter``	-	-	-	-
g4806.t1	-	PF15879.2`MWFE`NADH-ubiquinone oxidoreductase MWFE subunit	-	transporter``	-	-	-	-
g5799.t1	sp|E9PAV3|NACAM_HUMAN`Nascent polypeptide-associated complex subunit alpha, muscle-specific form	PF01849.15`NAC`NAC domain	WP_133256648.1`hypothetical protein, partial	hypothetical protein GSI_13808``	Transcription factor homologous to NACalpha-BTF3	K03626`EGD2, NACA	-	GO:0005634`nucleus`cellular_component;GO:0005854`nascent polypeptide-associated complex`cellular_component;GO:0003677`DNA binding`molecular_function
g6846.t1	-	PF06220.9`zf-U1`U1 zinc finger	-	hypothetical protein GSI_01553``	-	K13220`WBP4, FBP21	-	-
g5652.t1	sp|P20133|PGTB2_YEAST`Geranylgeranyl transferase type-2 subunit beta	PF00432.18`Prenyltrans`Prenyltransferase and squalene oxidase repeat;PF13243.3`SQHop_cyclase_C`Squalene-hopene cyclase C-terminal domain;PF13249.3`SQHop_cyclase_N`Squalene-hopene cyclase N-terminal domain	-	hypothetical protein GSI_13649``	-	K05956`RABGGTB	-	GO:0006888`ER to Golgi vesicle-mediated transport`biological_process;GO:0006612`protein targeting to membrane`biological_process;GO:0004663`Rab geranylgeranyltransferase activity`molecular_function;GO:0005829`cytosol`cellular_component;GO:0018342`protein prenylation`biological_process;GO:0005968`Rab-protein geranylgeranyltransferase complex`cellular_component;GO:0018344`protein geranylgeranylatio…
g2607.t1	-	-	-	transcription factor``	-	-	-	-
g3728.t1	-	PF13894.3`zf-C2H2_4`C2H2-type zinc finger;PF13912.3`zf-C2H2_6`C2H2-type zinc finger;PF13465.3`zf-H2C2_2`Zinc-finger double domain;PF00096.23`zf-C2H2`Zinc finger, C2H2 type;PF12874.4`zf-met`Zinc-finger of C2H2 type	-	transcription factor``	-	-	-	-
g8254.t1	-	-	-	hypothetical protein GSI_00426``	-	-	-	-
g3784.t5	sp|Q54NZ5|CUL3_DICDI`Cullin-3	PF10557.6`Cullin_Nedd8`Cullin protein neddylation domain;PF00888.19`Cullin`Cullin family	WP_129109228.1`cullin	transcription factor``	-	K03869`CUL3	ko04120` Ubiquitin mediated proteolysis	GO:0031625`ubiquitin protein ligase binding`molecular_function;GO:0005634`nucleus`cellular_component;GO:0031461`cullin-RING ubiquitin ligase complex`cellular_component;GO:0031146`SCF-dependent proteasomal ubiquitin-dependent protein catabolic process`biological_process;GO:0043161`proteasome-mediated ubiquitin-dependent protein catabolic process`biological_process;GO:0019005`SCF ubiquitin ligase c…
g5019.t2	sp|P48529|PPX1_ARATH`Serine/threonine-protein phosphatase PP-X isozyme 1	PF16891.2`STPPase_N`Serine-threonine protein phosphatase N-terminal domain;PF00149.25`Metallophos`Calcineurin-like phosphoesterase	WP_061130235.1`hypothetical protein, partial	serine/threonine protein phosphatase``	Diadenosine tetraphosphatase ApaH/serine/threonine protein phosphatase, PP2A family	K15423`PPP4C	ko04922` Glucagon signaling pathway	GO:0004722`protein serine/threonine phosphatase activity`molecular_function;GO:0005737`cytoplasm`cellular_component;GO:0005634`nucleus`cellular_component;GO:0046872`metal ion binding`molecular_function;GO:0005829`cytosol`cellular_component;GO:0009532`plastid stroma`cellular_component
g2466.t1	-	PF00083.21`Sugar_tr`Sugar (and other) transporter;PF07690.13`MFS_1`Major Facilitator Superfamily	WP_061945223.1`Bcr/CflA family multidrug efflux MFS transporter	MFS general substrate transporter``	-	-	-	-
g6792.t1	sp|Q0WPW5|RMR4_ARATH`Receptor homology region, transmembrane domain- and RING domain-containing protein 4	PF11793.5`FANCL_C`FANCL C-terminal domain;PF13639.3`zf-RING_2`Ring finger domain;PF12678.4`zf-rbx1`RING-H2 zinc finger domain;PF12861.4`zf-ANAPC11`Anaphase-promoting complex subunit 11 RING-H2 finger;PF14447.3`Prok-RING_4`Prokaryotic RING finger family 4;PF14634.3`zf-RING_5`zinc-RING finger domain;PF13923.3`zf-C3HC4_2`Zinc finger, C3HC4 type (RING finger);PF14570.3`zf-RING_4`RING/Ubox like zinc-b…	-	hypothetical protein GSI_01465``	-	-	-	GO:0031902`late endosome membrane`cellular_component;GO:0061630`ubiquitin protein ligase activity`molecular_function;GO:0046872`metal ion binding`molecular_function;GO:0000306`extrinsic component of vacuolar membrane`cellular_component;GO:0032586`protein storage vacuole membrane`cellular_component;GO:0016021`integral component of membrane`cellular_component;GO:0015031`protein transport`biological…
g4580.t1	-	-	-	hypothetical protein GSI_00876``	-	-	-	-
g3379.t1	sp|Q6QNM1|KC1_TOXGO`Casein kinase I	PF00069.22`Pkinase`Protein kinase domain;PF01636.20`APH`Phosphotransferase enzyme family;PF14531.3`Kinase-like`Kinase-like;PF06293.11`Kdo`Lipopolysaccharide kinase (Kdo/WaaP) family;PF01633.17`Choline_kinase`Choline/ethanolamine kinase	WP_070352876.1`serine/threonine protein kinase	hypothetical protein GSI_09948``	-	K14758`HRR25	ko03008` Ribosome biogenesis in eukaryotes	GO:0004674`protein serine/threonine kinase activity`molecular_function;GO:0005524`ATP binding`molecular_function
g8012.t1	sp|D4AQA7|PEPS_ARTBC`Probable serine carboxypeptidase ARB_06414	PF00450.19`Peptidase_S10`Serine carboxypeptidase	WP_011937881.1`peptidase S10	hypothetical protein GSI_00158``	Carboxypeptidase C (cathepsin A)	K01288`KEX1	-	GO:0004185`serine-type carboxypeptidase activity`molecular_function;GO:0005576`extracellular region`cellular_component
g943.t1	sp|O14361|PHA2_SCHPO`Putative prephenate dehydratase	PF00800.15`PDT`Prephenate dehydratase	WP_081834178.1`hypothetical protein	PDT-domain-containing protein``	-	-	-	GO:0009094`L-phenylalanine biosynthetic process`biological_process;GO:0005829`cytosol`cellular_component;GO:0004664`prephenate dehydratase activity`molecular_function;GO:0005634`nucleus`cellular_component
g1553.t1	sp|Q9W3Y0|ZN593_DROME`Zinc finger protein 593 homolog	PF12171.5`zf-C2H2_jaz`Zinc-finger double-stranded RNA-binding	-	transcription factor``	-	K14821`BUD20	-	GO:0003676`nucleic acid binding`molecular_function;GO:0043023`ribosomal large subunit binding`molecular_function;GO:0005623`cell`cellular_component;GO:0008270`zinc ion binding`molecular_function;GO:0000055`ribosomal large subunit export from nucleus`biological_process;GO:0030687`preribosome, large subunit precursor`cellular_component
g4801.t2	-	PF07992.11`Pyr_redox_2`Pyridine nucleotide-disulphide oxidoreductase;PF13450.3`NAD_binding_8`NAD(P)-binding Rossmann-like domain	WP_070177728.1`salicylate 1-monooxygenase	hypothetical protein GSI_02858``	-	K00480`E1.14.13.1	ko00621` Dioxin degradation;ko00626` Naphthalene degradation;ko00624` Polycyclic aromatic hydrocarbon degradation;ko01220` Degradation of aromatic compounds	-
g4017.t3	sp|O13890|SELO_SCHPO`Protein adenylyltransferase SelO, mitochondrial	PF02696.11`UPF0061`Uncharacterized ACR, YdiU/UPF0061 family	WP_124684367.1`YdiU family protein	hypothetical protein GSI_07998``	-	-	-	GO:0005524`ATP binding`molecular_function;GO:0046872`metal ion binding`molecular_function;GO:0005739`mitochondrion`cellular_component;GO:0016779`nucleotidyltransferase activity`molecular_function
g2345.t1	-	-	-	hypothetical protein GSI_10925``	-	-	-	-
g10194.t1	-	PF03443.11`Glyco_hydro_61`Glycosyl hydrolase family 61	WP_141122758.1`glycoside hydrolase family 61 protein, partial	``	-	-	-	-
g9999.t1	-	PF00067.19`p450`Cytochrome P450	-	cytochrome P450``	-	-	-	-
g8052.t1	-	PF10643.6`Cytochrome-c551`Photosystem P840 reaction-centre cytochrome c-551	-	hypothetical protein BD310DRAFT_871662``	-	-	-	-
g6454.t1	-	PF12697.4`Abhydrolase_6`Alpha/beta hydrolase family	-	hypothetical protein GSI_11759``	-	-	-	-
g6222.t1	-	PF10342.6`GPI-anchored`Ser-Thr-rich glycosyl-phosphatidyl-inositol-anchored membrane family	-	hypothetical protein GSI_09720``	-	-	-	-
g8774.t1	sp|Q10181|YAW6_SCHPO`Uncharacterized protein C3F10.06c	PF04179.9`Init_tRNA_PT`Rit1 DUSP-like domain;PF17184.1`Rit1_C`Rit1 N-terminal domain	-	hypothetical protein GSI_04202``	-	K15463`RIT1	-	GO:0005829`cytosol`cellular_component;GO:0019988`charged-tRNA amino acid modification`biological_process;GO:0043399`tRNA A64-2'-O-ribosylphosphate transferase activity`molecular_function;GO:0005634`nucleus`cellular_component;GO:0016763`transferase activity, transferring pentosyl groups`molecular_function
g5763.t1	sp|Q4PI89|SPT6_USTMA`Transcription elongation factor SPT6	PF14632.3`SPT6_acidic`Acidic N-terminal SPT6;PF00017.21`SH2`SH2 domain;PF12836.4`HHH_3`Helix-hairpin-helix motif;PF14878.3`DLD`Death-like domain of SPT6;PF14635.3`HHH_7`Helix-hairpin-helix motif;PF14641.3`HTH_44`Helix-turn-helix DNA-binding domain of SPT6;PF14633.3`SH2_2`SH2 domain;PF14639.3`YqgF`Holliday-junction resolvase-like of SPT6	WP_028389464.1`RNA-binding transcriptional accessory protein	hypothetical protein GSI_13764``	-	K11292`SUPT6H, SPT6	-	GO:0032968`positive regulation of transcription elongation from RNA polymerase II promoter`biological_process;GO:0050684`regulation of mRNA processing`biological_process;GO:0070827`chromatin maintenance`biological_process;GO:0042393`histone binding`molecular_function;GO:0035327`transcriptionally active chromatin`cellular_component;GO:0006368`transcription elongation from RNA polymerase II promote…
g11430.t1	-	PF06179.9`Med22`Surfeit locus protein 5 subunit 22 of Mediator complex	-	hypothetical protein GSI_10934``	-	K15139`MED22	-	-
g6344.t2	sp|P06738|PHSG_YEAST`Glycogen phosphorylase	PF00343.17`Phosphorylase`Carbohydrate phosphorylase	WP_088206102.1`glycogen/starch/alpha-glucan phosphorylase	glycogen phosphorylase``	-	K00688`E2.4.1.1, glgP, PYG	ko04931` Insulin resistance;ko04910` Insulin signaling pathway;ko00500` Starch and sucrose metabolism;ko04922` Glucagon signaling pathway	GO:0005980`glycogen catabolic process`biological_process;GO:0005737`cytoplasm`cellular_component;GO:0008184`glycogen phosphorylase activity`molecular_function;GO:0030170`pyridoxal phosphate binding`molecular_function
g7111.t1	-	PF17123.2`zf-RING_11`RING-like zinc finger	-	hypothetical protein GSI_01873``	-	-	-	-
g7332.t1	-	-	-	hypothetical protein BD309DRAFT_928078``	-	-	-	-
g6789.t1	-	PF04119.9`HSP9_HSP12`Heat shock protein 9/12	-	hypothetical protein STEHIDRAFT_64404``	-	-	-	-
g8628.t1	-	-	-	hypothetical protein GSI_03997``	-	-	-	-
g479.t1	sp|P0CR95|TIM8_CRYNB`Mitochondrial import inner membrane translocase subunit TIM8	PF02953.12`zf-Tim10_DDP`Tim10/DDP family zinc finger	-	transporter``	-	K17780`TIM8	-	GO:0005758`mitochondrial intermembrane space`cellular_component;GO:0072321`chaperone-mediated protein transport`biological_process;GO:0046872`metal ion binding`molecular_function;GO:0005743`mitochondrial inner membrane`cellular_component
g3884.t1	sp|Q5MNI0|LOLT1_EPIUN`L-cysteine desulfhydrase-like protein lolT1	PF00155.18`Aminotran_1_2`Aminotransferase class I and II;PF01041.14`DegT_DnrJ_EryC1`DegT/DnrJ/EryC1/StrS aminotransferase family;PF00266.16`Aminotran_5`Aminotransferase class-V	WP_084608108.1`aminotransferase class V-fold PLP-dependent enzyme	hypothetical protein GSI_02403``	-	K20247`EGT2	-	GO:0009820`alkaloid metabolic process`biological_process;GO:0016829`lyase activity`molecular_function
g3400.t1	-	-	-	-	-	-	-	-
g7821.t3	sp|P39932|STL1_YEAST`Sugar transporter STL1	PF03137.17`OATP`Organic Anion Transporter Polypeptide (OATP) family;PF07690.13`MFS_1`Major Facilitator Superfamily;PF00083.21`Sugar_tr`Sugar (and other) transporter	WP_134158105.1`sugar porter family MFS transporter	MFS general substrate transporter``	-	-	-	GO:0015793`glycerol transport`biological_process;GO:0005886`plasma membrane`cellular_component;GO:0005351`sugar:proton symporter activity`molecular_function;GO:0055085`transmembrane transport`biological_process;GO:0015295`solute:proton symporter activity`molecular_function;GO:0071944`cell periphery`cellular_component;GO:0005887`integral component of plasma membrane`cellular_component;GO:0000324`f…
g10830.t1	-	PF13489.3`Methyltransf_23`Methyltransferase domain;PF08242.9`Methyltransf_12`Methyltransferase domain;PF08241.9`Methyltransf_11`Methyltransferase domain;PF13649.3`Methyltransf_25`Methyltransferase domain	WP_062347262.1`class I SAM-dependent methyltransferase	hypothetical protein GSI_03749``	-	-	-	-
g11236.t1	-	-	-	hypothetical protein GSI_14197``	-	-	-	-
g9008.t1	sp|O13943|AVL9_SCHPO`Late secretory pathway protein avl9	PF09804.6`DUF2347`Uncharacterized conserved protein (DUF2347);PF08616.7`SPA`Stabilization of polarity axis;PF09794.6`Avl9`Transport protein Avl9	-	hypothetical protein GSI_15429``	-	-	-	GO:0006892`post-Golgi vesicle-mediated transport`biological_process;GO:0005737`cytoplasm`cellular_component
g10021.t1	sp|Q9UTN1|OAC1_SCHPO`Mitochondrial oxaloacetate transport protein	PF00153.24`Mito_carr`Mitochondrial carrier protein	-	transporter``	-	K15117`SLC25A34_35, OAC1	-	GO:0005743`mitochondrial inner membrane`cellular_component;GO:0034658`isopropylmalate transmembrane transporter activity`molecular_function;GO:0015117`thiosulfate transmembrane transporter activity`molecular_function;GO:0015131`oxaloacetate transmembrane transporter activity`molecular_function;GO:0005739`mitochondrion`cellular_component;GO:0015116`sulfate transmembrane transporter activity`molecu…
g6768.t1	sp|P40578|MGA2_YEAST`Protein MGA2	PF00023.27`Ank`Ankyrin repeat;PF12796.4`Ank_2`Ankyrin repeats (3 copies);PF13606.3`Ank_3`Ankyrin repeat;PF13857.3`Ank_5`Ankyrin repeats (many copies);PF13637.3`Ank_4`Ankyrin repeats (many copies);PF01833.21`TIG`IPT/TIG domain	-	transporter``	-	-	-	GO:0030176`integral component of endoplasmic reticulum membrane`cellular_component;GO:0005783`endoplasmic reticulum`cellular_component;GO:0061399`positive regulation of transcription from RNA polymerase II promoter in response to cobalt ion`biological_process;GO:0048255`mRNA stabilization`biological_process;GO:0036086`positive regulation of transcription from RNA polymerase II promoter in respons…
g7397.t1	sp|Q6AYT0|QOR_RAT`Quinone oxidoreductase	PF08240.9`ADH_N`Alcohol dehydrogenase GroES-like domain;PF13602.3`ADH_zinc_N_2`Zinc-binding dehydrogenase;PF00107.23`ADH_zinc_N`Zinc-binding dehydrogenase	WP_141625306.1`quinone oxidoreductase	hypothetical protein GSI_03547``	NADPH:quinone reductase or related Zn-dependent oxidoreductase	-	-	GO:0051289`protein homotetramerization`biological_process;GO:0003960`NADPH:quinone reductase activity`molecular_function;GO:0042178`xenobiotic catabolic process`biological_process;GO:0070402`NADPH binding`molecular_function;GO:0003730`mRNA 3'-UTR binding`molecular_function;GO:0008270`zinc ion binding`molecular_function;GO:0005829`cytosol`cellular_component
g9163.t1	-	PF04893.14`Yip1`Yip1 domain	-	hypothetical protein GSI_15640``	-	-	-	-
g11128.t1	-	-	-	hypothetical protein GSI_02832``	-	-	-	-
g1400.t1	sp|P21158|CSGA_MYXXA`C-factor	PF00106.22`adh_short`short chain dehydrogenase;PF13460.3`NAD_binding_10`NAD(P)H-binding;PF13561.3`adh_short_C2`Enoyl-(Acyl carrier protein) reductase;PF08659.7`KR`KR domain	WP_123087844.1`SDR family oxidoreductase	hypothetical protein GSI_05749``	-	-	-	GO:0030435`sporulation resulting in formation of a cellular spore`biological_process;GO:0005576`extracellular region`cellular_component
g8224.t1	sp|Q8X077|PSA2_NEUCR`Probable proteasome subunit alpha type-2	PF00227.23`Proteasome`Proteasome subunit;PF10584.6`Proteasome_A_N`Proteasome subunit A N-terminal signature	-	20S proteasome subunit``	-	K02726`PSMA2	ko03050` Proteasome	GO:0034515`proteasome storage granule`cellular_component;GO:0019773`proteasome core complex, alpha-subunit complex`cellular_component;GO:0010498`proteasomal protein catabolic process`biological_process;GO:0043161`proteasome-mediated ubiquitin-dependent protein catabolic process`biological_process;GO:0005737`cytoplasm`cellular_component;GO:0004175`endopeptidase activity`molecular_function;GO:00058…
g5224.t1	-	PF11735.5`CAP59_mtransfer`Cryptococcal mannosyltransferase 1	-	capsular associated protein``	-	K13690`CMT1	-	-
g10083.t1	-	-	-	hypothetical protein GSI_12108``	-	-	-	-
g2621.t1	sp|P00635|PPA5_YEAST`Repressible acid phosphatase	PF00328.19`His_Phos_2`Histidine phosphatase superfamily (branch 2);PF00235.16`Profilin`Profilin	WP_132335493.1`hypothetical protein	``	-	-	-	GO:0016036`cellular response to phosphate starvation`biological_process;GO:0047429`nucleoside-triphosphate diphosphatase activity`molecular_function;GO:0009277`fungal-type cell wall`cellular_component;GO:0003993`acid phosphatase activity`molecular_function;GO:0005576`extracellular region`cellular_component;GO:0071944`cell periphery`cellular_component;GO:0008361`regulation of cell size`biological_…
g6193.t1	sp|Q6CFT7|ATPB_YARLI`ATP synthase subunit beta, mitochondrial	PF00006.22`ATP-synt_ab`ATP synthase alpha/beta family, nucleotide-binding domain;PF02874.20`ATP-synt_ab_N`ATP synthase alpha/beta family, beta-barrel domain	WP_108997701.1`F0F1 ATP synthase subunit beta	ATP synthase F1 beta subunit``	-	K02133`ATPeF1B, ATP5B, ATP2	ko05016` Huntington disease;ko05010` Alzheimer disease;ko00190` Oxidative phosphorylation;ko05012` Parkinson disease	GO:0005524`ATP binding`molecular_function;GO:0005753`mitochondrial proton-transporting ATP synthase complex`cellular_component;GO:0045261`proton-transporting ATP synthase complex, catalytic core F(1)`cellular_component;GO:0042776`mitochondrial ATP synthesis coupled proton transport`biological_process;GO:0046933`proton-transporting ATP synthase activity, rotational mechanism`molecular_function
g5998.t1	sp|Q95001|CHLE2_BRALA`Cholinesterase 2 (Fragment)	PF00135.25`COesterase`Carboxylesterase family;PF07859.10`Abhydrolase_3`alpha/beta hydrolase fold	WP_137877408.1`carboxylesterase family protein	hypothetical protein GSI_14030``	-	-	-	GO:0004104`cholinesterase activity`molecular_function
g8418.t1	-	-	-	hypothetical protein GSI_04241``	-	-	-	-
g5711.t1	-	-	-	hypothetical protein BD311DRAFT_870016``	-	-	-	-
g3590.t1	-	-	-	hypothetical protein GSI_02060``	-	-	-	-
g4742.t1	-	-	-	hypothetical protein L226DRAFT_284443``	-	-	-	-
g215.t1	-	PF08690.7`GET2`GET complex subunit GET2	-	hypothetical protein GSI_06944``	-	-	-	-
g8982.t1	sp|P0CM05|ARP6_CRYNB`Actin-like protein ARP6	PF00022.16`Actin`Actin	WP_124736857.1`actin, cytoplasmic 2, partial	hypothetical protein GSI_15400``	-	K11662`ACTR6, ARP6	-	GO:0006348`chromatin silencing at telomere`biological_process;GO:0000812`Swr1 complex`cellular_component;GO:0005856`cytoskeleton`cellular_component;GO:0005737`cytoplasm`cellular_component;GO:0043486`histone exchange`biological_process;GO:0000784`nuclear chromosome, telomeric region`cellular_component
g1409.t1	-	-	-	hypothetical protein GSI_11364``	-	-	-	-
g7548.t1	-	-	-	hypothetical protein GSI_14747``	-	-	-	-
g9046.t2	sp|P36035|JEN1_YEAST`Carboxylic acid transporter protein homolog	PF00083.21`Sugar_tr`Sugar (and other) transporter;PF07690.13`MFS_1`Major Facilitator Superfamily	WP_114442532.1`MFS transporter	MFS general substrate transporter``	-	K08178`JEN	-	GO:0071944`cell periphery`cellular_component;GO:0097079`selenite:proton symporter activity`molecular_function;GO:0046943`carboxylic acid transmembrane transporter activity`molecular_function;GO:0046942`carboxylic acid transport`biological_process;GO:0005739`mitochondrion`cellular_component;GO:0015355`secondary active monocarboxylate transmembrane transporter activity`molecular_function;GO:0006849…
g8399.t1	-	PF07859.10`Abhydrolase_3`alpha/beta hydrolase fold;PF00135.25`COesterase`Carboxylesterase family	WP_091015345.1`alpha/beta hydrolase	hypothetical protein GSI_04523``	-	-	-	-
g3809.t1	-	-	-	hypothetical protein GSI_02319``	-	-	-	-
g6289.t1	-	-	-	hypothetical protein GSI_12016``	-	-	-	-
g90.t1	-	-	-	hypothetical protein GSI_07889``	-	-	-	-
g11234.t1	sp|A7EBU5|BGALB_SCLS1`Probable beta-galactosidase B	PF10435.6`BetaGal_dom2`Beta-galactosidase, domain 2;PF13363.3`BetaGal_dom3`Beta-galactosidase, domain 3;PF13364.3`BetaGal_dom4_5`Beta-galactosidase jelly roll domain	WP_010965809.1`MULTISPECIES: beta-galactosidase	hypothetical protein GSI_02577``	-	-	-	GO:0000272`polysaccharide catabolic process`biological_process;GO:0005618`cell wall`cellular_component;GO:0004565`beta-galactosidase activity`molecular_function;GO:0005576`extracellular region`cellular_component;GO:0005773`vacuole`cellular_component
g1135.t1	-	PF01708.13`Gemini_mov`Geminivirus putative movement protein	-	hypothetical protein GSI_06062``	-	-	-	-
g6683.t1	-	-	-	hypothetical protein OH76DRAFT_1403495``	-	-	-	-
g8770.t1	sp|Q99LG2|TNPO2_MOUSE`Transportin-2	PF11919.5`DUF3437`Domain of unknown function (DUF3437);PF12755.4`Vac14_Fab1_bd`Vacuolar 14 Fab1-binding region;PF12765.4`Cohesin_HEAT`HEAT repeat associated with sister chromatid cohesion;PF00514.20`Arm`Armadillo/beta-catenin-like repeat;PF13646.3`HEAT_2`HEAT repeats;PF13513.3`HEAT_EZ`HEAT-like repeat;PF02985.19`HEAT`HEAT repeat;PF03810.16`IBN_N`Importin-beta N-terminal domain;PF12717.4`Cnd1`non-…	-	hypothetical protein GSI_04206``	-	K18752`TNPO1, IPO2, KPNB2	-	GO:0051148`negative regulation of muscle cell differentiation`biological_process;GO:0008536`Ran GTPase binding`molecular_function;GO:0061608`nuclear import signal receptor activity`molecular_function;GO:0006606`protein import into nucleus`biological_process;GO:0005634`nucleus`cellular_component;GO:0008139`nuclear localization sequence binding`molecular_function;GO:0005737`cytoplasm`cellular_compo…
g2030.t1	sp|O74445|PRS10_SCHPO`Probable 26S proteasome subunit rpt4	PF01078.18`Mg_chelatase`Magnesium chelatase, subunit ChlI;PF13245.3`AAA_19`Part of AAA domain;PF07728.11`AAA_5`AAA domain (dynein-related subfamily);PF02367.14`TsaE`Threonylcarbamoyl adenosine biosynthesis protein TsaE;PF13401.3`AAA_22`AAA domain;PF13191.3`AAA_16`AAA ATPase domain;PF05496.9`RuvB_N`Holliday junction DNA helicase ruvB N-terminus;PF01695.14`IstB_IS21`IstB-like ATP binding protein;PF…	WP_004816348.1`ATP-dependent metallopeptidase FtsH/Yme1/Tma family protein	``	-	K03064`PSMC6, RPT4	ko05169` Epstein-Barr virus infection;ko03050` Proteasome	GO:0045842`positive regulation of mitotic metaphase/anaphase transition`biological_process;GO:0043161`proteasome-mediated ubiquitin-dependent protein catabolic process`biological_process;GO:0008540`proteasome regulatory particle, base subcomplex`cellular_component;GO:0031939`negative regulation of chromatin silencing at telomere`biological_process;GO:0005634`nucleus`cellular_component;GO:1902801`…
g9730.t1	-	PF00646.30`F-box`F-box domain;PF12937.4`F-box-like`F-box-like	-	hypothetical protein GSI_14735``	-	-	-	-
g8909.t1	sp|Q2R2P7|KN7L_ORYSJ`Kinesin-like protein KIN-7L	PF10342.6`GPI-anchored`Ser-Thr-rich glycosyl-phosphatidyl-inositol-anchored membrane family;PF00225.20`Kinesin`Kinesin motor domain;PF16796.2`Microtub_bd`Microtubule binding	WP_129109240.1`hypothetical protein	hypothetical protein GSI_15315``	-	K11498`CENPE	-	GO:0003777`microtubule motor activity`molecular_function;GO:0007018`microtubule-based movement`biological_process;GO:0005874`microtubule`cellular_component;GO:0005524`ATP binding`molecular_function;GO:0016887`ATPase activity`molecular_function;GO:0008017`microtubule binding`molecular_function;GO:0005871`kinesin complex`cellular_component
g9920.t1	-	PF04479.10`RTA1`RTA1 like protein	-	hypothetical protein GSI_12010``	-	-	-	-
g9458.t1	sp|Q5ZL33|STRAP_CHICK`Serine-threonine kinase receptor-associated protein	PF00400.29`WD40`WD domain, G-beta repeat;PF16529.2`Ge1_WD40`WD40 region of Ge1, enhancer of mRNA-decapping protein;PF12894.4`ANAPC4_WD40`Anaphase-promoting complex subunit 4 WD40 domain	WP_082839827.1`sigma-70 family RNA polymerase sigma factor	hypothetical protein GSI_13526``	-	K13137`STRAP, UNRIP	ko03013` RNA transport	GO:0000387`spliceosomal snRNP assembly`biological_process;GO:0000122`negative regulation of transcription from RNA polymerase II promoter`biological_process;GO:0030512`negative regulation of transforming growth factor beta receptor signaling pathway`biological_process;GO:0005102`receptor binding`molecular_function;GO:0005829`cytosol`cellular_component;GO:0034719`SMN-Sm protein complex`cellular_co…
g5180.t1	sp|O14357|GPI1_SCHPO`N-acetylglucosaminyl-phosphatidylinositol biosynthetic protein gpi1	PF05024.12`Gpi1`N-acetylglucosaminyl transferase component (Gpi1)	-	hypothetical protein GSI_09237``	-	K03860`PIGQ, GPI1	ko00563` Glycosylphosphatidylinositol (GPI)-anchor biosynthesis	GO:0005783`endoplasmic reticulum`cellular_component;GO:0016021`integral component of membrane`cellular_component;GO:0017176`phosphatidylinositol N-acetylglucosaminyltransferase activity`molecular_function;GO:0000506`glycosylphosphatidylinositol-N-acetylglucosaminyltransferase (GPI-GnT) complex`cellular_component;GO:0006506`GPI anchor biosynthetic process`biological_process
g4526.t1	sp|P25370|GFD2_YEAST`Good for full DBP5 activity protein 2	-	-	QDE-2-interacting protein``	-	-	-	GO:0003676`nucleic acid binding`molecular_function
g7730.t2	sp|Q9P3U1|YKX5_SCHPO`Uncharacterized RNA-binding protein C328.05	PF11823.5`DUF3343`Protein of unknown function (DUF3343);PF00076.19`RRM_1`RNA recognition motif. (a.k.a. RRM, RBD, or RNP domain)	WP_056471789.1`RNA-binding protein	hypothetical protein GSI_14487``	-	-	-	GO:0071014`post-mRNA release spliceosomal complex`cellular_component;GO:2000815`regulation of mRNA stability involved in response to oxidative stress`biological_process;GO:0005737`cytoplasm`cellular_component;GO:0016973`poly(A)+ mRNA export from nucleus`biological_process;GO:0071028`nuclear mRNA surveillance`biological_process;GO:0003729`mRNA binding`molecular_function;GO:0005829`cytosol`cellular…
g9678.t1	-	-	-	hypothetical protein GSI_08345``	-	-	-	-
g2472.t1	-	-	-	hypothetical protein K466DRAFT_647582``	-	-	-	-
g8858.t1	sp|Q9P6K7|ARC1_SCHPO`tRNA-aminoacylation cofactor arc1	PF01588.17`tRNA_bind`Putative tRNA binding domain;PF14497.3`GST_C_3`Glutathione S-transferase, C-terminal domain;PF00043.22`GST_C`Glutathione S-transferase, C-terminal domain	WP_028974190.1`methionine--tRNA ligase	hypothetical protein GSI_15249``	-	K15437`AIMP1, ARC1	-	GO:0017101`aminoacyl-tRNA synthetase multienzyme complex`cellular_component;GO:0017102`methionyl glutamyl tRNA synthetase complex`cellular_component;GO:0006418`tRNA aminoacylation for protein translation`biological_process;GO:0000049`tRNA binding`molecular_function;GO:0002181`cytoplasmic translation`biological_process;GO:0004831`tyrosine-tRNA ligase activity`molecular_function
g11329.t2	sp|Q9Y8B5|MPPB_LENED`Mitochondrial-processing peptidase subunit beta	PF00675.17`Peptidase_M16`Insulinase (Peptidase family M16);PF05267.9`DUF725`Protein of unknown function (DUF725);PF05193.18`Peptidase_M16_C`Peptidase M16 inactive domain	WP_085882515.1`insulinase family protein	hypothetical protein GSI_02982``	-	K17732`PMPCB, MAS1	-	GO:0004222`metalloendopeptidase activity`molecular_function;GO:0046872`metal ion binding`molecular_function;GO:0005759`mitochondrial matrix`cellular_component
g5761.t2	sp|A0A248AFK6|NPS2_CERS8`Nonribosomal peptide synthase NPS2	PF00550.22`PP-binding`Phosphopantetheine attachment site;PF00668.17`Condensation`Condensation domain	WP_133854168.1`amino acid adenylation domain-containing protein	non-ribosomal peptide synthetase``	-	-	-	GO:0008152`metabolic process`biological_process;GO:0031177`phosphopantetheine binding`molecular_function;GO:0016874`ligase activity`molecular_function
g6134.t1	sp|Q1JPL4|NDB1_ARATH`External alternative NAD(P)H-ubiquinone oxidoreductase B1, mitochondrial	PF13405.3`EF-hand_6`EF-hand domain;PF13833.3`EF-hand_8`EF-hand domain pair;PF00036.29`EF-hand_1`EF hand;PF07992.11`Pyr_redox_2`Pyridine nucleotide-disulphide oxidoreductase;PF13202.3`EF-hand_5`EF hand;PF13499.3`EF-hand_7`EF-hand domain pair;PF00070.24`Pyr_redox`Pyridine nucleotide-disulphide oxidoreductase;PF12763.4`EF-hand_4`Cytoskeletal-regulatory complex EF hand	WP_084416771.1`NAD(P)/FAD-dependent oxidoreductase	hypothetical protein GSI_14178``	NADH dehydrogenase, FAD-containing subunit	K03885`ndh	ko00190` Oxidative phosphorylation	GO:0005739`mitochondrion`cellular_component;GO:0005509`calcium ion binding`molecular_function;GO:0055114`oxidation-reduction process`biological_process;GO:0016491`oxidoreductase activity`molecular_function;GO:0005777`peroxisome`cellular_component;GO:0005758`mitochondrial intermembrane space`cellular_component;GO:0031314`extrinsic component of mitochondrial inner membrane`cellular_component
g5325.t1	-	-	-	hypothetical protein GSI_09021``	-	-	-	-
g8006.t1	sp|O74959|YJCD_SCHPO`Uncharacterized oxidoreductase C736.13	PF02719.12`Polysacc_synt_2`Polysaccharide biosynthesis protein;PF03807.14`F420_oxidored`NADP oxidoreductase coenzyme F420-dependent;PF01370.18`Epimerase`NAD dependent epimerase/dehydratase family;PF16363.2`GDP_Man_Dehyd`GDP-mannose 4,6 dehydratase;PF00106.22`adh_short`short chain dehydrogenase;PF08659.7`KR`KR domain;PF13460.3`NAD_binding_10`NAD(P)H-binding;PF13561.3`adh_short_C2`Enoyl-(Acyl carri…	WP_101895981.1`SDR family NAD(P)-dependent oxidoreductase	hypothetical protein GSI_00167``	-	K20367`ERGIC3, ERV46	-	GO:0016491`oxidoreductase activity`molecular_function
g8481.t1	-	-	WP_106374153.1`hypothetical protein	hypothetical protein GSI_07395``	-	-	-	-
g10330.t1	-	PF12937.4`F-box-like`F-box-like	-	hypothetical protein GSI_03356``	-	-	-	-
g6524.t1	sp|O94432|YHKF_SCHPO`Uncharacterized RNA-binding protein C660.15	PF00076.19`RRM_1`RNA recognition motif. (a.k.a. RRM, RBD, or RNP domain);PF16367.2`RRM_7`RNA recognition motif	WP_110201949.1`hypothetical protein, partial	hypothetical protein GSI_11664``	-	K14411`MSI	ko03015` mRNA surveillance pathway	GO:0006378`mRNA polyadenylation`biological_process;GO:0006379`mRNA cleavage`biological_process;GO:0003723`RNA binding`molecular_function;GO:0005634`nucleus`cellular_component;GO:0005849`mRNA cleavage factor complex`cellular_component;GO:0005654`nucleoplasm`cellular_component;GO:0003730`mRNA 3'-UTR binding`molecular_function;GO:0005737`cytoplasm`cellular_component
g10368.t1	-	PF12937.4`F-box-like`F-box-like;PF12799.4`LRR_4`Leucine Rich repeats (2 copies)	-	``	-	-	-	-
g6151.t2	sp|P57721|PCBP3_HUMAN`Poly(rC)-binding protein 3	PF13083.3`KH_4`KH domain;PF07650.14`KH_2`KH domain;PF13184.3`KH_5`NusA-like KH domain;PF00013.26`KH_1`KH domain	-	hypothetical protein GSI_14212``	-	K13162`PCBP2_3_4	-	GO:0001227`transcriptional repressor activity, RNA polymerase II transcription regulatory region sequence-specific binding`molecular_function;GO:0005829`cytosol`cellular_component;GO:0070062`extracellular exosome`cellular_component;GO:0016071`mRNA metabolic process`biological_process;GO:0003690`double-stranded DNA binding`molecular_function;GO:0005634`nucleus`cellular_component;GO:0003723`RNA bin…
g10651.t1	-	-	-	MFS general substrate transporter``	-	-	-	-
g3981.t1	sp|P25351|YCR3_YEAST`Uncharacterized membrane protein YCR023C	PF00083.21`Sugar_tr`Sugar (and other) transporter;PF07690.13`MFS_1`Major Facilitator Superfamily	WP_139688378.1`MFS transporter	MFS general substrate transporter``	-	-	-	GO:0016021`integral component of membrane`cellular_component;GO:0000329`fungal-type vacuole membrane`cellular_component;GO:0055085`transmembrane transport`biological_process
g6376.t1	sp|P56502|BAR3_SCHCM`Pheromone B alpha 3 receptor	PF02076.12`STE3`Pheromone A receptor	-	STE3-domain-containing protein``	-	K04627`STE3	ko04011` MAPK signaling pathway - yeast	GO:0004934`mating-type alpha-factor pheromone receptor activity`molecular_function;GO:0016021`integral component of membrane`cellular_component;GO:0019236`response to pheromone`biological_process
g7287.t1	-	PF00753.24`Lactamase_B`Metallo-beta-lactamase superfamily	WP_136924947.1`MBL fold metallo-hydrolase	hypothetical protein GSI_03729``	-	-	-	-
g1121.t2	sp|Q7Y1C4|BRC2B_ARATH`Protein BREAST CANCER SUSCEPTIBILITY 2 homolog B	PF09103.7`BRCA-2_OB1`BRCA2, oligonucleotide/oligosaccharide-binding, domain 1;PF09169.7`BRCA-2_helical`BRCA2, helical	-	hypothetical protein GSI_06076``	-	K08775`BRCA2, FANCD1	ko05200` Pathways in cancer;ko03440` Homologous recombination;ko05212` Pancreatic cancer;ko03460` Fanconi anemia pathway	GO:0005739`mitochondrion`cellular_component;GO:0000724`double-strand break repair via homologous recombination`biological_process;GO:0051321`meiotic cell cycle`biological_process;GO:0003677`DNA binding`molecular_function
g11154.t1	-	-	-	hypothetical protein GSI_11518``	-	-	-	-
g1442.t1	-	PF04082.15`Fungal_trans`Fungal specific transcription factor domain;PF03902.10`Gal4_dimer`Gal4-like dimerisation domain	-	transcription factor``	-	-	-	-
g9797.t1	-	-	-	-	-	-	-	-
g5482.t1	sp|Q384Y1|PIF1_TRYB2`ATP-dependent DNA helicase PIF1	PF13401.3`AAA_22`AAA domain;PF05970.11`PIF1`PIF1-like helicase;PF01443.15`Viral_helicase1`Viral (Superfamily 1) RNA helicase;PF13086.3`AAA_11`AAA domain;PF13245.3`AAA_19`Part of AAA domain;PF05729.9`NACHT`NACHT domain;PF13604.3`AAA_30`AAA domain;PF14214.3`Helitron_like_N`Helitron helicase-like domain at N-terminus	WP_140162569.1`AAA family ATPase, partial	hypothetical protein A0H81_13517``	-	-	-	GO:0005657`replication fork`cellular_component;GO:0032508`DNA duplex unwinding`biological_process;GO:0000287`magnesium ion binding`molecular_function;GO:0000723`telomere maintenance`biological_process;GO:0051276`chromosome organization`biological_process;GO:0003678`DNA helicase activity`molecular_function;GO:0003677`DNA binding`molecular_function;GO:0006281`DNA repair`biological_process;GO:000573…
g6499.t1	-	-	-	hypothetical protein L227DRAFT_515424, partial``	-	-	-	-
g8188.t1	sp|P46967|DAD1_XENLA`Dolichyl-diphosphooligosaccharide--protein glycosyltransferase subunit dad1	PF02109.13`DAD`DAD family	-	defender against death DAD protein``	-	K12668`OST2, DAD1	ko00510` N-Glycan biosynthesis;ko00513` Various types of N-glycan biosynthesis;ko04141` Protein processing in endoplasmic reticulum	GO:0004579`dolichyl-diphosphooligosaccharide-protein glycotransferase activity`molecular_function;GO:0008250`oligosaccharyltransferase complex`cellular_component;GO:0006915`apoptotic process`biological_process;GO:0006486`protein glycosylation`biological_process;GO:0016021`integral component of membrane`cellular_component
g5672.t1	sp|Q99816|TS101_HUMAN`Tumor susceptibility gene 101 protein	PF09454.7`Vps23_core`Vps23 core domain	-	hypothetical protein GSI_13665``	-	K12183`TSG101, STP22, VPS23	ko04144` Endocytosis	GO:0046790`virion binding`molecular_function;GO:0070062`extracellular exosome`cellular_component;GO:0015031`protein transport`biological_process;GO:0005771`multivesicular body`cellular_component;GO:0097352`autophagosome maturation`biological_process;GO:0075733`intracellular transport of virus`biological_process;GO:0010008`endosome membrane`cellular_component;GO:0031901`early endosome membrane`cel…
g8293.t1	sp|O42626|NRC2_NEUCR`Serine/threonine-protein kinase nrc-2	PF00069.22`Pkinase`Protein kinase domain;PF07714.14`Pkinase_Tyr`Protein tyrosine kinase;PF14531.3`Kinase-like`Kinase-like	WP_019525812.1`serine/threonine protein kinase	transporter``	-	-	-	GO:0030435`sporulation resulting in formation of a cellular spore`biological_process;GO:0005524`ATP binding`molecular_function;GO:0004674`protein serine/threonine kinase activity`molecular_function;GO:0005634`nucleus`cellular_component;GO:0006468`protein phosphorylation`biological_process;GO:0048315`conidium formation`biological_process;GO:0005886`plasma membrane`cellular_component;GO:0005737`cyt…
g3176.t2	sp|P33282|URIC_EMENI`Uricase	PF01014.15`Uricase`Uricase	WP_029719668.1`urate oxidase	hypothetical protein GSI_05383``	-	K00365`uaZ	ko00232` Caffeine metabolism;ko00230` Purine metabolism	GO:0006145`purine nucleobase catabolic process`biological_process;GO:0005576`extracellular region`cellular_component;GO:0005777`peroxisome`cellular_component;GO:0004846`urate oxidase activity`molecular_function;GO:0019628`urate catabolic process`biological_process
g4776.t1	sp|Q6C5V7|YNG2_YARLI`Chromatin modification-related protein YNG2	PF12998.4`ING`Inhibitor of growth proteins N-terminal histone-binding;PF00628.26`PHD`PHD-finger	-	transcription factor``	-	K11396`YNG2, EAF4	-	GO:0046872`metal ion binding`molecular_function;GO:0006281`DNA repair`biological_process;GO:0035267`NuA4 histone acetyltransferase complex`cellular_component;GO:0051321`meiotic cell cycle`biological_process;GO:0035064`methylated histone binding`molecular_function;GO:0016573`histone acetylation`biological_process;GO:0005634`nucleus`cellular_component
g3243.t1	sp|Q99385|VCX1_YEAST`Vacuolar calcium ion transporter	PF01699.21`Na_Ca_ex`Sodium/calcium exchanger protein	WP_028947199.1`calcium/proton exchanger	putative calcium-hydrogen exchanger 2``	-	K07300`chaA, CAX	-	GO:0070588`calcium ion transmembrane transport`biological_process;GO:0055085`transmembrane transport`biological_process;GO:0015369`calcium:proton antiporter activity`molecular_function;GO:0016021`integral component of membrane`cellular_component;GO:0000329`fungal-type vacuole membrane`cellular_component;GO:0000324`fungal-type vacuole`cellular_component;GO:0046872`metal ion binding`molecular_funct…
g4662.t1	-	PF01794.16`Ferric_reduct`Ferric reductase like transmembrane component	-	transporter``	-	-	-	-
g3585.t1	sp|Q8K157|GALM_MOUSE`Aldose 1-epimerase	PF01263.17`Aldose_epim`Aldose 1-epimerase	WP_113635360.1`galactose mutarotase	hypothetical protein GSI_02053``	Galactose mutarotase or related enzyme	K01785`galM, GALM	ko00052` Galactose metabolism;ko00010` Glycolysis / Gluconeogenesis	GO:0006012`galactose metabolic process`biological_process;GO:0005975`carbohydrate metabolic process`biological_process;GO:0006006`glucose metabolic process`biological_process;GO:0005737`cytoplasm`cellular_component;GO:0033499`galactose catabolic process via UDP-galactose`biological_process;GO:0004034`aldose 1-epimerase activity`molecular_function;GO:0030246`carbohydrate binding`molecular_function
g3141.t2	sp|C1GD57|AMPP3_PARBD`Probable Xaa-Pro aminopeptidase PEPP	PF05195.13`AMP_N`Aminopeptidase P, N-terminal domain;PF00557.21`Peptidase_M24`Metallopeptidase family M24	WP_035497696.1`M24 family metallopeptidase	hypothetical protein GSI_03080``	-	K14213`PEPD	-	GO:0008237`metallopeptidase activity`molecular_function;GO:0030145`manganese ion binding`molecular_function;GO:0004177`aminopeptidase activity`molecular_function
g1064.t1	sp|P62793|H4_AGABI`Histone H4	PF00808.20`CBFD_NFYB_HMF`Histone-like transcription factor (CBF/NF-Y) and archaeal histone;PF15630.3`CENP-S`CENP-S protein;PF00125.21`Histone`Core histone H2A/H2B/H3/H4;PF15511.3`CENP-T_C`Centromere kinetochore component CENP-T histone fold;PF02969.14`TAF`TATA box binding protein associated factor (TAF)	WP_064660454.1`hypothetical protein	uncharacterized protein ARMOST_10158``	-	K11254`H4	ko05322` Systemic lupus erythematosus;ko05034` Alcoholism;ko05203` Viral carcinogenesis	GO:0003677`DNA binding`molecular_function;GO:0000786`nucleosome`cellular_component;GO:0046982`protein heterodimerization activity`molecular_function;GO:0005634`nucleus`cellular_component
g6062.t1	sp|P87041|GMS1_SCHPO`UDP-galactose transporter	PF03151.13`TPT`Triose-phosphate Transporter family;PF00892.17`EamA`EamA-like transporter family;PF04142.12`Nuc_sug_transp`Nucleotide-sugar transporter;PF08449.8`UAA`UAA transporter family;PF16913.2`PUNUT`Purine nucleobase transmembrane transport	-	transporter``	-	K15272`SLC35A1_2_3	-	GO:0030173`integral component of Golgi membrane`cellular_component;GO:0008643`carbohydrate transport`biological_process;GO:0072334`UDP-galactose transmembrane transport`biological_process;GO:0000139`Golgi membrane`cellular_component;GO:0005459`UDP-galactose transmembrane transporter activity`molecular_function;GO:0005794`Golgi apparatus`cellular_component;GO:0015136`sialic acid transmembrane tran…
g764.t1	-	PF13812.3`PPR_3`Pentatricopeptide repeat domain;PF13041.3`PPR_2`PPR repeat family;PF12854.4`PPR_1`PPR repeat;PF17177.1`PPR_long`Pentacotripeptide-repeat region of PROPR;PF01535.17`PPR`PPR repeat	-	hypothetical protein BD309DRAFT_881344``	-	-	-	-
g4436.t1	sp|P08110|ENPL_CHICK`Endoplasmin	PF00183.15`HSP90`Hsp90 protein;PF02518.23`HATPase_c`Histidine kinase-, DNA gyrase B-, and HSP90-like ATPase;PF13589.3`HATPase_c_3`Histidine kinase-, DNA gyrase B-, and HSP90-like ATPase	WP_114598930.1`molecular chaperone HtpG	hypothetical protein GSI_00719``	Molecular chaperone, HSP90 family	K09487`HSP90B, TRA1	ko04141` Protein processing in endoplasmic reticulum;ko04151` PI3K-Akt signaling pathway;ko05215` Prostate cancer;ko04918` Thyroid hormone synthesis;ko04621` NOD-like receptor signaling pathway;ko05200` Pathways in cancer;ko04626` Plant-pathogen interaction;ko04915` Estrogen signaling pathway	GO:0006880`intracellular sequestering of iron ion`biological_process;GO:0033018`sarcoplasmic reticulum lumen`cellular_component;GO:0006457`protein folding`biological_process;GO:0048471`perinuclear region of cytoplasm`cellular_component;GO:0042470`melanosome`cellular_component;GO:0005783`endoplasmic reticulum`cellular_component;GO:0005524`ATP binding`molecular_function;GO:0030433`ER-associated ubi…
g10508.t1	sp|P32372|RAD4_SCHPO`S-M checkpoint control protein rad4	PF16589.2`BRCT_2`BRCT domain, a BRCA1 C-terminus domain;PF12738.4`PTCB-BRCT`twin BRCT domain;PF16759.2`LIG3_BRCT`DNA ligase 3 BRCT domain;PF00533.23`BRCT`BRCA1 C Terminus (BRCT) domain	-	hypothetical protein GSI_05549``	-	K03507`DPB11	-	GO:1902977`mitotic DNA replication preinitiation complex assembly`biological_process;GO:0043596`nuclear replication fork`cellular_component;GO:0072686`mitotic spindle`cellular_component;GO:0031261`DNA replication preinitiation complex`cellular_component;GO:0035861`site of double-strand break`cellular_component;GO:0000790`nuclear chromatin`cellular_component;GO:0033314`mitotic DNA replication chec…
g7156.t1	sp|Q12754|RRP12_YEAST`Ribosomal RNA-processing protein 12	PF02985.19`HEAT`HEAT repeat;PF08161.9`NUC173`NUC173 domain	-	hypothetical protein GSI_01923``	-	K14794`RRP12	-	GO:0003729`mRNA binding`molecular_function;GO:0005730`nucleolus`cellular_component;GO:0000462`maturation of SSU-rRNA from tricistronic rRNA transcript (SSU-rRNA, 5.8S rRNA, LSU-rRNA)`biological_process;GO:0042254`ribosome biogenesis`biological_process;GO:0005634`nucleus`cellular_component;GO:0005840`ribosome`cellular_component;GO:0005737`cytoplasm`cellular_component;GO:0030688`preribosome, small …
g4888.t1	-	-	-	hypothetical protein GSI_01222``	-	-	-	-
g1332.t1	-	-	-	hypothetical protein K466DRAFT_593394``	-	-	-	-
g10113.t1	-	-	-	-	-	-	-	-
g2412.t1	-	-	-	hypothetical protein BN946_scf184977.g1``	-	-	-	-
g848.t1	sp|P39826|CDC3_CANAX`Cell division control protein 3	PF13555.3`AAA_29`P-loop containing region of AAA domain;PF00735.15`Septin`Septin;PF01926.20`MMR_HSR1`50S ribosome-binding GTPase;PF03193.13`DUF258`Protein of unknown function, DUF258;PF00005.24`ABC_tran`ABC transporter;PF04548.13`AIG1`AIG1 family;PF13401.3`AAA_22`AAA domain;PF00009.24`GTP_EFTU`Elongation factor Tu GTP binding domain;PF00071.19`Ras`Ras family	WP_131068522.1`hypothetical protein, partial	hypothetical protein GSI_06382``	-	K16944`SEPT7, CDC3	-	GO:0005525`GTP binding`molecular_function;GO:0007049`cell cycle`biological_process;GO:0005935`cellular bud neck`cellular_component;GO:0051301`cell division`biological_process
g3204.t1	sp|Q70J59|SED2_ASPFU`Tripeptidyl-peptidase sed2	PF08004.8`DUF1699`Protein of unknown function (DUF1699);PF09286.8`Pro-kuma_activ`Pro-kumamolisin, activation domain	-	hypothetical protein GSI_05352``	-	K01279`TPP1, CLN2	ko04142` Lysosome	GO:0004252`serine-type endopeptidase activity`molecular_function;GO:0006508`proteolysis`biological_process;GO:0005615`extracellular space`cellular_component;GO:0004175`endopeptidase activity`molecular_function;GO:0008240`tripeptidyl-peptidase activity`molecular_function;GO:0009405`pathogenesis`biological_process;GO:0046872`metal ion binding`molecular_function
g6080.t1	sp|O74511|EKC1_SCHPO`Extragenic suppressor of kinetochore protein 1	PF04499.12`SAPS`SIT4 phosphatase-associated protein	-	hypothetical protein GSI_14114``	-	-	-	GO:0005654`nucleoplasm`cellular_component;GO:0051301`cell division`biological_process;GO:0005829`cytosol`cellular_component;GO:0007049`cell cycle`biological_process;GO:0033048`negative regulation of mitotic sister chromatid segregation`biological_process;GO:0019903`protein phosphatase binding`molecular_function;GO:0008287`protein serine/threonine phosphatase complex`cellular_component;GO:0005634`…
g2882.t1	sp|O93967|PALY_AMAMU`Phenylalanine ammonia-lyase	PF00221.16`Lyase_aromatic`Aromatic amino acid lyase	WP_086787134.1`aromatic amino acid lyase	``	-	K10775`E4.3.1.24	ko00360` Phenylalanine metabolism;ko00940` Phenylpropanoid biosynthesis	GO:0045548`phenylalanine ammonia-lyase activity`molecular_function;GO:0005737`cytoplasm`cellular_component;GO:0006559`L-phenylalanine catabolic process`biological_process;GO:0009800`cinnamic acid biosynthetic process`biological_process
g1411.t1	sp|Q870W0|SC61A_NEUCR`Protein transport protein SEC61 subunit alpha	PF00344.17`SecY`SecY translocase;PF10559.6`Plug_translocon`Plug domain of Sec61p	WP_049641016.1`preprotein translocase subunit SecY	``	-	K10956`SEC61A	ko04141` Protein processing in endoplasmic reticulum;ko03060` Protein export;ko04145` Phagosome;ko05110` Vibrio cholerae infection	GO:0030970`retrograde protein transport, ER to cytosol`biological_process;GO:0044743`intracellular protein transmembrane import`biological_process;GO:0030433`ER-associated ubiquitin-dependent protein catabolic process`biological_process;GO:0006620`posttranslational protein targeting to membrane`biological_process;GO:0015450`P-P-bond-hydrolysis-driven protein transmembrane transporter activity`mol…
g7200.t1	sp|Q0U3A4|SET9_PHANO`Histone-lysine N-methyltransferase SET9	PF00856.25`SET`SET domain	-	transcription factor``	-	K11429`SUV420H	ko00310` Lysine degradation	GO:0005694`chromosome`cellular_component;GO:0042799`histone methyltransferase activity (H4-K20 specific)`molecular_function;GO:0005634`nucleus`cellular_component
g2203.t1	-	-	-	hypothetical protein K466DRAFT_607924, partial``	-	-	-	-
g3082.t1	-	-	-	hypothetical protein GSI_03218``	-	-	-	-
g9448.t1	sp|P36520|RM10_YEAST`54S ribosomal protein L10, mitochondrial	PF00828.16`Ribosomal_L27A`Ribosomal proteins 50S-L15, 50S-L18e, 60S-L27A	WP_027289384.1`50S ribosomal protein L15	hypothetical protein GSI_13515``	-	K02876`RP-L15, MRPL15, rplO	ko03010` Ribosome	GO:0003735`structural constituent of ribosome`molecular_function;GO:0005739`mitochondrion`cellular_component;GO:0005762`mitochondrial large ribosomal subunit`cellular_component;GO:0032543`mitochondrial translation`biological_process
g5354.t1	-	-	-	HET-domain-containing protein``	-	-	-	-
g3446.t1	-	-	-	hypothetical protein TRAPUB_10979``	-	-	-	-
g5102.t1	sp|Q12719|LAC4_TRAVE`Laccase-4	PF07731.11`Cu-oxidase_2`Multicopper oxidase;PF00394.19`Cu-oxidase`Multicopper oxidase	WP_041339184.1`multicopper oxidase family protein	laccase, partial``	-	K19791`FET3_5	-	GO:0005507`copper ion binding`molecular_function;GO:0005576`extracellular region`cellular_component;GO:0052716`hydroquinone:oxygen oxidoreductase activity`molecular_function;GO:0046274`lignin catabolic process`biological_process
g1773.t1	-	-	-	transcription factor``	-	-	-	-
g216.t1	-	-	-	hypothetical protein GSI_06947``	-	K12486`SMAP	ko04144` Endocytosis	-
g6116.t1	sp|D7UPN2|ACTS2_ALTAL`Trans-enoyl reductase ACTTS2	PF00107.23`ADH_zinc_N`Zinc-binding dehydrogenase;PF04321.14`RmlD_sub_bind`RmlD substrate binding domain;PF13602.3`ADH_zinc_N_2`Zinc-binding dehydrogenase;PF08240.9`ADH_N`Alcohol dehydrogenase GroES-like domain	WP_036341703.1`zinc-binding alcohol dehydrogenase family protein	GroES-like protein``	-	-	-	GO:0000166`nucleotide binding`molecular_function;GO:0016491`oxidoreductase activity`molecular_function
g1922.t1	-	PF08317.8`Spc7`Spc7 kinetochore protein;PF15905.2`HMMR_N`Hyaluronan mediated motility receptor N-terminal;PF10495.6`PACT_coil_coil`Pericentrin-AKAP-450 domain of centrosomal targeting protein	-	transporter``	-	K10352`MYH	ko04530` Tight junction	-
g93.t1	sp|B8NM62|USTO_ASPFN`Pyridoxamine 5'-phosphate oxidase family protein ustO	PF01243.17`Pyridox_oxidase`Pyridoxamine 5'-phosphate oxidase	WP_081920349.1`pyridoxamine 5'-phosphate oxidase family protein	hypothetical protein DICSQDRAFT_66872``	-	-	-	GO:0016021`integral component of membrane`cellular_component;GO:0016491`oxidoreductase activity`molecular_function;GO:0048037`cofactor binding`molecular_function
g826.t2	-	PF14226.3`DIOX_N`non-haem dioxygenase in morphine synthesis N-terminal;PF03171.17`2OG-FeII_Oxy`2OG-Fe(II) oxygenase superfamily	-	hypothetical protein GSI_06406``	-	-	-	-
g6959.t1	sp|O60020|ASPR1_PHARH`Aspartic protease	PF00026.20`Asp`Eukaryotic aspartyl protease;PF14543.3`TAXi_N`Xylanase inhibitor N-terminal	WP_133251742.1`hypothetical protein, partial	transporter``	-	K01379`CTSD	ko04142` Lysosome;ko04071` Sphingolipid signaling pathway;ko05152` Tuberculosis	GO:0005576`extracellular region`cellular_component;GO:0006508`proteolysis`biological_process;GO:0004190`aspartic-type endopeptidase activity`molecular_function
g7835.t1	-	PF04012.9`PspA_IM30`PspA/IM30 family	-	hypothetical protein GSI_05714``	-	-	-	-
g2255.t1	-	-	-	hypothetical protein GSI_06494``	-	-	-	-
g6250.t1	-	-	-	hypothetical protein OH76DRAFT_1403375``	-	-	-	-
g10309.t1	-	PF03427.10`CBM_19`Carbohydrate binding domain (family 19)	-	hypothetical protein GSI_03337``	-	-	-	-
g9403.t1	-	PF02469.19`Fasciclin`Fasciclin domain	WP_084438792.1`fasciclin domain-containing protein	hypothetical protein GSI_13468``	-	-	-	-
g4427.t1	sp|B4LPP8|AKTP2_DROVI`Protein crossbronx-like	PF00179.23`UQ_con`Ubiquitin-conjugating enzyme	-	hypothetical protein GSI_00711``	-	-	-	-
g5453.t1	sp|A8NCK4|COX1_COPC7`Cytochrome P450 monooxygenase COX1	PF00067.19`p450`Cytochrome P450	-	cytochrome P450``	Cytochrome P450	-	-	GO:0020037`heme binding`molecular_function;GO:0005506`iron ion binding`molecular_function;GO:0016705`oxidoreductase activity, acting on paired donors, with incorporation or reduction of molecular oxygen`molecular_function;GO:0016021`integral component of membrane`cellular_component;GO:0004497`monooxygenase activity`molecular_function
g6873.t1	-	-	-	-	-	-	-	-
g1301.t1	-	PF01476.17`LysM`LysM domain	-	hypothetical protein GSI_05875``	-	-	-	-
g8063.t2	sp|Q0VCA5|SAMH1_BOVIN`Deoxynucleoside triphosphate triphosphohydrolase SAMHD1	PF01966.19`HD`HD domain;PF00233.16`PDEase_I`3'5'-cyclic nucleotide phosphodiesterase	WP_038029338.1`HD domain-containing protein	hypothetical protein GSI_00204``	HD superfamily phosphohydrolase	-	-	GO:0097197`tetraspanin-enriched microdomain`cellular_component;GO:0051607`defense response to virus`biological_process;GO:0008832`dGTPase activity`molecular_function;GO:0016446`somatic hypermutation of immunoglobulin genes`biological_process;GO:0035861`site of double-strand break`cellular_component;GO:0016793`triphosphoric monoester hydrolase activity`molecular_function;GO:0045088`regulation of i…
g10240.t1	sp|P38866|FMO1_YEAST`Thiol-specific monooxygenase	PF00070.24`Pyr_redox`Pyridine nucleotide-disulphide oxidoreductase;PF13434.3`K_oxygenase`L-lysine 6-monooxygenase (NADPH-requiring);PF13738.3`Pyr_redox_3`Pyridine nucleotide-disulphide oxidoreductase;PF00743.16`FMO-like`Flavin-binding monooxygenase-like;PF13454.3`NAD_binding_9`FAD-NAD(P)-binding;PF07992.11`Pyr_redox_2`Pyridine nucleotide-disulphide oxidoreductase;PF01593.21`Amino_oxidase`Flavin c…	WP_087109270.1`hypothetical protein	hypothetical protein GSI_14816``	-	-	-	GO:0050661`NADP binding`molecular_function;GO:0006457`protein folding`biological_process;GO:0005829`cytosol`cellular_component;GO:0004499`N,N-dimethylaniline monooxygenase activity`molecular_function;GO:0050660`flavin adenine dinucleotide binding`molecular_function;GO:0005789`endoplasmic reticulum membrane`cellular_component
g3090.t1	-	-	-	hypothetical protein GSI_09572``	-	-	-	-
g8991.t2	sp|O74462|TAF6_SCHPO`Transcription initiation factor TFIID subunit 6	PF02969.14`TAF`TATA box binding protein associated factor (TAF);PF00125.21`Histone`Core histone H2A/H2B/H3/H4;PF07571.10`TAF6_C`TAF6 C-terminal HEAT repeat domain	-	hypothetical protein GSI_15408``	-	K03131`TAF6	ko05168` Herpes simplex virus 1 infection;ko03022` Basal transcription factors	GO:0006357`regulation of transcription from RNA polymerase II promoter`biological_process;GO:0000790`nuclear chromatin`cellular_component;GO:0051123`RNA polymerase II transcriptional preinitiation complex assembly`biological_process;GO:0016251`obsolete general RNA polymerase II transcription factor activity`molecular_function;GO:0006325`chromatin organization`biological_process;GO:0006366`transcr…
g10705.t1	-	PF00651.28`BTB`BTB/POZ domain	-	hypothetical protein BD311DRAFT_864722``	-	-	-	-
g10002.t1	-	-	-	hypothetical protein GSI_12179``	-	K09827`ERG27	ko00100` Steroid biosynthesis	-
g11396.t1	sp|Q11208|PARP_SARPE`Poly [ADP-ribose] polymerase	PF00645.15`zf-PARP`Poly(ADP-ribose) polymerase and DNA-Ligase Zn-finger region	-	transcription factor``	-	-	-	GO:0005634`nucleus`cellular_component;GO:0006471`protein ADP-ribosylation`biological_process;GO:0051287`NAD binding`molecular_function;GO:0003950`NAD+ ADP-ribosyltransferase activity`molecular_function;GO:0003677`DNA binding`molecular_function;GO:0008270`zinc ion binding`molecular_function
g6080.t2	sp|O74511|EKC1_SCHPO`Extragenic suppressor of kinetochore protein 1	PF04499.12`SAPS`SIT4 phosphatase-associated protein	-	hypothetical protein GSI_14114``	-	-	-	GO:0072542`protein phosphatase activator activity`molecular_function;GO:0000790`nuclear chromatin`cellular_component;GO:0033048`negative regulation of mitotic sister chromatid segregation`biological_process;GO:0007049`cell cycle`biological_process;GO:0051301`cell division`biological_process;GO:0005654`nucleoplasm`cellular_component;GO:0005829`cytosol`cellular_component;GO:0019903`protein phosphat…
g4120.t1	sp|B0BK72|MSP2_MYCSO`Peroxidase 2	PF04261.9`Dyp_perox`Dyp-type peroxidase family	WP_109951920.1`Dyp-type peroxidase	DyP``	-	-	-	GO:0004601`peroxidase activity`molecular_function;GO:0016121`carotene catabolic process`biological_process;GO:0046872`metal ion binding`molecular_function;GO:0020037`heme binding`molecular_function
g6375.t1	-	-	-	``	-	K04627`STE3	ko04011` MAPK signaling pathway - yeast	-
g9862.t1	sp|P87024|SKN1_CANAX`Beta-glucan synthesis-associated protein SKN1	PF03935.12`SKN1`Beta-glucan synthesis-associated protein (SKN1)	-	hypothetical protein GSI_06545``	-	-	-	GO:0006078`(1->6)-beta-D-glucan biosynthetic process`biological_process;GO:0016021`integral component of membrane`cellular_component;GO:0071555`cell wall organization`biological_process;GO:0004553`hydrolase activity, hydrolyzing O-glycosyl compounds`molecular_function
g2037.t1	-	PF07247.9`AATase`Alcohol acetyltransferase	-	hypothetical protein DICSQDRAFT_89813``	-	-	-	-
g3909.t2	-	-	-	hypothetical protein GSI_02430``	-	-	-	-
g1840.t1	sp|Q54YW1|ELMOA_DICDI`ELMO domain-containing protein A	PF04727.10`ELMO_CED12`ELMO/CED-12 family;PF16457.2`PH_12`Pleckstrin homology domain;PF11841.5`DUF3361`Domain of unknown function (DUF3361)	-	hypothetical protein GSI_12760``	-	-	-	GO:0048870`cell motility`biological_process;GO:0045159`myosin II binding`molecular_function;GO:0005737`cytoplasm`cellular_component;GO:0030837`negative regulation of actin filament polymerization`biological_process;GO:0030587`sorocarp development`biological_process;GO:0050764`regulation of phagocytosis`biological_process
g8777.t1	-	PF04191.10`PEMT`Phospholipid methyltransferase;PF01222.14`ERG4_ERG24`Ergosterol biosynthesis ERG4/ERG24 family;PF04140.11`ICMT`Isoprenylcysteine carboxyl methyltransferase (ICMT) family	WP_097138783.1`isoprenylcysteine carboxylmethyltransferase family protein	hypothetical protein GSI_04210``	-	-	-	-
g6320.t1	-	-	-	hypothetical protein GSI_11935``	-	-	-	-
g519.t1	-	-	-	hypothetical protein GSI_06778``	-	-	-	-
g3428.t1	-	-	-	hypothetical protein DICSQDRAFT_175738``	-	-	-	-
g5574.t1	-	-	-	``	-	-	-	-
g6836.t1	sp|Q2U4L7|GTAA_ASPOR`Glutaminase A	PF05592.8`Bac_rhamnosid`Bacterial alpha-L-rhamnosidase;PF08760.8`DUF1793`Domain of unknown function (DUF1793);PF16334.2`DUF4964`Domain of unknown function (DUF4964);PF16335.2`DUF4965`Domain of unknown function (DUF4965);PF17168.1`DUF5127`Domain of unknown function (DUF5127)	WP_070025832.1`DUF5127 domain-containing protein	hypothetical protein GSI_01532``	-	-	-	GO:0005576`extracellular region`cellular_component;GO:0004359`glutaminase activity`molecular_function
g4041.t1	sp|Q7RVX9|PHO5_NEUCR`Repressible high-affinity phosphate permease	PF00083.21`Sugar_tr`Sugar (and other) transporter	WP_082744129.1`MFS transporter	MFS general substrate transporter``	-	K08176`PHO84	-	GO:0005315`inorganic phosphate transmembrane transporter activity`molecular_function;GO:0005886`plasma membrane`cellular_component;GO:0016021`integral component of membrane`cellular_component;GO:0015293`symporter activity`molecular_function;GO:0006817`phosphate ion transport`biological_process
g10995.t2	-	-	-	hypothetical protein GSI_15137``	-	-	-	-
g2393.t1	sp|P87317|YB2G_SCHPO`Uncharacterized protein C31F10.16	PF07719.14`TPR_2`Tetratricopeptide repeat;PF13174.3`TPR_6`Tetratricopeptide repeat;PF12569.5`NARP1`NMDA receptor-regulated protein 1;PF13181.3`TPR_8`Tetratricopeptide repeat;PF13429.3`TPR_15`Tetratricopeptide repeat;PF13428.3`TPR_14`Tetratricopeptide repeat;PF09295.7`ChAPs`ChAPs (Chs5p-Arf1p-binding proteins);PF12895.4`ANAPC3`Anaphase-promoting complex, cyclosome, subunit 3;PF14559.3`TPR_19`Tetra…	-	hypothetical protein GSI_10868``	-	K19881`BUD7, BCH1	-	GO:0043001`Golgi to plasma membrane protein transport`biological_process;GO:0005737`cytoplasm`cellular_component;GO:0034044`exomer complex`cellular_component;GO:0006896`Golgi to vacuole transport`biological_process;GO:0005634`nucleus`cellular_component;GO:0032153`cell division site`cellular_component;GO:0006893`Golgi to plasma membrane transport`biological_process;GO:0005829`cytosol`cellular_comp…
g9643.t1	-	PF12796.4`Ank_2`Ankyrin repeats (3 copies);PF00023.27`Ank`Ankyrin repeat;PF13857.3`Ank_5`Ankyrin repeats (many copies);PF13606.3`Ank_3`Ankyrin repeat;PF13637.3`Ank_4`Ankyrin repeats (many copies)	-	transporter``	-	-	-	-
g6603.t1	-	-	-	hypothetical protein GSI_11923``	-	-	-	-
g10418.t1	-	PF14200.3`RicinB_lectin_2`Ricin-type beta-trefoil lectin domain-like	-	``	-	-	-	-
g8137.t1	-	-	-	hypothetical protein GSI_00312``	-	-	-	-
g1358.t1	sp|Q8U308|RIDA_PYRFU`2-iminobutanoate/2-iminopropanoate deaminase	PF01042.18`Ribonuc_L-PSP`Endoribonuclease L-PSP;PF03473.14`MOSC`MOSC domain	WP_108993392.1`RidA family protein	hypothetical protein BD311DRAFT_867183``	Enamine deaminase RidA, house cleaning of reactive enamine intermediates, YjgF/YER057c/UK114 family	K07140`K07140	-	GO:0019239`deaminase activity`molecular_function;GO:0009097`isoleucine biosynthetic process`biological_process;GO:0009636`response to toxic substance`biological_process;GO:0005737`cytoplasm`cellular_component
g8468.t1	-	PF12937.4`F-box-like`F-box-like;PF00646.30`F-box`F-box domain	-	hypothetical protein GSI_04454``	-	-	-	-
g2613.t1	sp|Q1LZ75|ERCC1_BOVIN`DNA excision repair protein ERCC-1	PF03834.11`Rad10`Binding domain of DNA repair protein Ercc1 (rad10/Swi10);PF14520.3`HHH_5`Helix-hairpin-helix domain;PF12826.4`HHH_2`Helix-hairpin-helix motif;PF12836.4`HHH_3`Helix-hairpin-helix motif	-	restriction endonuclease type II-like protein``	-	K10849`ERCC1	ko03420` Nucleotide excision repair;ko03460` Fanconi anemia pathway	GO:0045190`isotype switching`biological_process;GO:0006312`mitotic recombination`biological_process;GO:0007283`spermatogenesis`biological_process;GO:0001302`replicative cell aging`biological_process;GO:0008584`male gonad development`biological_process;GO:0000784`nuclear chromosome, telomeric region`cellular_component;GO:0048477`oogenesis`biological_process;GO:0006303`double-strand break repair vi…
g1877.t1	sp|Q9Y7U6|RGF1_SCHPO`Rho1 guanine nucleotide exchange factor 1	PF00780.19`CNH`CNH domain;PF00169.26`PH`PH domain;PF00610.18`DEP`Domain found in Dishevelled, Egl-10, and Pleckstrin (DEP);PF15405.3`PH_5`Pleckstrin homology domain;PF00621.17`RhoGEF`RhoGEF domain	-	hypothetical protein GSI_12709``	-	-	-	GO:0035023`regulation of Rho protein signal transduction`biological_process;GO:0000917`barrier septum assembly`biological_process;GO:0051518`positive regulation of bipolar cell growth`biological_process;GO:0008360`regulation of cell shape`biological_process;GO:0035556`intracellular signal transduction`biological_process;GO:0090334`regulation of cell wall (1->3)-beta-D-glucan biosynthetic process`…
g11638.t1	-	-	-	``	-	-	-	-
g1787.t2	-	PF00651.28`BTB`BTB/POZ domain	-	hypothetical protein GSI_12820``	-	-	-	-
g7950.t1	sp|Q76NT9|ACCO1_DICDI`1-aminocyclopropane-1-carboxylate oxidase	PF03171.17`2OG-FeII_Oxy`2OG-Fe(II) oxygenase superfamily;PF14226.3`DIOX_N`non-haem dioxygenase in morphine synthesis N-terminal	WP_133561103.1`isopenicillin N synthase family oxygenase	hypothetical protein GSI_00038``	Isopenicillin N synthase and related dioxygenases	-	-	GO:0009693`ethylene biosynthetic process`biological_process;GO:0051213`dioxygenase activity`molecular_function;GO:0046872`metal ion binding`molecular_function;GO:0009815`1-aminocyclopropane-1-carboxylate oxidase activity`molecular_function
g2031.t1	sp|O95154|ARK73_HUMAN`Aflatoxin B1 aldehyde reductase member 3	PF00248.18`Aldo_ket_red`Aldo/keto reductase family	WP_072818117.1`aldo/keto reductase	transporter``	Predicted oxidoreductase (related to aryl-alcohol dehydrogenase)	K15303`AKR7	ko00980` Metabolism of xenobiotics by cytochrome P450	GO:0005829`cytosol`cellular_component;GO:0046223`aflatoxin catabolic process`biological_process;GO:0006805`xenobiotic metabolic process`biological_process;GO:0042802`identical protein binding`molecular_function;GO:0009055`electron carrier activity`molecular_function;GO:0004033`aldo-keto reductase (NADP) activity`molecular_function;GO:0070062`extracellular exosome`cellular_component;GO:0006081`cel…
g11315.t1	-	-	-	``	-	-	-	-
g5912.t3	-	-	-	``	-	-	-	-
g1675.t1	sp|Q52KV5|LEO1_XENLA`RNA polymerase-associated protein LEO1	PF04004.10`Leo1`Leo1-like protein	-	hypothetical protein GSI_12970``	-	K15177`LEO1	-	GO:0032968`positive regulation of transcription elongation from RNA polymerase II promoter`biological_process;GO:0016593`Cdc73/Paf1 complex`cellular_component;GO:0016570`histone modification`biological_process;GO:0006368`transcription elongation from RNA polymerase II promoter`biological_process;GO:0045944`positive regulation of transcription from RNA polymerase II promoter`biological_process
g4046.t1	sp|Q8J1R4|TBB2_SUIBO`Tubulin beta-2 chain	PF10644.6`Misat_Tub_SegII`Misato Segment II tubulin-like domain;PF03953.14`Tubulin_C`Tubulin C-terminal domain;PF00091.22`Tubulin`Tubulin/FtsZ family, GTPase domain	WP_114597919.1`tubulin beta chain	hypothetical protein GSI_08036``	-	K07375`TUBB	ko05130` Pathogenic Escherichia coli infection;ko04540` Gap junction;ko04145` Phagosome	GO:0003924`GTPase activity`molecular_function;GO:0007017`microtubule-based process`biological_process;GO:0005737`cytoplasm`cellular_component;GO:0005874`microtubule`cellular_component;GO:0005525`GTP binding`molecular_function;GO:0005200`structural constituent of cytoskeleton`molecular_function
g6448.t1	sp|E5AE43|RTA1_LEPMJ`Lipid-translocating exporter-like protein RTA1	PF04479.10`RTA1`RTA1 like protein	-	transporter``	-	-	-	GO:0016021`integral component of membrane`cellular_component
g11268.t1	sp|Q10484|YDFC_SCHPO`Uncharacterized protein C17C9.12	PF00635.23`Motile_Sperm`MSP (Major sperm protein) domain;PF11544.5`Spc42p`Spindle pole body component Spc42p;PF11614.5`FixG_C`IG-like fold at C-terminal of FixG, putative oxidoreductase	-	transporter``	-	-	-	GO:0005829`cytosol`cellular_component;GO:0051685`maintenance of ER location`biological_process;GO:0033149`FFAT motif binding`molecular_function;GO:0008654`phospholipid biosynthetic process`biological_process;GO:0090158`endoplasmic reticulum membrane organization`biological_process;GO:0005789`endoplasmic reticulum membrane`cellular_component;GO:0030176`integral component of endoplasmic reticulum m…
g774.t1	sp|A1D4E3|XYL1_NEOFI`Probable NAD(P)H-dependent D-xylose reductase xyl1	PF00248.18`Aldo_ket_red`Aldo/keto reductase family	WP_105351654.1`MULTISPECIES: aldo/keto reductase	hypothetical protein GSI_06457``	-	K17743`XR	ko00040` Pentose and glucuronate interconversions	GO:0016491`oxidoreductase activity`molecular_function;GO:0042843`D-xylose catabolic process`biological_process
g5069.t1	sp|Q2KJ81|AP1M1_BOVIN`AP-1 complex subunit mu-1	PF01217.17`Clat_adaptor_s`Clathrin adaptor complex small chain;PF00928.18`Adap_comp_sub`Adaptor complexes medium subunit family	-	hypothetical protein GSI_09401``	-	K12393`AP1M	ko04142` Lysosome	GO:0005794`Golgi apparatus`cellular_component;GO:0030665`clathrin-coated vesicle membrane`cellular_component;GO:0016192`vesicle-mediated transport`biological_process;GO:0006886`intracellular protein transport`biological_process;GO:0030131`clathrin adaptor complex`cellular_component
g2568.t2	-	PF10282.6`Lactonase`Lactonase, 7-bladed beta-propeller	WP_124461315.1`lactonase family protein	hypothetical protein GSI_10666``	-	-	-	-
g9628.t2	sp|D8QAM0|PFF1_SCHCM`Vacuolar membrane protease	PF04389.14`Peptidase_M28`Peptidase family M28	WP_084711492.1`M20/M25/M40 family metallo-hydrolase	hypothetical protein GSI_04367``	Zn-dependent amino- or carboxypeptidase, M28 family	-	-	GO:0005774`vacuolar membrane`cellular_component;GO:0016021`integral component of membrane`cellular_component;GO:0008237`metallopeptidase activity`molecular_function;GO:0046872`metal ion binding`molecular_function
g11198.t1	sp|O33822|AAT_THEAQ`Aspartate aminotransferase	PF00155.18`Aminotran_1_2`Aminotransferase class I and II;PF01053.17`Cys_Met_Meta_PP`Cys/Met metabolism PLP-dependent enzyme;PF00266.16`Aminotran_5`Aminotransferase class-V;PF01041.14`DegT_DnrJ_EryC1`DegT/DnrJ/EryC1/StrS aminotransferase family	WP_029029953.1`aminotransferase	transporter``	Aspartate/methionine/tyrosine aminotransferase	-	-	GO:0030170`pyridoxal phosphate binding`molecular_function;GO:0004069`L-aspartate:2-oxoglutarate aminotransferase activity`molecular_function;GO:0005737`cytoplasm`cellular_component;GO:0009058`biosynthetic process`biological_process
g8952.t1	-	PF00097.22`zf-C3HC4`Zinc finger, C3HC4 type (RING finger);PF13639.3`zf-RING_2`Ring finger domain;PF12678.4`zf-rbx1`RING-H2 zinc finger domain;PF12861.4`zf-ANAPC11`Anaphase-promoting complex subunit 11 RING-H2 finger;PF13923.3`zf-C3HC4_2`Zinc finger, C3HC4 type (RING finger)	-	``	-	-	-	-
g10876.t1	sp|O74995|TFH47_SCHPO`General transcription and DNA repair factor IIH subunit ssl1	PF04056.11`Ssl1`Ssl1-like;PF13519.3`VWA_2`von Willebrand factor type A domain	-	TFIIH basal transcription factor complex subunit SSL1``	-	K03142`TFIIH2, GTF2H2, SSL1	ko03022` Basal transcription factors;ko03420` Nucleotide excision repair;ko05203` Viral carcinogenesis	GO:0005675`holo TFIIH complex`cellular_component;GO:0006367`transcription initiation from RNA polymerase II promoter`biological_process;GO:0005634`nucleus`cellular_component;GO:0003676`nucleic acid binding`molecular_function;GO:0005829`cytosol`cellular_component;GO:0000439`core TFIIH complex`cellular_component;GO:0006289`nucleotide-excision repair`biological_process;GO:0006357`regulation of trans…
g2554.t1	sp|P16934|SC4_SCHCO`Fruiting body protein SC4	PF01185.15`Hydrophobin`Fungal hydrophobin	WP_135482538.1`hypothetical protein	``	-	-	-	GO:0005576`extracellular region`cellular_component;GO:0005199`structural constituent of cell wall`molecular_function;GO:0009277`fungal-type cell wall`cellular_component
g4665.t1	-	PF08577.8`PI31_Prot_C`PI31 proteasome regulator;PF11566.5`PI31_Prot_N`PI31 proteasome regulator N-terminal	-	hypothetical protein GSI_00965``	-	-	-	-
g8215.t1	sp|A7F4H5|CBPYA_SCLS1`Carboxypeptidase Y homolog A	PF00450.19`Peptidase_S10`Serine carboxypeptidase	WP_062260267.1`hypothetical protein	hypothetical protein GSI_00386``	-	-	-	GO:0046938`phytochelatin biosynthetic process`biological_process;GO:0051603`proteolysis involved in cellular protein catabolic process`biological_process;GO:0004185`serine-type carboxypeptidase activity`molecular_function;GO:0000324`fungal-type vacuole`cellular_component
g3101.t1	-	-	-	hypothetical protein GSI_03185``	-	-	-	-
g9089.t1	sp|Q9URW6|YIE2_SCHPO`SH3 domain-containing protein PJ696.02	PF04366.9`Ysc84`Las17-binding protein actin regulator	WP_024806662.1`hypothetical protein	hypothetical protein GSI_15527``	-	K20523`SH3YL1	-	GO:0051666`actin cortical patch localization`biological_process;GO:0006897`endocytosis`biological_process;GO:0007015`actin filament organization`biological_process;GO:0030479`actin cortical patch`cellular_component;GO:0051017`actin filament bundle assembly`biological_process;GO:0051015`actin filament binding`molecular_function;GO:1900027`regulation of ruffle assembly`biological_process;GO:0032587…
g4240.t1	-	-	-	hypothetical protein GSI_00491``	-	-	-	-
g1416.t1	sp|P0CP69|HOG1_CRYNB`Mitogen-activated protein kinase HOG1	PF07714.14`Pkinase_Tyr`Protein tyrosine kinase;PF00069.22`Pkinase`Protein kinase domain;PF01636.20`APH`Phosphotransferase enzyme family;PF06293.11`Kdo`Lipopolysaccharide kinase (Kdo/WaaP) family	WP_058185246.1`protein kinase	transporter``	-	K04441`P38	ko04728` Dopaminergic synapse;ko05133` Pertussis;ko04622` RIG-I-like receptor signaling pathway;ko04261` Adrenergic signaling in cardiomyocytes;ko04668` TNF signaling pathway;ko04139` Mitophagy - yeast;ko05131` Shigellosis;ko04011` MAPK signaling pathway - yeast;ko04722` Neurotrophin signaling pathway;ko05142` Chagas disease (American trypanosomiasis);ko04621` NOD-like receptor signaling pathway;…	GO:0051403`stress-activated MAPK cascade`biological_process;GO:0005634`nucleus`cellular_component;GO:0005737`cytoplasm`cellular_component;GO:0004707`MAP kinase activity`molecular_function;GO:0005524`ATP binding`molecular_function
g3396.t1	-	-	-	-	-	-	-	-
g10980.t1	sp|P36602|RIR1_SCHPO`Ribonucleoside-diphosphate reductase large chain	PF00317.18`Ribonuc_red_lgN`Ribonucleotide reductase, all-alpha domain;PF03477.13`ATP-cone`ATP cone domain;PF02867.12`Ribonuc_red_lgC`Ribonucleotide reductase, barrel domain	WP_098195851.1`ribonucleoside-diphosphate reductase subunit alpha	hypothetical protein GSI_15115``	-	K10807`RRM1	ko00230` Purine metabolism;ko00480` Glutathione metabolism;ko00240` Pyrimidine metabolism	GO:0006260`DNA replication`biological_process;GO:0006235`dTTP biosynthetic process`biological_process;GO:0006240`dCDP biosynthetic process`biological_process;GO:0005524`ATP binding`molecular_function;GO:0046704`CDP metabolic process`biological_process;GO:0051063`CDP reductase activity`molecular_function;GO:0005829`cytosol`cellular_component;GO:0005971`ribonucleoside-diphosphate reductase complex`…
g6539.t1	-	PF00012.17`HSP70`Hsp70 protein	WP_017713366.1`Hsp70 family protein	transporter``	-	-	-	-
g11377.t1	-	-	-	``	-	-	-	-
g1862.t1	-	PF08718.8`GLTP`Glycolipid transfer protein (GLTP)	-	hypothetical protein GSI_12726``	-	-	-	-
g9685.t1	sp|Q30DW9|MOXY_DOTSE`FAD-binding monooxygenase moxY	PF01266.21`DAO`FAD dependent oxidoreductase;PF00743.16`FMO-like`Flavin-binding monooxygenase-like;PF07992.11`Pyr_redox_2`Pyridine nucleotide-disulphide oxidoreductase;PF14441.3`OTT_1508_deam`OTT_1508-like deaminase;PF13434.3`K_oxygenase`L-lysine 6-monooxygenase (NADPH-requiring);PF13450.3`NAD_binding_8`NAD(P)-binding Rossmann-like domain;PF13454.3`NAD_binding_9`FAD-NAD(P)-binding;PF01946.14`Thi4`…	WP_135446181.1`NAD(P)/FAD-dependent oxidoreductase	hypothetical protein GSI_08350``	-	-	-	GO:0050660`flavin adenine dinucleotide binding`molecular_function;GO:0004499`N,N-dimethylaniline monooxygenase activity`molecular_function;GO:0050661`NADP binding`molecular_function
g4936.t1	sp|A5DGV3|DENR_PICGU`Translation machinery-associated protein 22	PF01253.19`SUI1`Translation initiation factor SUI1	-	hypothetical protein GSI_01290``	Translation initiation factor 1 (eIF-1/SUI1)	-	-	GO:0005840`ribosome`cellular_component;GO:0003743`translation initiation factor activity`molecular_function
g1543.t1	sp|B8PH83|ARGJ_POSPM`Arginine biosynthesis bifunctional protein ArgJ, mitochondrial	PF01960.15`ArgJ`ArgJ family	WP_093796550.1`bifunctional glutamate N-acetyltransferase/amino-acid acetyltransferase ArgJ	hypothetical protein GSI_13123``	-	K00620`argJ	ko00220` Arginine biosynthesis;ko01230` Biosynthesis of amino acids;ko01210` 2-Oxocarboxylic acid metabolism	GO:0006526`arginine biosynthetic process`biological_process;GO:0004042`acetyl-CoA:L-glutamate N-acetyltransferase activity`molecular_function;GO:0005759`mitochondrial matrix`cellular_component;GO:0004358`glutamate N-acetyltransferase activity`molecular_function
g1119.t1	sp|P32332|OAC1_YEAST`Mitochondrial oxaloacetate transport protein	PF00153.24`Mito_carr`Mitochondrial carrier protein	-	mitochondrial carrier``	-	K15117`SLC25A34_35, OAC1	-	GO:0015131`oxaloacetate transmembrane transporter activity`molecular_function;GO:0034658`isopropylmalate transmembrane transporter activity`molecular_function;GO:0005743`mitochondrial inner membrane`cellular_component;GO:0015729`oxaloacetate transport`biological_process;GO:0015116`sulfate transmembrane transporter activity`molecular_function;GO:0005739`mitochondrion`cellular_component;GO:0008272`…
g8927.t1	-	-	-	``	-	-	-	-
g11028.t2	sp|P37380|RL17_PODCA`60S ribosomal protein L17	PF00237.16`Ribosomal_L22`Ribosomal protein L22p/L17e;PF09517.7`RE_Eco29kI`Eco29kI restriction endonuclease	WP_108998259.1`50S ribosomal protein L22	hypothetical protein GSI_15178``	-	K02880`RP-L17e, RPL17	ko03010` Ribosome	GO:0003735`structural constituent of ribosome`molecular_function;GO:0006412`translation`biological_process;GO:0015934`large ribosomal subunit`cellular_component
g2344.t1	sp|O94377|ATPK_SCHPO`ATP synthase subunit f, mitochondrial	PF10791.6`F1F0-ATPsyn_F`Mitochondrial F1-F0 ATP synthase subunit F of fungi	-	hypothetical protein DICSQDRAFT_178907``	-	K02139`ATPeFF, ATP17	ko00190` Oxidative phosphorylation	GO:0015986`ATP synthesis coupled proton transport`biological_process;GO:0016021`integral component of membrane`cellular_component;GO:0042776`mitochondrial ATP synthesis coupled proton transport`biological_process;GO:0005739`mitochondrion`cellular_component;GO:0000276`mitochondrial proton-transporting ATP synthase complex, coupling factor F(o)`cellular_component
g4393.t1	sp|P0CR02|DBP8_CRYNJ`ATP-dependent RNA helicase DBP8	PF00271.28`Helicase_C`Helicase conserved C-terminal domain;PF00270.26`DEAD`DEAD/DEAH box helicase	WP_135284646.1`DEAD/DEAH box helicase	transporter``	-	K14778`DDX49, DBP8	-	GO:0005730`nucleolus`cellular_component;GO:0003724`RNA helicase activity`molecular_function;GO:0005524`ATP binding`molecular_function;GO:0003723`RNA binding`molecular_function;GO:0006364`rRNA processing`biological_process;GO:0005634`nucleus`cellular_component
g5022.t1	-	-	-	hypothetical protein GSI_01420``	-	-	-	-
g4664.t1	-	-	-	hypothetical protein GSI_00964``	-	-	-	-
g6564.t1	-	PF15979.2`Glyco_hydro_115`Glycosyl hydrolase family 115	WP_082893792.1`glycosyl hydrolase	hypothetical protein GSI_11610``	-	-	-	-
g98.t2	sp|Q07821|ISA1_YEAST`Iron-sulfur assembly protein 1	PF01521.17`Fe-S_biosyn`Iron-sulphur cluster biosynthesis	WP_081800826.1`iron-sulfur cluster assembly accessory protein	hypothetical protein L227DRAFT_576310``	-	K13628`iscA, ISCA1	-	GO:0005739`mitochondrion`cellular_component;GO:0005759`mitochondrial matrix`cellular_component;GO:0005198`structural molecule activity`molecular_function;GO:0005506`iron ion binding`molecular_function;GO:0016226`iron-sulfur cluster assembly`biological_process;GO:0009102`biotin biosynthetic process`biological_process;GO:0051536`iron-sulfur cluster binding`molecular_function;GO:0097428`protein matu…
g449.t1	sp|Q8TB37|NUBPL_HUMAN`Iron-sulfur protein NUBPL	PF09140.8`MipZ`ATPase MipZ;PF13614.3`AAA_31`AAA domain;PF13481.3`AAA_25`AAA domain;PF02374.12`ArsA_ATPase`Anion-transporting ATPase;PF01656.20`CbiA`CobQ/CobB/MinD/ParA nucleotide binding domain;PF10609.6`ParA`NUBPL iron-transfer P-loop NTPase	WP_041768990.1`iron-sulfur cluster carrier protein ApbC	P-loop containing nucleoside triphosphate hydrolase protein``	Chromosome partitioning ATPase, Mrp family, contains Fe-S cluster	K03593`mrp, NUBPL	-	GO:0005524`ATP binding`molecular_function;GO:0046872`metal ion binding`molecular_function;GO:0032981`mitochondrial respiratory chain complex I assembly`biological_process;GO:0051539`4 iron, 4 sulfur cluster binding`molecular_function;GO:0005759`mitochondrial matrix`cellular_component;GO:0005739`mitochondrion`cellular_component;GO:0070584`mitochondrion morphogenesis`biological_process;GO:0005886`p…
g5901.t1	-	PF10428.6`SOG2`RAM signalling pathway protein	-	hypothetical protein GSI_13929``	-	-	-	-
g5890.t1	-	-	-	heterokaryon incompatibility protein-domain-containing protein``	-	-	-	-
g7706.t1	-	-	-	hypothetical protein TRAPUB_9706``	-	-	-	-
g272.t1	sp|Q8K245|UVRAG_MOUSE`UV radiation resistance-associated protein	PF07926.9`TPR_MLP1_2`TPR/MLP1/MLP2-like protein;PF10186.6`Atg14`Vacuolar sorting 38 and autophagy-related subunit 14	-	hypothetical protein GSI_07042``	-	-	-	GO:0006914`autophagy`biological_process;GO:0097352`autophagosome maturation`biological_process;GO:0006890`retrograde vesicle-mediated transport, Golgi to ER`biological_process;GO:0035493`SNARE complex assembly`biological_process;GO:0046718`viral entry into host cell`biological_process;GO:0032801`receptor catabolic process`biological_process;GO:0005769`early endosome`cellular_component;GO:0007059`…
g7958.t1	sp|Q76NT9|ACCO1_DICDI`1-aminocyclopropane-1-carboxylate oxidase	PF03171.17`2OG-FeII_Oxy`2OG-Fe(II) oxygenase superfamily;PF14226.3`DIOX_N`non-haem dioxygenase in morphine synthesis N-terminal	WP_121970710.1`isopenicillin N synthase family oxygenase	Clavaminate synthase-like protein``	Isopenicillin N synthase and related dioxygenases	-	-	GO:0046872`metal ion binding`molecular_function;GO:0009815`1-aminocyclopropane-1-carboxylate oxidase activity`molecular_function;GO:0051213`dioxygenase activity`molecular_function;GO:0009693`ethylene biosynthetic process`biological_process
g4015.t1	sp|P10815|CG23_SCHPO`G2/mitotic-specific cyclin cdc13	PF02984.16`Cyclin_C`Cyclin, C-terminal domain;PF00134.20`Cyclin_N`Cyclin, N-terminal domain	WP_114599317.1`hypothetical protein	``	-	-	-	GO:0034399`nuclear periphery`cellular_component;GO:0005634`nucleus`cellular_component;GO:0010389`regulation of G2/M transition of mitotic cell cycle`biological_process;GO:1900182`positive regulation of protein localization to nucleus`biological_process;GO:0070322`negative regulation of translation in response to nitrogen starvation`biological_process;GO:0019901`protein kinase binding`molecular_fu…
g10786.t1	-	PF00096.23`zf-C2H2`Zinc finger, C2H2 type;PF13465.3`zf-H2C2_2`Zinc-finger double domain;PF00172.15`Zn_clus`Fungal Zn(2)-Cys(6) binuclear cluster domain;PF13894.3`zf-C2H2_4`C2H2-type zinc finger;PF04082.15`Fungal_trans`Fungal specific transcription factor domain	-	hypothetical protein BD311DRAFT_869097``	-	-	-	-
g918.t2	sp|Q4QQU6|SPF30_RAT`Survival of motor neuron-related-splicing factor 30	PF00567.21`TUDOR`Tudor domain;PF06003.9`SMN`Survival motor neuron protein (SMN)	-	hypothetical protein DICSQDRAFT_151386``	-	K12839`SMNDC1, SPF30	ko03040` Spliceosome	GO:0015030`Cajal body`cellular_component;GO:0005681`spliceosomal complex`cellular_component;GO:0006915`apoptotic process`biological_process;GO:0005737`cytoplasm`cellular_component;GO:0016607`nuclear speck`cellular_component;GO:0008380`RNA splicing`biological_process;GO:0006397`mRNA processing`biological_process;GO:0003723`RNA binding`molecular_function
g3415.t1	-	PF00646.30`F-box`F-box domain;PF12937.4`F-box-like`F-box-like	-	hypothetical protein GSI_06793``	-	-	-	-
g9252.t1	-	PF01753.15`zf-MYND`MYND finger	-	hypothetical protein GSI_07280``	-	-	-	-
g11606.t1	-	PF12937.4`F-box-like`F-box-like	-	hypothetical protein GSI_03439``	-	-	-	-
g10769.t1	sp|O13356|CHS1_CRYNH`Chitin synthase 1	PF13506.3`Glyco_transf_21`Glycosyl transferase family 21;PF13641.3`Glyco_tranf_2_3`Glycosyltransferase like family 2;PF03142.12`Chitin_synth_2`Chitin synthase;PF13632.3`Glyco_trans_2_3`Glycosyl transferase family group 2	WP_104044875.1`glycosyltransferase	putative chitin synthase 5``	-	K00698`CHS1	ko00520` Amino sugar and nucleotide sugar metabolism	GO:0016021`integral component of membrane`cellular_component;GO:0005886`plasma membrane`cellular_component;GO:0071555`cell wall organization`biological_process;GO:0004100`chitin synthase activity`molecular_function
g6084.t1	sp|H2KYQ5|GYG1_CAEEL`Glycogenin-1	PF01501.17`Glyco_transf_8`Glycosyl transferase family 8	WP_085466150.1`glycosyl transferase	hypothetical protein GSI_14120``	Alpha-N-acetylglucosamine transferase	K00750`GYG1, GYG2	-	GO:0046872`metal ion binding`molecular_function;GO:0055120`striated muscle dense body`cellular_component;GO:0005737`cytoplasm`cellular_component;GO:0008466`glycogenin glucosyltransferase activity`molecular_function;GO:0005978`glycogen biosynthetic process`biological_process
g9882.t1	-	-	-	hypothetical protein GSI_09894``	-	-	-	-
g3492.t1	-	-	-	-	-	-	-	-
g6613.t1	-	PF13855.3`LRR_8`Leucine rich repeat	-	hypothetical protein GSI_11553``	-	-	-	-
g2548.t1	-	PF01185.15`Hydrophobin`Fungal hydrophobin	-	hypothetical protein GSI_10693``	-	-	-	-
g3959.t1	sp|P25170|TRPG_PHACH`Multifunctional tryptophan biosynthesis protein	PF01729.16`QRPTase_C`Quinolinate phosphoribosyl transferase, C-terminal domain;PF00218.18`IGPS`Indole-3-glycerol phosphate synthase;PF04131.11`NanE`Putative N-acetylmannosamine-6-phosphate epimerase	WP_098503490.1`indole-3-glycerol phosphate synthase TrpC	hypothetical protein GSI_02494``	Indole-3-glycerol phosphate synthase;Phosphoribosylanthranilate isomerase;Anthranilate/para-aminobenzoate synthase component II	K13501`TRP1	ko00400` Phenylalanine, tyrosine and tryptophan biosynthesis;ko01230` Biosynthesis of amino acids	GO:0000162`tryptophan biosynthetic process`biological_process;GO:0004425`indole-3-glycerol-phosphate synthase activity`molecular_function;GO:0006541`glutamine metabolic process`biological_process;GO:0004049`anthranilate synthase activity`molecular_function;GO:0004640`phosphoribosylanthranilate isomerase activity`molecular_function
g2604.t1	-	-	-	``	-	-	-	-
g6215.t1	sp|P24867|PCL1_YEAST`PHO85 cyclin-1	PF08613.8`Cyclin`Cyclin;PF00134.20`Cyclin_N`Cyclin, N-terminal domain	-	hypothetical protein GSI_09706``	-	-	-	GO:0031106`septin ring organization`biological_process;GO:0019901`protein kinase binding`molecular_function;GO:0016538`cyclin-dependent protein serine/threonine kinase regulator activity`molecular_function;GO:0005634`nucleus`cellular_component;GO:0000131`incipient cellular bud site`cellular_component;GO:0051301`cell division`biological_process;GO:0007049`cell cycle`biological_process;GO:0016239`p…
g3629.t1	-	-	-	hypothetical protein GSI_02115``	-	-	-	-
g4660.t1	sp|O60072|MUG81_SCHPO`Putative helicase mug81	PF02889.13`Sec63`Sec63 Brl domain;PF00270.26`DEAD`DEAD/DEAH box helicase;PF00271.28`Helicase_C`Helicase conserved C-terminal domain;PF13401.3`AAA_22`AAA domain;PF13604.3`AAA_30`AAA domain;PF04851.12`ResIII`Type III restriction enzyme, res subunit;PF13245.3`AAA_19`Part of AAA domain;PF13086.3`AAA_11`AAA domain	WP_015801366.1`DEAD/DEAH box helicase	hypothetical protein GSI_00961``	-	K18664`SLH1	-	GO:0010494`cytoplasmic stress granule`cellular_component;GO:0002181`cytoplasmic translation`biological_process;GO:0003723`RNA binding`molecular_function;GO:0005524`ATP binding`molecular_function;GO:0051321`meiotic cell cycle`biological_process;GO:0003724`RNA helicase activity`molecular_function;GO:0005829`cytosol`cellular_component;GO:0006417`regulation of translation`biological_process
g2765.t1	-	-	-	hypothetical protein PYCCODRAFT_1401669``	-	-	-	-
g2519.t1	sp|Q9BQ52|RNZ2_HUMAN`Zinc phosphodiesterase ELAC protein 2	PF12706.4`Lactamase_B_2`Beta-lactamase superfamily domain;PF13691.3`Lactamase_B_4`tRNase Z endonuclease	WP_028274894.1`ribonuclease Z	hypothetical protein DICSQDRAFT_101734``	Ribonuclease BN, tRNA processing enzyme	K00784`rnz	ko03013` RNA transport	GO:0072684`mitochondrial tRNA 3'-trailer cleavage, endonucleolytic`biological_process;GO:0042645`mitochondrial nucleoid`cellular_component;GO:0005634`nucleus`cellular_component;GO:0005759`mitochondrial matrix`cellular_component;GO:0005739`mitochondrion`cellular_component;GO:0004549`tRNA-specific ribonuclease activity`molecular_function;GO:0003723`RNA binding`molecular_function;GO:0004519`endonucl…
g225.t2	-	PF11221.5`Med21`Subunit 21 of Mediator complex	-	hypothetical protein GSI_06959``	-	K15152`MED21, SRB7	-	-
g7083.t3	sp|P0CR53|SLU7_CRYNB`Pre-mRNA-splicing factor SLU7	PF11708.5`Slu7`Pre-mRNA splicing Prp18-interacting factor	-	hypothetical protein GSI_01840``	-	K12819`SLU7	ko03040` Spliceosome	GO:0000398`mRNA splicing, via spliceosome`biological_process;GO:0005681`spliceosomal complex`cellular_component;GO:0000386`second spliceosomal transesterification activity`molecular_function;GO:0030628`pre-mRNA 3'-splice site binding`molecular_function;GO:0046872`metal ion binding`molecular_function
g317.t1	-	-	-	hypothetical protein GSI_07092``	-	-	-	-
g9493.t1	-	PF12253.5`CAF1A`Chromatin assembly factor 1 subunit A	-	hypothetical protein GSI_13568``	-	K10750`CHAF1A	-	-
g6185.t1	-	PF10604.6`Polyketide_cyc2`Polyketide cyclase / dehydrase and lipid transport;PF09229.8`Aha1_N`Activator of Hsp90 ATPase, N-terminal;PF08327.8`AHSA1`Activator of Hsp90 ATPase homolog 1-like protein	-	hypothetical protein GSI_14266``	-	-	-	-
g528.t1	sp|P52434|RPAB3_HUMAN`DNA-directed RNA polymerases I, II, and III subunit RPABC3	PF03870.12`RNA_pol_Rpb8`RNA polymerase Rpb8	-	hypothetical protein GSI_06766``	-	K03016`RPB8, POLR2H	ko03020` RNA polymerase;ko05169` Epstein-Barr virus infection;ko04623` Cytosolic DNA-sensing pathway;ko00230` Purine metabolism;ko05016` Huntington disease;ko00240` Pyrimidine metabolism	GO:0042795`snRNA transcription from RNA polymerase II promoter`biological_process;GO:0016070`RNA metabolic process`biological_process;GO:0060964`regulation of gene silencing by miRNA`biological_process;GO:0032993`protein-DNA complex`cellular_component;GO:0045815`positive regulation of gene expression, epigenetic`biological_process;GO:0006368`transcription elongation from RNA polymerase II promote…
g8120.t1	sp|B0DK57|S2538_LACBS`Mitochondrial glycine transporter	PF00153.24`Mito_carr`Mitochondrial carrier protein	-	transporter``	-	K15118`SLC25A38	-	GO:0015187`glycine transmembrane transporter activity`molecular_function;GO:0005743`mitochondrial inner membrane`cellular_component;GO:0016021`integral component of membrane`cellular_component
g1534.t1	sp|A3AWA4|HMA5_ORYSJ`Copper-transporting ATPase HMA5	PF00122.17`E1-E2_ATPase`E1-E2 ATPase	WP_006425801.1`copper-translocating P-type ATPase	``	Cation transport ATPase	K17686`copA, ATP7	-	GO:0005524`ATP binding`molecular_function;GO:0010273`detoxification of copper ion`biological_process;GO:0030001`metal ion transport`biological_process;GO:0005507`copper ion binding`molecular_function;GO:0005886`plasma membrane`cellular_component;GO:0019829`cation-transporting ATPase activity`molecular_function;GO:0016021`integral component of membrane`cellular_component
g5143.t1	-	PF00075.21`RNase_H`RNase H	-	hypothetical protein GSI_09274``	-	-	-	-
g5689.t1	-	PF10257.6`RAI16-like`Retinoic acid induced 16-like protein	-	hypothetical protein GSI_13684``	-	-	-	-
g931.t1	-	PF00335.17`Tetraspannin`Tetraspanin family;PF08552.8`Kei1`Inositolphosphorylceramide synthase subunit Kei1	-	hypothetical protein GSI_06293``	-	-	-	-
g9708.t1	-	PF05730.8`CFEM`CFEM domain;PF07204.8`Orthoreo_P10`Orthoreovirus membrane fusion protein p10	-	hypothetical protein GSI_11164``	-	-	-	-
g1838.t1	-	PF13599.3`Pentapeptide_4`Pentapeptide repeats (9 copies)	-	``	-	-	-	-
g8147.t1	sp|Q5ATG5|APDG_EMENI`Acyl-CoA dehydrogenase apdG	PF02770.16`Acyl-CoA_dh_M`Acyl-CoA dehydrogenase, middle domain;PF00173.25`Cyt-b5`Cytochrome b5-like Heme/Steroid binding domain;PF02771.13`Acyl-CoA_dh_N`Acyl-CoA dehydrogenase, N-terminal domain;PF08028.8`Acyl-CoA_dh_2`Acyl-CoA dehydrogenase, C-terminal domain;PF00441.21`Acyl-CoA_dh_1`Acyl-CoA dehydrogenase, C-terminal domain	WP_022720854.1`acyl-CoA dehydrogenase	hypothetical protein GSI_00319``	-	-	-	GO:0050660`flavin adenine dinucleotide binding`molecular_function;GO:0003995`acyl-CoA dehydrogenase activity`molecular_function
g9399.t1	sp|O13658|YBCB_SCHPO`Uncharacterized transcriptional regulatory protein C27B12.11c	PF00172.15`Zn_clus`Fungal Zn(2)-Cys(6) binuclear cluster domain	-	transcription factor``	-	-	-	GO:0045944`positive regulation of transcription from RNA polymerase II promoter`biological_process;GO:0005829`cytosol`cellular_component;GO:0016036`cellular response to phosphate starvation`biological_process;GO:0000790`nuclear chromatin`cellular_component;GO:0000981`RNA polymerase II transcription factor activity, sequence-specific DNA binding`molecular_function;GO:0001228`transcriptional activa…
g3574.t1	-	PF01231.15`IDO`Indoleamine 2,3-dioxygenase	WP_114589942.1`hypothetical protein	hypothetical protein GSI_02030``	-	K00463`INDO	ko00380` Tryptophan metabolism;ko05143` African trypanosomiasis	-
g4574.t1	sp|Q9P7H0|NHP2_SCHPO`H/ACA ribonucleoprotein complex subunit nhp2	PF01248.23`Ribosomal_L7Ae`Ribosomal protein L7Ae/L30e/S12e/Gadd45 family	WP_061130089.1`50S ribosomal protein L7ae, partial	50S ribosomal protein L30e-like protein``	-	K11129`NHP2, NOLA2	ko03008` Ribosome biogenesis in eukaryotes	GO:0034513`box H/ACA snoRNA binding`molecular_function;GO:0019843`rRNA binding`molecular_function;GO:0005634`nucleus`cellular_component;GO:0031429`box H/ACA snoRNP complex`cellular_component;GO:0031120`snRNA pseudouridine synthesis`biological_process;GO:0003723`RNA binding`molecular_function;GO:0005730`nucleolus`cellular_component;GO:0031118`rRNA pseudouridine synthesis`biological_process;GO:0000…
g6565.t1	-	PF15979.2`Glyco_hydro_115`Glycosyl hydrolase family 115	WP_130185704.1`glycosyl hydrolase	hypothetical protein GSI_11610``	-	-	-	-
g1053.t1	sp|Q5RBL6|GOSR1_PONAB`Golgi SNAP receptor complex member 1	PF12761.4`End3`Actin cytoskeleton-regulatory complex protein END3;PF07889.9`DUF1664`Protein of unknown function (DUF1664);PF06008.11`Laminin_I`Laminin Domain I;PF12352.5`V-SNARE_C`Snare region anchored in the vesicle membrane C-terminus;PF07106.10`TBPIP`Tat binding protein 1(TBP-1)-interacting protein (TBPIP)	-	V-snare-domain-containing protein``	-	K08495`GOSR1, GOS1	ko04130` SNARE interactions in vesicular transport	GO:0016021`integral component of membrane`cellular_component;GO:0000139`Golgi membrane`cellular_component;GO:0015031`protein transport`biological_process;GO:0042147`retrograde transport, endosome to Golgi`biological_process;GO:0005829`cytosol`cellular_component;GO:0006888`ER to Golgi vesicle-mediated transport`biological_process;GO:0005801`cis-Golgi network`cellular_component;GO:0005484`SNAP rece…
g7685.t3	-	-	-	hypothetical protein GSI_14564``	-	-	-	-
g6641.t1	-	-	WP_076422847.1`glycosyl hydrolase	hypothetical protein GSI_11495``	-	-	-	-
g8820.t1	-	-	-	hypothetical protein GSI_04288``	-	-	-	-
g3729.t1	sp|P87229|YC03_SCHPO`Uncharacterized protein C4G3.03	PF00400.29`WD40`WD domain, G-beta repeat;PF10313.6`DUF2415`Uncharacterised protein domain (DUF2415)	-	hypothetical protein GSI_02224``	-	-	-	GO:0005634`nucleus`cellular_component;GO:0005829`cytosol`cellular_component;GO:0032991`macromolecular complex`cellular_component
g6235.t1	-	PF06998.8`DUF1307`Protein of unknown function (DUF1307)	-	``	-	-	-	-
g1579.t1	sp|P14945|LZ8_GANLU`Immunomodulatory protein Ling Zhi-8	PF09259.8`Fve`Fungal immunomodulatory protein Fve	WP_137051578.1`hypothetical protein	RecName: Full=Immunomodulatory protein Ling Zhi-8; Short=LZ-8 3F3H_A Chain A, Crystal Structure And Anti-tumor Activity Of Lz-8 From The Fungus Ganoderma Lucidium 3F3H_B Chain B, Crystal Structure And Anti-tumor Activity Of Lz-8 From The Fungus Ganoderma Lucidium AAA33350.1 immunomodulatory protein``	-	-	-	GO:0002682`regulation of immune system process`biological_process;GO:0030246`carbohydrate binding`molecular_function
g9071.t1	-	PF00300.19`His_Phos_1`Histidine phosphatase superfamily (branch 1)	-	hypothetical protein GSI_15503``	-	-	-	-
g10492.t1	-	-	-	-	-	-	-	-
g4529.t1	sp|P09350|SR1A_PHYPO`Spherulin-1A	PF07883.8`Cupin_2`Cupin domain;PF00190.19`Cupin_1`Cupin	-	hypothetical protein GSI_00819``	-	-	-	GO:0045735`nutrient reservoir activity`molecular_function;GO:0005618`cell wall`cellular_component;GO:0005576`extracellular region`cellular_component;GO:0030145`manganese ion binding`molecular_function
g3177.t1	sp|Q8NI37|PPTC7_HUMAN`Protein phosphatase PTC7 homolog	PF07228.9`SpoIIE`Stage II sporulation protein E (SpoIIE);PF00481.18`PP2C`Protein phosphatase 2C	-	hypothetical protein GSI_05381``	Serine/threonine protein phosphatase PrpC	-	-	GO:0004722`protein serine/threonine phosphatase activity`molecular_function;GO:0005759`mitochondrial matrix`cellular_component;GO:0070262`peptidyl-serine dephosphorylation`biological_process;GO:0005739`mitochondrion`cellular_component;GO:0046872`metal ion binding`molecular_function;GO:0010795`regulation of ubiquinone biosynthetic process`biological_process
g1984.t1	-	PF06248.10`Zw10`Centromere/kinetochore Zw10;PF11657.5`Activator-TraM`Transcriptional activator TraM;PF04793.9`Herpes_BBRF1`BRRF1-like protein;PF11989.5`Dsl1_C`Retrograde transport protein Dsl1 C terminal	-	hypothetical protein GSI_12562``	-	K11578`ZW10, DSL1	-	-
g7550.t1	sp|P0CQ91|MAK5_CRYNB`ATP-dependent RNA helicase MAK5	PF00271.28`Helicase_C`Helicase conserved C-terminal domain;PF04851.12`ResIII`Type III restriction enzyme, res subunit;PF00270.26`DEAD`DEAD/DEAH box helicase	WP_128515550.1`DEAD/DEAH box helicase	transporter``	-	K14805`DDX24, MAK5	-	GO:0006364`rRNA processing`biological_process;GO:0003723`RNA binding`molecular_function;GO:0005524`ATP binding`molecular_function;GO:0003724`RNA helicase activity`molecular_function;GO:0005730`nucleolus`cellular_component
g11152.t1	sp|Q7SAQ1|AP2S_NEUCR`AP-2 complex subunit sigma;sp|Q54H39|AP2S_DICDI`AP-2 complex subunit sigma	PF01217.17`Clat_adaptor_s`Clathrin adaptor complex small chain	-	L-ascorbate oxidase``	-	K11827`AP2S1	ko04144` Endocytosis;ko05016` Huntington disease;ko04961` Endocrine and other factor-regulated calcium reabsorption;ko04721` Synaptic vesicle cycle	GO:0072583`clathrin-mediated endocytosis`biological_process;GO:0035615`clathrin adaptor activity`molecular_function;GO:0015031`protein transport`biological_process;GO:0043231`intracellular membrane-bounded organelle`cellular_component;GO:0030122`AP-2 adaptor complex`cellular_component;GO:0030132`clathrin coat of coated pit`cellular_component;GO:0016192`vesicle-mediated transport`biological_process
g8809.t1	-	-	-	hypothetical protein GSI_04275``	-	-	-	-
g7778.t1	sp|P78567|H2B_AGABI`Histone H2B	PF03847.10`TFIID_20kDa`Transcription initiation factor TFIID subunit A;PF00125.21`Histone`Core histone H2A/H2B/H3/H4;PF00808.20`CBFD_NFYB_HMF`Histone-like transcription factor (CBF/NF-Y) and archaeal histone	WP_085741142.1`hypothetical protein	Histone H2B``	-	K11252`H2B	ko05034` Alcoholism;ko05203` Viral carcinogenesis;ko05322` Systemic lupus erythematosus	GO:0003677`DNA binding`molecular_function;GO:0000786`nucleosome`cellular_component;GO:0046982`protein heterodimerization activity`molecular_function;GO:0005634`nucleus`cellular_component
g7125.t1	sp|P17429|AREA_EMENI`Nitrogen regulatory protein areA	PF08550.7`DUF1752`Fungal protein of unknown function (DUF1752);PF00320.24`GATA`GATA zinc finger	WP_110783607.1`GATA-binding factor	AreA, partial``	-	K09184`GATAF	-	GO:0005634`nucleus`cellular_component;GO:0006338`chromatin remodeling`biological_process;GO:0006808`regulation of nitrogen utilization`biological_process;GO:0000821`regulation of arginine metabolic process`biological_process;GO:0044212`transcription regulatory region DNA binding`molecular_function;GO:0042128`nitrate assimilation`biological_process;GO:0043565`sequence-specific DNA binding`molecula…
g9111.t1	-	PF08214.8`HAT_KAT11`Histone acetylation protein	-	histone acetylation protein-domain-containing protein``	-	K11309`RTT109, KAT11	-	-
g4585.t1	sp|P41764|G6PD_EMENI`Glucose-6-phosphate 1-dehydrogenase	PF02781.13`G6PD_C`Glucose-6-phosphate dehydrogenase, C-terminal domain;PF00479.19`G6PD_N`Glucose-6-phosphate dehydrogenase, NAD binding domain	WP_076488601.1`glucose-6-phosphate dehydrogenase	hypothetical protein GSI_00881``	-	K00036`G6PD, zwf	ko01200` Carbon metabolism;ko05230` Central carbon metabolism in cancer;ko00480` Glutathione metabolism;ko00030` Pentose phosphate pathway	GO:0050661`NADP binding`molecular_function;GO:0006006`glucose metabolic process`biological_process;GO:0004345`glucose-6-phosphate dehydrogenase activity`molecular_function;GO:0009051`pentose-phosphate shunt, oxidative branch`biological_process;GO:0042542`response to hydrogen peroxide`biological_process
g8850.t1	sp|Q09172|PP2C2_SCHPO`Protein phosphatase 2C homolog 2	PF00481.18`PP2C`Protein phosphatase 2C	WP_013182048.1`protein serine/threonine phosphatase 2C family protein	hypothetical protein GSI_15239``	-	K14803`PTC2_3	-	GO:0005737`cytoplasm`cellular_component;GO:1990439`MAP kinase threonine phosphatase activity`molecular_function;GO:0004724`magnesium-dependent protein serine/threonine phosphatase activity`molecular_function;GO:0071470`cellular response to osmotic stress`biological_process;GO:0000079`regulation of cyclin-dependent protein serine/threonine kinase activity`biological_process;GO:0004722`protein seri…
g4205.t1	sp|Q10156|LKH1_SCHPO`Dual specificity protein kinase lkh1	PF07714.14`Pkinase_Tyr`Protein tyrosine kinase;PF00069.22`Pkinase`Protein kinase domain	WP_051248098.1`serine/threonine protein kinase	``	-	K08287`E2.7.12.1	-	GO:0034599`cellular response to oxidative stress`biological_process;GO:0005634`nucleus`cellular_component;GO:0004672`protein kinase activity`molecular_function;GO:0048026`positive regulation of mRNA splicing, via spliceosome`biological_process;GO:0000920`cell separation after cytokinesis`biological_process;GO:0004713`protein tyrosine kinase activity`molecular_function;GO:2000134`negative regulati…
g2759.t2	sp|O42709|MCM10_SCHPO`DNA replication licensing factor mcm10	PF09329.8`zf-primase`Primase zinc finger	-	hypothetical protein GSI_10436``	-	K10736`MCM10	-	GO:1900264`positive regulation of DNA-directed DNA polymerase activity`biological_process;GO:0046872`metal ion binding`molecular_function;GO:0051301`cell division`biological_process;GO:0001934`positive regulation of protein phosphorylation`biological_process;GO:1903934`positive regulation of DNA primase activity`biological_process;GO:0000790`nuclear chromatin`cellular_component;GO:0035861`site of…
g537.t1	-	-	-	hypothetical protein GSI_06757``	-	-	-	-
g2217.t1	-	PF13949.3`ALIX_LYPXL_bnd`ALIX V-shaped domain binding to HIV	-	hypothetical protein GSI_05483``	-	-	-	-
g565.t2	sp|Q10343|AAKG_SCHPO`5'-AMP-activated protein kinase subunit gamma	PF00571.25`CBS`CBS domain	WP_116288310.1`CBS domain-containing protein, partial	hypothetical protein GSI_06726``	-	-	-	GO:0005524`ATP binding`molecular_function;GO:0005829`cytosol`cellular_component;GO:0005634`nucleus`cellular_component;GO:0031588`nucleotide-activated protein kinase complex`cellular_component;GO:0016208`AMP binding`molecular_function;GO:0030295`protein kinase activator activity`molecular_function;GO:0006357`regulation of transcription from RNA polymerase II promoter`biological_process;GO:0005975`…
g1020.t1	sp|Q02342|CDC25_LACKL`Cell division control protein 25 (Fragment)	PF00018.25`SH3_1`SH3 domain;PF00618.17`RasGEF_N`RasGEF N-terminal motif;PF07653.14`SH3_2`Variant SH3 domain;PF00617.16`RasGEF`RasGEF domain;PF14604.3`SH3_9`Variant SH3 domain	-	hypothetical protein GSI_06199``	-	K03099`SOS	ko05200` Pathways in cancer;ko05213` Endometrial cancer;ko04660` T cell receptor signaling pathway;ko05223` Non-small cell lung cancer;ko05220` Chronic myeloid leukemia;ko04072` Phospholipase D signaling pathway;ko05205` Proteoglycans in cancer;ko05231` Choline metabolism in cancer;ko04664` Fc epsilon RI signaling pathway;ko04917` Prolactin signaling pathway;ko04062` Chemokine signaling pathway;k…	GO:0007264`small GTPase mediated signal transduction`biological_process;GO:0016021`integral component of membrane`cellular_component;GO:0051301`cell division`biological_process;GO:0007049`cell cycle`biological_process;GO:0005085`guanyl-nucleotide exchange factor activity`molecular_function
g11448.t1	sp|P23249|MOV10_MOUSE`Putative helicase MOV-10	PF04851.12`ResIII`Type III restriction enzyme, res subunit;PF13604.3`AAA_30`AAA domain;PF02562.13`PhoH`PhoH-like protein;PF13087.3`AAA_12`AAA domain;PF00580.18`UvrD-helicase`UvrD/REP helicase N-terminal domain;PF13361.3`UvrD_C`UvrD-like helicase C-terminal domain;PF13086.3`AAA_11`AAA domain;PF13245.3`AAA_19`Part of AAA domain	WP_010051440.1`AAA family ATPase	hypothetical protein GSI_10962``	Superfamily I DNA and/or RNA helicase	K18422`MOV10	-	GO:0061158`3'-UTR-mediated mRNA destabilization`biological_process;GO:0032574`5'-3' RNA helicase activity`molecular_function;GO:0035279`mRNA cleavage involved in gene silencing by miRNA`biological_process;GO:0000932`cytoplasmic mRNA processing body`cellular_component;GO:0061014`positive regulation of mRNA catabolic process`biological_process;GO:0036464`cytoplasmic ribonucleoprotein granule`cellul…
g2982.t1	-	-	-	hypothetical protein GSI_10088``	-	-	-	-
g8186.t1	sp|Q5PQ71|ISOC2_XENLA`Isochorismatase domain-containing protein 2	PF00857.17`Isochorismatase`Isochorismatase family	WP_088761914.1`MULTISPECIES: hydrolase	Isochorismatase hydrolase``	-	-	-	GO:0003824`catalytic activity`molecular_function
g4852.t1	sp|O60176|YG41_SCHPO`Uncharacterized RNA-binding protein C23E6.01c	PF16367.2`RRM_7`RNA recognition motif;PF08777.8`RRM_3`RNA binding motif;PF00076.19`RRM_1`RNA recognition motif. (a.k.a. RRM, RBD, or RNP domain);PF14605.3`Nup35_RRM_2`Nup53/35/40-type RNA recognition motif	-	hypothetical protein DICSQDRAFT_135856``	-	-	-	GO:0010494`cytoplasmic stress granule`cellular_component;GO:0000398`mRNA splicing, via spliceosome`biological_process;GO:0006376`mRNA splice site selection`biological_process;GO:0071004`U2-type prespliceosome`cellular_component;GO:0005685`U1 snRNP`cellular_component;GO:0003729`mRNA binding`molecular_function;GO:0005829`cytosol`cellular_component
g11275.t2	-	PF14703.3`PHM7_cyt`Cytosolic domain of 10TM putative phosphate transporter;PF02714.12`RSN1_7TM`Calcium-dependent channel, 7TM region, putative phosphate;PF13967.3`RSN1_TM`Late exocytosis, associated with Golgi transport	-	hypothetical protein GSI_15019``	-	-	-	-
g3277.t1	sp|Q8LFJ5|T112A_ARATH`Multifunctional methyltransferase subunit TRM112 homolog A	PF03966.13`Trm112p`Trm112p-like protein	-	hypothetical protein GSI_05241``	-	K15448`TRM112, TRMT112	-	GO:0042127`regulation of cell proliferation`biological_process;GO:0018364`peptidyl-glutamine methylation`biological_process;GO:0051726`regulation of cell cycle`biological_process;GO:0035265`organ growth`biological_process;GO:0070476`rRNA (guanine-N7)-methylation`biological_process;GO:0046982`protein heterodimerization activity`molecular_function;GO:0005829`cytosol`cellular_component;GO:0030488`tR…
g5336.t1	sp|Q6KAQ7|ZZZ3_MOUSE`ZZ-type zinc finger-containing protein 3	PF00249.28`Myb_DNA-binding`Myb-like DNA-binding domain	-	hypothetical protein BD309DRAFT_918095``	-	-	-	GO:0005730`nucleolus`cellular_component;GO:0008270`zinc ion binding`molecular_function;GO:0003677`DNA binding`molecular_function;GO:0005671`Ada2/Gcn5/Ada3 transcription activator complex`cellular_component;GO:0005634`nucleus`cellular_component
g8389.t1	-	PF00646.30`F-box`F-box domain;PF12937.4`F-box-like`F-box-like	-	hypothetical protein GSI_04576``	-	-	-	-
g9908.t1	-	PF00144.21`Beta-lactamase`Beta-lactamase	WP_083815120.1`serine hydrolase	``	-	-	-	-
g7097.t1	-	-	-	hypothetical protein GSI_01859``	-	-	-	-
g4366.t1	sp|B8QHP1|CP52M_STABO`Cytochrome P450 52-M1	PF00067.19`p450`Cytochrome P450	WP_120787092.1`cytochrome P450	cytochrome P450``	-	-	-	GO:0016021`integral component of membrane`cellular_component;GO:0016712`oxidoreductase activity, acting on paired donors, with incorporation or reduction of molecular oxygen, reduced flavin or flavoprotein as one donor, and incorporation of one atom of oxygen`molecular_function;GO:0005506`iron ion binding`molecular_function;GO:0020037`heme binding`molecular_function
g2071.t1	sp|O14459|RPB7_SCHPO`DNA-directed RNA polymerase II subunit rpb7	PF00575.20`S1`S1 RNA binding domain;PF03876.14`SHS2_Rpb7-N`SHS2 domain found in N terminus of Rpb7p/Rpc25p/MJ0397	WP_110766193.1`S1 RNA-binding domain-containing protein	hypothetical protein DICSQDRAFT_175060``	-	K03015`RPB7, POLR2G	ko03020` RNA polymerase;ko05016` Huntington disease;ko00230` Purine metabolism;ko05169` Epstein-Barr virus infection;ko00240` Pyrimidine metabolism	GO:0000932`cytoplasmic mRNA processing body`cellular_component;GO:0003899`DNA-directed RNA polymerase activity`molecular_function;GO:0003697`single-stranded DNA binding`molecular_function;GO:0003727`single-stranded RNA binding`molecular_function;GO:0005665`DNA-directed RNA polymerase II, core complex`cellular_component;GO:0003723`RNA binding`molecular_function;GO:0006367`transcription initiation …
g7186.t1	-	-	-	-	-	-	-	-
g335.t1	-	-	-	hypothetical protein GSI_07113``	-	-	-	-
g8761.t1	-	PF01753.15`zf-MYND`MYND finger	-	hypothetical protein GSI_04189``	-	-	-	-
g4113.t1	-	-	-	transcription factor``	-	-	-	-
g350.t1	-	PF00153.24`Mito_carr`Mitochondrial carrier protein	-	transporter``	-	K17967`UGO1	-	-
g3842.t1	-	-	-	hypothetical protein GSI_02357``	-	-	-	-
g2539.t1	sp|P87136|YDM5_SCHPO`Uncharacterized protein C57A7.05	PF10334.6`ArAE_2`Aromatic acid exporter family member 2	-	hypothetical protein GSI_10703``	-	-	-	GO:0055085`transmembrane transport`biological_process;GO:0005783`endoplasmic reticulum`cellular_component;GO:0022857`transmembrane transporter activity`molecular_function;GO:0016021`integral component of membrane`cellular_component
g5694.t1	sp|O59941|VATD_NEUCR`V-type proton ATPase subunit D	PF01813.14`ATP-synt_D`ATP synthase subunit D	WP_013704380.1`V-type ATP synthase subunit D	transporter``	-	K02149`ATPeV1D, ATP6M	ko04721` Synaptic vesicle cycle;ko00190` Oxidative phosphorylation;ko05110` Vibrio cholerae infection;ko04145` Phagosome;ko05120` Epithelial cell signaling in Helicobacter pylori infection;ko04966` Collecting duct acid secretion;ko05323` Rheumatoid arthritis	GO:0042626`ATPase activity, coupled to transmembrane movement of substances`molecular_function;GO:0007035`vacuolar acidification`biological_process;GO:0033176`proton-transporting V-type ATPase complex`cellular_component;GO:0005774`vacuolar membrane`cellular_component;GO:0016471`vacuolar proton-transporting V-type ATPase complex`cellular_component;GO:0046961`proton-transporting ATPase activity, ro…
g9430.t1	sp|Q10480|PNU1_SCHPO`Nuclease 1, mitochondrial	PF01223.20`Endonuclease_NS`DNA/RNA non-specific endonuclease	WP_068470590.1`DNA/RNA non-specific endonuclease	hypothetical protein GSI_13497``	-	K01173`ENDOG	ko04210` Apoptosis	GO:0004519`endonuclease activity`molecular_function;GO:0005739`mitochondrion`cellular_component;GO:0005634`nucleus`cellular_component;GO:0003676`nucleic acid binding`molecular_function;GO:0004529`exodeoxyribonuclease activity`molecular_function;GO:0005743`mitochondrial inner membrane`cellular_component;GO:0004520`endodeoxyribonuclease activity`molecular_function;GO:0046872`metal ion binding`molec…
g1999.t1	sp|Q9QYJ7|DS13B_MOUSE`Dual specificity protein phosphatase 13 isoform B	PF00782.17`DSPc`Dual specificity phosphatase, catalytic domain;PF00102.24`Y_phosphatase`Protein-tyrosine phosphatase	-	hypothetical protein GSI_12546``	Protein-tyrosine phosphatase	K14165`K14165	-	GO:0016311`dephosphorylation`biological_process;GO:0005737`cytoplasm`cellular_component;GO:0016791`phosphatase activity`molecular_function;GO:0004725`protein tyrosine phosphatase activity`molecular_function;GO:0008138`protein tyrosine/serine/threonine phosphatase activity`molecular_function
g7757.t1	sp|O94524|GTO2_SCHPO`Glutathione S-transferase omega-like 2	PF14497.3`GST_C_3`Glutathione S-transferase, C-terminal domain;PF13409.3`GST_N_2`Glutathione S-transferase, N-terminal domain;PF13410.3`GST_C_2`Glutathione S-transferase, C-terminal domain;PF13417.3`GST_N_3`Glutathione S-transferase, N-terminal domain;PF00043.22`GST_C`Glutathione S-transferase, C-terminal domain	WP_034437746.1`glutathione S-transferase family protein	hypothetical protein GSI_14447``	-	K07393`ECM4	-	GO:0005829`cytosol`cellular_component;GO:0071555`cell wall organization`biological_process;GO:0045174`glutathione dehydrogenase (ascorbate) activity`molecular_function;GO:0005737`cytoplasm`cellular_component;GO:0005794`Golgi apparatus`cellular_component;GO:0004364`glutathione transferase activity`molecular_function;GO:0005634`nucleus`cellular_component
g2327.t1	-	PF00646.30`F-box`F-box domain;PF15966.2`F-box_4`F-box;PF12937.4`F-box-like`F-box-like	-	hypothetical protein GSI_10956``	-	-	-	-
g9666.t1	-	-	-	hypothetical protein BD310DRAFT_910805``	-	-	-	-
g2164.t1	sp|Q08DK7|MCATL_BOVIN`Mitochondrial basic amino acids transporter	PF00153.24`Mito_carr`Mitochondrial carrier protein	-	transporter``	-	K15109`SLC25A20_29, CACT, CACL, CRC1	-	GO:0089709`L-histidine transmembrane transport`biological_process;GO:1903401`L-lysine transmembrane transport`biological_process;GO:1903400`L-arginine transmembrane transport`biological_process;GO:0015822`ornithine transport`biological_process;GO:0016021`integral component of membrane`cellular_component;GO:0005292`high-affinity lysine transmembrane transporter activity`molecular_function;GO:00052…
g891.t1	-	PF01535.17`PPR`PPR repeat;PF13812.3`PPR_3`Pentatricopeptide repeat domain;PF06239.8`ECSIT`Evolutionarily conserved signalling intermediate in Toll pathway;PF13041.3`PPR_2`PPR repeat family;PF12854.4`PPR_1`PPR repeat;PF14559.3`TPR_19`Tetratricopeptide repeat;PF17177.1`PPR_long`Pentacotripeptide-repeat region of PROPR;PF13428.3`TPR_14`Tetratricopeptide repeat	-	hypothetical protein GSI_06335``	-	-	-	-
g1413.t1	-	-	-	hypothetical protein CONPUDRAFT_170052``	-	-	-	-
g5943.t1	sp|O14053|UTP21_SCHPO`U3 small nucleolar RNA-associated protein 21 homolog	PF12894.4`ANAPC4_WD40`Anaphase-promoting complex subunit 4 WD40 domain;PF04192.9`Utp21`Utp21 specific WD40 associated putative domain;PF13360.3`PQQ_2`PQQ-like domain;PF00400.29`WD40`WD domain, G-beta repeat	WP_030355826.1`WD40 repeat domain-containing protein	hypothetical protein GSI_13976``	-	K14554`UTP21, WDR36	ko03008` Ribosome biogenesis in eukaryotes	GO:0032040`small-subunit processome`cellular_component;GO:0006364`rRNA processing`biological_process;GO:0072686`mitotic spindle`cellular_component;GO:0034388`Pwp2p-containing subcomplex of 90S preribosome`cellular_component;GO:0005634`nucleus`cellular_component;GO:0032153`cell division site`cellular_component;GO:0005829`cytosol`cellular_component;GO:0005730`nucleolus`cellular_component
g1598.t2	-	-	-	hypothetical protein GSI_13059``	-	-	-	-
g571.t1	-	PF10483.6`Elong_Iki1`Elongator subunit Iki1	-	hypothetical protein GSI_06720``	-	K11376`ELP5, IKI1	-	-
g5099.t1	sp|Q9UVN9|MRE11_COPC7`Double-strand break repair protein MRE11	PF00149.25`Metallophos`Calcineurin-like phosphoesterase;PF12850.4`Metallophos_2`Calcineurin-like phosphoesterase superfamily domain;PF04152.11`Mre11_DNA_bind`Mre11 DNA-binding presumed domain	-	Double-strand break repair protein MRE11``	DNA repair exonuclease SbcCD nuclease subunit	K10865`MRE11	ko03440` Homologous recombination;ko03450` Non-homologous end-joining	GO:0004519`endonuclease activity`molecular_function;GO:0030870`Mre11 complex`cellular_component;GO:0008408`3'-5' exonuclease activity`molecular_function;GO:0051321`meiotic cell cycle`biological_process;GO:0006302`double-strand break repair`biological_process;GO:0030145`manganese ion binding`molecular_function
g8804.t1	sp|Q09702|NRD1_SCHPO`Negative regulator of differentiation 1	PF16842.2`RRM_occluded`Occluded RNA-recognition motif;PF08777.8`RRM_3`RNA binding motif;PF08952.8`DUF1866`Domain of unknown function (DUF1866);PF00076.19`RRM_1`RNA recognition motif. (a.k.a. RRM, RBD, or RNP domain)	-	hypothetical protein DICSQDRAFT_155655``	-	-	-	GO:1902625`negative regulation of induction of conjugation with cellular fusion by negative regulation of transcription from RNA polymerase II promoter`biological_process;GO:0031138`negative regulation of conjugation with cellular fusion`biological_process;GO:0005737`cytoplasm`cellular_component;GO:0000398`mRNA splicing, via spliceosome`biological_process;GO:1900406`regulation of conjugation with…
g11069.t1	-	PF00494.16`SQS_PSY`Squalene/phytoene synthase	WP_114582684.1`squalene/phytoene synthase family protein	isoprenoid synthase domain-containing protein``	-	K18163`NDUFAF6	-	-
g9435.t2	-	-	-	transporter``	-	K18721`NUP1	-	-
g3197.t1	sp|O74341|TCPG_SCHPO`T-complex protein 1 subunit gamma	PF00118.21`Cpn60_TCP1`TCP-1/cpn60 chaperonin family	WP_028052931.1`thermosome subunit	hypothetical protein GSI_05361``	-	K09495`CCT3, TRIC5	-	GO:0006457`protein folding`biological_process;GO:0005829`cytosol`cellular_component;GO:0005524`ATP binding`molecular_function;GO:0051082`unfolded protein binding`molecular_function;GO:0005856`cytoskeleton`cellular_component;GO:0005832`chaperonin-containing T-complex`cellular_component;GO:0005634`nucleus`cellular_component
g7301.t1	sp|P34355|ACX15_CAEEL`Probable peroxisomal acyl-coenzyme A oxidase 1.5	-	WP_079186709.1`acyl-CoA oxidase	hypothetical protein GSI_03682``	Acyl-CoA dehydrogenase related to the alkylation response protein AidB	-	-	GO:0003997`acyl-CoA oxidase activity`molecular_function;GO:0005777`peroxisome`cellular_component;GO:0042811`pheromone biosynthetic process`biological_process;GO:0050660`flavin adenine dinucleotide binding`molecular_function;GO:0033540`fatty acid beta-oxidation using acyl-CoA oxidase`biological_process;GO:0071949`FAD binding`molecular_function;GO:0055088`lipid homeostasis`biological_process;GO:000…
g7038.t2	sp|P14680|YAK1_YEAST`Dual specificity protein kinase YAK1	PF01163.19`RIO1`RIO1 family;PF07714.14`Pkinase_Tyr`Protein tyrosine kinase;PF01636.20`APH`Phosphotransferase enzyme family;PF00069.22`Pkinase`Protein kinase domain	WP_090100756.1`TOMM system kinase/cyclase fusion protein	hypothetical protein BN946_scf184966.g19``	-	K18670`YAK1	-	GO:0006468`protein phosphorylation`biological_process;GO:0018107`peptidyl-threonine phosphorylation`biological_process;GO:0061408`positive regulation of transcription from RNA polymerase II promoter in response to heat stress`biological_process;GO:0005634`nucleus`cellular_component;GO:0045893`positive regulation of transcription, DNA-templated`biological_process;GO:0010811`positive regulation of …
g1253.t1	sp|P54072|YL152_YEAST`Uncharacterized transporter YLR152C	PF03547.15`Mem_trans`Membrane transport protein	-	hypothetical protein GSI_05934``	-	-	-	GO:0016021`integral component of membrane`cellular_component;GO:0055085`transmembrane transport`biological_process
g10471.t1	-	PF12937.4`F-box-like`F-box-like;PF00646.30`F-box`F-box domain	-	hypothetical protein GSI_03224``	-	-	-	-
g8650.t1	-	-	-	hypothetical protein GSI_04030``	-	-	-	-
g757.t1	-	-	-	hypothetical protein OH76DRAFT_1401815``	-	-	-	-
g5498.t1	sp|P17576|CARP_IRPLA`Polyporopepsin	PF00026.20`Asp`Eukaryotic aspartyl protease;PF14543.3`TAXi_N`Xylanase inhibitor N-terminal	-	transporter``	-	-	-	GO:0004190`aspartic-type endopeptidase activity`molecular_function
g11194.t1	-	-	-	hypothetical protein GSI_02670``	-	-	-	-
g2732.t1	-	-	-	-	-	-	-	-
g10445.t1	-	-	-	hypothetical protein GSI_03232``	-	-	-	-
g8048.t1	-	-	-	hypothetical protein GSI_00075``	-	-	-	-
g6165.t1	sp|Q6PW77|GOOX_SARSR`Glucooligosaccharide oxidase	PF08031.9`BBE`Berberine and berberine like;PF01565.20`FAD_binding_4`FAD binding domain	WP_079726941.1`FAD-binding oxidoreductase	hypothetical protein GSI_14233``	-	-	-	GO:0005576`extracellular region`cellular_component;GO:0071949`FAD binding`molecular_function;GO:0046872`metal ion binding`molecular_function;GO:0016491`oxidoreductase activity`molecular_function
g1027.t1	-	PF13499.3`EF-hand_7`EF-hand domain pair;PF13405.3`EF-hand_6`EF-hand domain;PF00036.29`EF-hand_1`EF hand;PF13202.3`EF-hand_5`EF hand	-	hypothetical protein GSI_06191``	-	-	-	-
g7365.t1	-	PF16908.2`VPS13`Vacuolar sorting-associated protein 13, N-terminal	-	hypothetical protein L226DRAFT_583788``	-	-	-	-
g6559.t1	-	PF01529.17`zf-DHHC`DHHC palmitoyltransferase	-	transcription factor``	-	K18932`ZDHHC	-	-
g4035.t1	sp|Q9H063|MAF1_HUMAN`Repressor of RNA polymerase III transcription MAF1 homolog	PF08808.8`RES`RES domain;PF09174.7`Maf1`Maf1 regulator	-	Maf1-domain-containing protein``	-	-	-	GO:0005634`nucleus`cellular_component;GO:0005829`cytosol`cellular_component;GO:0005654`nucleoplasm`cellular_component;GO:0001030`RNA polymerase III type 1 promoter DNA binding`molecular_function;GO:0030425`dendrite`cellular_component;GO:0001031`RNA polymerase III type 2 promoter DNA binding`molecular_function;GO:0005886`plasma membrane`cellular_component;GO:0000994`RNA polymerase III core binding…
g6073.t1	-	-	-	hypothetical protein GSI_14107``	-	K03514`PAPD5_7, TRF4	ko03018` RNA degradation	-
g6106.t1	-	PF12491.5`ApoB100_C`Apolipoprotein B100 C terminal	-	hypothetical protein BD311DRAFT_679828``	-	-	-	-
g1040.t2	sp|Q9P7K9|YOSF_SCHPO`Putative aldehyde dehydrogenase-like protein C21C3	PF00171.19`Aldedh`Aldehyde dehydrogenase family	WP_096332080.1`aldehyde dehydrogenase family protein	hypothetical protein GSI_06176``	-	-	-	GO:0005829`cytosol`cellular_component;GO:0004029`aldehyde dehydrogenase (NAD) activity`molecular_function;GO:0005737`cytoplasm`cellular_component;GO:0005634`nucleus`cellular_component
g11627.t2	sp|P83876|TXN4A_HUMAN`Thioredoxin-like protein 4A	PF02966.13`DIM1`Mitosis protein DIM1	-	``	-	K12859`TXNL4A, DIB1	ko03040` Spliceosome	GO:0031965`nuclear membrane`cellular_component;GO:0000398`mRNA splicing, via spliceosome`biological_process;GO:0046540`U4/U6 x U5 tri-snRNP complex`cellular_component;GO:0005681`spliceosomal complex`cellular_component;GO:0000375`RNA splicing, via transesterification reactions`biological_process;GO:0005634`nucleus`cellular_component;GO:0000245`spliceosomal complex assembly`biological_process;GO:00…
g6790.t1	sp|Q0CBM7|FAEA_ASPTN`Probable feruloyl esterase A	PF01764.22`Lipase_3`Lipase (class 3)	WP_131847870.1`lipase family protein	``	-	-	-	GO:0045493`xylan catabolic process`biological_process;GO:0006629`lipid metabolic process`biological_process;GO:0030600`feruloyl esterase activity`molecular_function;GO:0005576`extracellular region`cellular_component
g2599.t1	sp|Q9P7J8|GAD8_SCHPO`Serine/threonine-protein kinase gad8	PF00069.22`Pkinase`Protein kinase domain;PF07714.14`Pkinase_Tyr`Protein tyrosine kinase;PF00433.21`Pkinase_C`Protein kinase C terminal domain;PF14531.3`Kinase-like`Kinase-like	WP_018564096.1`serine/threonine protein kinase	transporter``	-	K13303`SGK2	ko04068` FoxO signaling pathway;ko04151` PI3K-Akt signaling pathway	GO:0004672`protein kinase activity`molecular_function;GO:0042149`cellular response to glucose starvation`biological_process;GO:0030291`protein serine/threonine kinase inhibitor activity`molecular_function;GO:0004674`protein serine/threonine kinase activity`molecular_function;GO:0005524`ATP binding`molecular_function;GO:0035556`intracellular signal transduction`biological_process;GO:1900237`positi…
g51.t1	sp|P0CR13|MRH4_CRYNB`ATP-dependent RNA helicase MRH4, mitochondrial	PF04851.12`ResIII`Type III restriction enzyme, res subunit;PF00271.28`Helicase_C`Helicase conserved C-terminal domain;PF00270.26`DEAD`DEAD/DEAH box helicase	WP_009518055.1`MULTISPECIES: DEAD/DEAH box helicase	transporter``	-	K17678`MRH4	-	GO:0005739`mitochondrion`cellular_component;GO:0003723`RNA binding`molecular_function;GO:0005524`ATP binding`molecular_function;GO:0003724`RNA helicase activity`molecular_function
g5190.t1	sp|B0D4L0|SEC11_LACBS`Signal peptidase complex catalytic subunit SEC11	PF00717.20`Peptidase_S24`Peptidase S24-like	-	hypothetical protein GSI_09217``	Signal peptidase I	K13280`SEC11, sipW	ko03060` Protein export	GO:0005789`endoplasmic reticulum membrane`cellular_component;GO:0016021`integral component of membrane`cellular_component;GO:0006465`signal peptide processing`biological_process;GO:0008236`serine-type peptidase activity`molecular_function
g8472.t1	sp|Q9P3U4|HEL1_SCHPO`E3 ubiquitin-protein ligase dbl4	PF13923.3`zf-C3HC4_2`Zinc finger, C3HC4 type (RING finger);PF01485.18`IBR`IBR domain, a half RING-finger domain;PF00097.22`zf-C3HC4`Zinc finger, C3HC4 type (RING finger)	-	hypothetical protein GSI_04451``	-	K11968`ARIH1	-	GO:0035861`site of double-strand break`cellular_component;GO:0000151`ubiquitin ligase complex`cellular_component;GO:0005737`cytoplasm`cellular_component;GO:0016574`histone ubiquitination`biological_process;GO:0008270`zinc ion binding`molecular_function;GO:0006511`ubiquitin-dependent protein catabolic process`biological_process;GO:0032436`positive regulation of proteasomal ubiquitin-dependent prot…
g591.t1	-	PF02278.15`Lyase_8`Polysaccharide lyase family 8, super-sandwich domain;PF02884.14`Lyase_8_C`Polysaccharide lyase family 8, C-terminal beta-sandwich domain;PF08124.8`Lyase_8_N`Polysaccharide lyase family 8, N terminal alpha-helical domain	WP_087425214.1`polysaccharide lyase 8 family protein	``	-	-	-	-
g6558.t3	-	-	-	hypothetical protein GSI_11621``	-	-	-	-
g2887.t1	-	PF01753.15`zf-MYND`MYND finger	-	hypothetical protein GSI_10208``	-	-	-	-
g1331.t1	sp|Q5BK46|RNH1_RAT`Ribonuclease H1	PF00075.21`RNase_H`RNase H;PF13966.3`zf-RVT`zinc-binding in reverse transcriptase	WP_123595989.1`ribonuclease HI	LINE-1 retrotransposable element ORF2 protein``	Ribonuclease HI	K03469`rnhA, RNASEH1	ko03030` DNA replication	GO:0003676`nucleic acid binding`molecular_function;GO:0000287`magnesium ion binding`molecular_function;GO:0005737`cytoplasm`cellular_component;GO:0043137`DNA replication, removal of RNA primer`biological_process;GO:0004523`RNA-DNA hybrid ribonuclease activity`molecular_function;GO:0090502`RNA phosphodiester bond hydrolysis, endonucleolytic`biological_process
g6963.t1	sp|Q59WH0|ADA2_CANAL`Transcriptional adapter 2	PF13921.3`Myb_DNA-bind_6`Myb-like DNA-binding domain;PF00249.28`Myb_DNA-binding`Myb-like DNA-binding domain	-	transcription factor``	-	K11314`TADA2A, ADA2	-	GO:0043709`cell adhesion involved in single-species biofilm formation`biological_process;GO:0006338`chromatin remodeling`biological_process;GO:0016573`histone acetylation`biological_process;GO:0005634`nucleus`cellular_component;GO:1900189`positive regulation of cell adhesion involved in single-species biofilm formation`biological_process;GO:0008270`zinc ion binding`molecular_function;GO:0003682`c…
g654.t1	-	PF14497.3`GST_C_3`Glutathione S-transferase, C-terminal domain;PF13409.3`GST_N_2`Glutathione S-transferase, N-terminal domain;PF13410.3`GST_C_2`Glutathione S-transferase, C-terminal domain;PF13417.3`GST_N_3`Glutathione S-transferase, N-terminal domain;PF02798.17`GST_N`Glutathione S-transferase, N-terminal domain	-	hypothetical protein BD311DRAFT_745929``	-	-	-	-
g10738.t1	sp|O60020|ASPR1_PHARH`Aspartic protease	PF13650.3`Asp_protease_2`Aspartyl protease;PF13975.3`gag-asp_proteas`gag-polyprotein putative aspartyl protease;PF00026.20`Asp`Eukaryotic aspartyl protease	-	hypothetical protein GSI_03832``	-	-	-	GO:0005576`extracellular region`cellular_component;GO:0004190`aspartic-type endopeptidase activity`molecular_function;GO:0006508`proteolysis`biological_process
g3915.t1	sp|Q9P3T9|BSD2_SCHPO`Probable metal homeostasis protein bsd1	PF10176.6`DUF2370`Protein of unknown function (DUF2370)	-	transporter``	-	-	-	GO:0030001`metal ion transport`biological_process;GO:0031398`positive regulation of protein ubiquitination`biological_process;GO:0005773`vacuole`cellular_component;GO:0005794`Golgi apparatus`cellular_component;GO:0005783`endoplasmic reticulum`cellular_component;GO:0045324`late endosome to vacuole transport`biological_process;GO:0016021`integral component of membrane`cellular_component;GO:0048471`…
g6729.t1	-	-	-	WD40-repeat-containing domain protein``	-	-	-	-
g7016.t1	sp|Q9UUM7|HOB3_SCHPO`Protein hob3	PF06456.10`Arfaptin`Arfaptin-like domain;PF03114.15`BAR`BAR domain	-	transporter``	-	K20120`BIN3	-	GO:1990528`Rvs161p-Rvs167p complex`cellular_component;GO:0031097`medial cortex`cellular_component;GO:0051285`cell cortex of cell tip`cellular_component;GO:0043332`mating projection tip`cellular_component;GO:0008092`cytoskeletal protein binding`molecular_function;GO:0030479`actin cortical patch`cellular_component;GO:0097320`membrane tubulation`biological_process;GO:0005937`mating projection`cellul…
g8585.t1	sp|Q851C7|LOGL4_ORYSJ`Probable cytokinin riboside 5'-monophosphate phosphoribohydrolase LOG4	PF03641.11`Lysine_decarbox`Possible lysine decarboxylase	WP_018747602.1`TIGR00730 family Rossman fold protein	hypothetical protein GSI_07273``	Predicted Rossmann fold nucleotide-binding protein	K06966`K06966	-	GO:0005634`nucleus`cellular_component;GO:0016799`hydrolase activity, hydrolyzing N-glycosyl compounds`molecular_function;GO:0005829`cytosol`cellular_component;GO:0009691`cytokinin biosynthetic process`biological_process
g3161.t1	sp|W8QRE4|XYL5_PHACH`Beta-xylosidase	PF00150.15`Cellulase`Cellulase (glycosyl hydrolase family 5)	WP_112427886.1`glycoside hydrolase family 5 protein	glycoside hydrolase``	-	-	-	GO:0005576`extracellular region`cellular_component;GO:0009044`xylan 1,4-beta-xylosidase activity`molecular_function;GO:0005975`carbohydrate metabolic process`biological_process
g6350.t1	-	-	-	hypothetical protein GSI_11898``	-	-	-	-
g5394.t1	sp|P55306|CATA_SCHPO`Catalase	PF00199.16`Catalase`Catalase;PF06628.9`Catalase-rel`Catalase-related immune-responsive	WP_134339918.1`catalase	hypothetical protein GSI_08944``	-	K03781`katE, CAT, catB, srpA	ko04146` Peroxisome;ko00630` Glyoxylate and dicarboxylate metabolism;ko00380` Tryptophan metabolism;ko01200` Carbon metabolism;ko05014` Amyotrophic lateral sclerosis (ALS);ko04068` FoxO signaling pathway	GO:0004096`catalase activity`molecular_function;GO:0005777`peroxisome`cellular_component;GO:0005759`mitochondrial matrix`cellular_component;GO:0042744`hydrogen peroxide catabolic process`biological_process;GO:0005782`peroxisomal matrix`cellular_component;GO:0061692`cellular detoxification of hydrogen peroxide`biological_process;GO:0046872`metal ion binding`molecular_function;GO:0020037`heme bindi…
g3346.t5	sp|P43063|CDK1_CANAL`Cyclin-dependent kinase 1	PF03029.14`ATP_bind_1`Conserved hypothetical ATP binding protein;PF01656.20`CbiA`CobQ/CobB/MinD/ParA nucleotide binding domain;PF02421.15`FeoB_N`Ferrous iron transport protein B;PF07714.14`Pkinase_Tyr`Protein tyrosine kinase;PF01636.20`APH`Phosphotransferase enzyme family;PF00069.22`Pkinase`Protein kinase domain	WP_115347428.1`Stk1 family PASTA domain-containing Ser/Thr kinase	predicted protein``	-	K06883`K06883	-	GO:0005737`cytoplasm`cellular_component;GO:0000307`cyclin-dependent protein kinase holoenzyme complex`cellular_component;GO:0004693`cyclin-dependent protein serine/threonine kinase activity`molecular_function;GO:0030448`hyphal growth`biological_process;GO:0006468`protein phosphorylation`biological_process;GO:0051726`regulation of cell cycle`biological_process;GO:0005634`nucleus`cellular_component…
g5066.t1	sp|B7STY2|ATRD_TAPPA`L-tyrosine:2-oxoglutarate aminotransferase atrD	PF00155.18`Aminotran_1_2`Aminotransferase class I and II	WP_086439298.1`PLP-dependent aminotransferase family protein	hypothetical protein GSI_09404``	-	K00838`ARO8	ko01230` Biosynthesis of amino acids;ko00130` Ubiquinone and other terpenoid-quinone biosynthesis;ko00401` Novobiocin biosynthesis;ko00300` Lysine biosynthesis;ko00350` Tyrosine metabolism;ko00960` Tropane, piperidine and pyridine alkaloid biosynthesis;ko00400` Phenylalanine, tyrosine and tryptophan biosynthesis;ko00380` Tryptophan metabolism;ko01210` 2-Oxocarboxylic acid metabolism;ko00950` Isoq…	GO:0030170`pyridoxal phosphate binding`molecular_function;GO:0004838`L-tyrosine:2-oxoglutarate aminotransferase activity`molecular_function;GO:0009058`biosynthetic process`biological_process
g10346.t1	-	PF08317.8`Spc7`Spc7 kinetochore protein	-	hypothetical protein GSI_03382``	-	-	-	-
g3295.t1	sp|A0A0A2IBP6|CNSO_PENEN`MFS-type transporter cnsO	PF07690.13`MFS_1`Major Facilitator Superfamily	WP_111418616.1`MFS transporter	MFS general substrate transporter``	-	-	-	GO:0016021`integral component of membrane`cellular_component;GO:0005886`plasma membrane`cellular_component;GO:0055085`transmembrane transport`biological_process
g22.t1	-	-	-	hypothetical protein GSI_10000``	-	-	-	-
g8065.t1	sp|O94679|CND1_SCHPO`Condensin complex subunit 1	PF12922.4`Cnd1_N`non-SMC mitotic condensation complex subunit 1, N-term;PF02985.19`HEAT`HEAT repeat;PF10363.6`RTP1_C1`Required for nuclear transport of RNA pol II C-terminus 1;PF13646.3`HEAT_2`HEAT repeats;PF12719.4`Cnd3`Nuclear condensing complex subunits, C-term domain;PF12717.4`Cnd1`non-SMC mitotic condensation complex subunit 1;PF01602.17`Adaptin_N`Adaptin N terminal region	-	hypothetical protein GSI_00206``	-	K06677`YCS4, CNAP1, CAPD2	ko04111` Cell cycle - yeast	GO:0005737`cytoplasm`cellular_component;GO:0007076`mitotic chromosome condensation`biological_process;GO:0003682`chromatin binding`molecular_function;GO:0000779`condensed chromosome, centromeric region`cellular_component;GO:0035327`transcriptionally active chromatin`cellular_component;GO:0000799`nuclear condensin complex`cellular_component;GO:0005634`nucleus`cellular_component;GO:0042393`histone …
g5298.t1	-	PF07000.8`DUF1308`Protein of unknown function (DUF1308)	-	hypothetical protein GSI_09063``	-	-	-	-
g11521.t1	-	-	-	hypothetical protein GSI_09621``	-	-	-	-
g1134.t1	-	-	-	hypothetical protein DICSQDRAFT_45697``	-	-	-	-
g6927.t1	-	-	-	hypothetical protein GSI_01646``	-	-	-	-
g8411.t1	-	-	-	hypothetical protein GSI_04643``	-	-	-	-
g9876.t2	-	-	-	hypothetical protein GSI_08112``	-	-	-	-
g5555.t1	-	PF00375.15`SDF`Sodium:dicarboxylate symporter family	-	hypothetical protein GSI_08596``	-	-	-	-
g11201.t1	-	PF04552.10`Sigma54_DBD`Sigma-54, DNA binding domain	-	hypothetical protein GSI_02596``	-	-	-	-
g8808.t2	sp|O76767|ERD2_DROME`ER lumen protein-retaining receptor	PF00810.15`ER_lumen_recept`ER lumen protein retaining receptor	-	hypothetical protein GSI_04274``	-	K10949`KDELR	ko05110` Vibrio cholerae infection	GO:0006888`ER to Golgi vesicle-mediated transport`biological_process;GO:0006621`protein retention in ER lumen`biological_process;GO:0005801`cis-Golgi network`cellular_component;GO:0015031`protein transport`biological_process;GO:0005789`endoplasmic reticulum membrane`cellular_component;GO:0005046`KDEL sequence binding`molecular_function;GO:0016021`integral component of membrane`cellular_component;…
g5220.t3	sp|Q9XGL4|RL31_CYAPA`60S ribosomal protein L31	PF01198.16`Ribosomal_L31e`Ribosomal protein L31e	WP_108997369.1`hypothetical protein, partial	hypothetical protein GSI_09186``	-	K02910`RP-L31e, RPL31	ko03010` Ribosome	GO:0006412`translation`biological_process;GO:0005840`ribosome`cellular_component;GO:0003735`structural constituent of ribosome`molecular_function
g2884.t1	-	PF00153.24`Mito_carr`Mitochondrial carrier protein	-	mitochondrial carrier``	-	-	-	-
g6281.t1	sp|Q93W54|ICMTB_ARATH`Protein-S-isoprenylcysteine O-methyltransferase B	PF13556.3`HTH_30`PucR C-terminal helix-turn-helix domain;PF04140.11`ICMT`Isoprenylcysteine carboxyl methyltransferase (ICMT) family;PF01222.14`ERG4_ERG24`Ergosterol biosynthesis ERG4/ERG24 family;PF04191.10`PEMT`Phospholipid methyltransferase	WP_089709170.1`isoprenylcysteine carboxylmethyltransferase family protein	hypothetical protein GSI_15348``	Protein-S-isoprenylcysteine O-methyltransferase Ste14	-	-	GO:0009908`flower development`biological_process;GO:0048367`shoot system development`biological_process;GO:0005789`endoplasmic reticulum membrane`cellular_component;GO:0004671`protein C-terminal S-isoprenylcysteine carboxyl O-methyltransferase activity`molecular_function;GO:0005783`endoplasmic reticulum`cellular_component;GO:0009788`negative regulation of abscisic acid-activated signaling pathway…
g10510.t1	-	PF01828.14`Peptidase_A4`Peptidase A4 family	-	hypothetical protein GSI_00171``	-	-	-	-
g2748.t1	sp|P0CP95|FKBP_CRYNB`FK506-binding protein 1	PF00254.25`FKBP_C`FKBP-type peptidyl-prolyl cis-trans isomerase	WP_047223072.1`FKBP-type peptidyl-prolyl cis-trans isomerase	hypothetical protein GSI_10451``	FKBP-type peptidyl-prolyl cis-trans isomerase	K09568`FKBP1	-	GO:0005737`cytoplasm`cellular_component;GO:0003755`peptidyl-prolyl cis-trans isomerase activity`molecular_function
g3340.t1	sp|W7MPI5|WOR1_GIBM7`Global transcription regulator sge1	PF09729.6`Gti1_Pac2`Gti1/Pac2 family	-	hypothetical protein GSI_05152``	-	-	-	GO:0005634`nucleus`cellular_component;GO:0009405`pathogenesis`biological_process
g3437.t1	-	-	-	hypothetical protein FOMPIDRAFT_1052194``	-	-	-	-
g8025.t1	sp|O94432|YHKF_SCHPO`Uncharacterized RNA-binding protein C660.15	PF00076.19`RRM_1`RNA recognition motif. (a.k.a. RRM, RBD, or RNP domain);PF16367.2`RRM_7`RNA recognition motif	WP_110201949.1`hypothetical protein, partial	hypothetical protein BD311DRAFT_757080``	-	K14411`MSI	ko03015` mRNA surveillance pathway	GO:0005737`cytoplasm`cellular_component;GO:0005634`nucleus`cellular_component;GO:0006378`mRNA polyadenylation`biological_process;GO:0006379`mRNA cleavage`biological_process;GO:0003723`RNA binding`molecular_function;GO:0005849`mRNA cleavage factor complex`cellular_component;GO:0003730`mRNA 3'-UTR binding`molecular_function;GO:0005654`nucleoplasm`cellular_component
g10155.t1	sp|P06776|PDE2_YEAST`3',5'-cyclic-nucleotide phosphodiesterase 2	PF00233.16`PDEase_I`3'5'-cyclic nucleotide phosphodiesterase	-	hypothetical protein GSI_14921``	-	-	-	GO:0004115`3',5'-cyclic-AMP phosphodiesterase activity`molecular_function;GO:0046872`metal ion binding`molecular_function;GO:0005737`cytoplasm`cellular_component;GO:0005634`nucleus`cellular_component;GO:0019933`cAMP-mediated signaling`biological_process
g1193.t1	sp|P41004|SMC4_SCHPO`Structural maintenance of chromosomes protein 4	PF06470.10`SMC_hinge`SMC proteins Flexible Hinge Domain;PF13555.3`AAA_29`P-loop containing region of AAA domain;PF04582.9`Reo_sigmaC`Reovirus sigma C capsid protein;PF16043.2`DUF4795`Domain of unknown function (DUF4795);PF13175.3`AAA_15`AAA ATPase domain;PF13476.3`AAA_23`AAA domain;PF02463.16`SMC_N`RecF/RecN/SMC N terminal domain;PF08317.8`Spc7`Spc7 kinetochore protein;PF15905.2`HMMR_N`Hyaluronan…	WP_029252003.1`uroporphyrinogen-III C-methyltransferase	hypothetical protein GSI_05998``	-	K06675`SMC4	ko04111` Cell cycle - yeast	GO:0000799`nuclear condensin complex`cellular_component;GO:0005634`nucleus`cellular_component;GO:0015616`DNA translocase activity`molecular_function;GO:0005829`cytosol`cellular_component;GO:0051301`cell division`biological_process;GO:0005524`ATP binding`molecular_function;GO:0005737`cytoplasm`cellular_component;GO:0007076`mitotic chromosome condensation`biological_process;GO:0000790`nuclear chrom…
g2000.t1	-	-	-	hypothetical protein OH76DRAFT_1428932, partial``	-	-	-	-
g8065.t2	sp|O94679|CND1_SCHPO`Condensin complex subunit 1	PF12922.4`Cnd1_N`non-SMC mitotic condensation complex subunit 1, N-term;PF02985.19`HEAT`HEAT repeat;PF13646.3`HEAT_2`HEAT repeats;PF10363.6`RTP1_C1`Required for nuclear transport of RNA pol II C-terminus 1	-	hypothetical protein GSI_00206``	-	K06677`YCS4, CNAP1, CAPD2	ko04111` Cell cycle - yeast	GO:0005634`nucleus`cellular_component;GO:0042393`histone binding`molecular_function;GO:0010032`meiotic chromosome condensation`biological_process;GO:0000799`nuclear condensin complex`cellular_component;GO:0035327`transcriptionally active chromatin`cellular_component;GO:0051304`chromosome separation`biological_process;GO:0005730`nucleolus`cellular_component;GO:0051301`cell division`biological_proc…
g10.t1	sp|Q9M0X9|4CLL7_ARATH`4-coumarate--CoA ligase-like 7	PF13193.3`AMP-binding_C`AMP-binding enzyme C-terminal domain;PF00501.25`AMP-binding`AMP-binding enzyme	WP_054494393.1`4-coumarate--CoA ligase family protein	transporter``	Acyl-CoA synthetase (AMP-forming)/AMP-acid ligase II	-	-	GO:0005777`peroxisome`cellular_component;GO:0009695`jasmonic acid biosynthetic process`biological_process;GO:0005524`ATP binding`molecular_function;GO:0004321`fatty-acyl-CoA synthase activity`molecular_function;GO:0031408`oxylipin biosynthetic process`biological_process;GO:0016874`ligase activity`molecular_function
g7487.t1	-	PF00292.15`PAX`'Paired box' domain;PF01710.13`HTH_Tnp_IS630`Transposase;PF01498.15`HTH_Tnp_Tc3_2`Transposase;PF13358.3`DDE_3`DDE superfamily endonuclease;PF13592.3`HTH_33`Winged helix-turn helix;PF13565.3`HTH_32`Homeodomain-like domain;PF13384.3`HTH_23`Homeodomain-like domain	WP_027268853.1`IS630 family transposase	transcription factor``	-	-	-	-
g191.t1	sp|Q39030|KPK2_ARATH`Serine/threonine-protein kinase AtPK2/AtPK19	PF07714.14`Pkinase_Tyr`Protein tyrosine kinase;PF01636.20`APH`Phosphotransferase enzyme family;PF00069.22`Pkinase`Protein kinase domain;PF06293.11`Kdo`Lipopolysaccharide kinase (Kdo/WaaP) family;PF14531.3`Kinase-like`Kinase-like	WP_079319237.1`serine/threonine protein kinase	``	-	K13303`SGK2	ko04068` FoxO signaling pathway;ko04151` PI3K-Akt signaling pathway	GO:0005737`cytoplasm`cellular_component;GO:0009651`response to salt stress`biological_process;GO:0006468`protein phosphorylation`biological_process;GO:0016301`kinase activity`molecular_function;GO:0009409`response to cold`biological_process;GO:0035556`intracellular signal transduction`biological_process;GO:0005634`nucleus`cellular_component;GO:0004672`protein kinase activity`molecular_function;GO…
g1813.t2	sp|Q58D20|NLE1_BOVIN`Notchless protein homolog 1	PF12894.4`ANAPC4_WD40`Anaphase-promoting complex subunit 4 WD40 domain;PF16529.2`Ge1_WD40`WD40 region of Ge1, enhancer of mRNA-decapping protein;PF11715.5`Nup160`Nucleoporin Nup120/160;PF00400.29`WD40`WD domain, G-beta repeat	WP_082839827.1`sigma-70 family RNA polymerase sigma factor	WD-repeat protein``	-	K14855`RSA4, NLE1	-	GO:0000027`ribosomal large subunit assembly`biological_process;GO:0005730`nucleolus`cellular_component;GO:0007219`Notch signaling pathway`biological_process
g2839.t1	-	-	-	hypothetical protein GSI_10301``	-	-	-	-
g8338.t1	sp|Q9P7U2|YI7E_SCHPO`Putative aryl-alcohol dehydrogenase C977.14c;sp|B9WYE6|VRDA_ASPPA`Versiconal hemiacetal acetate reductase	PF00248.18`Aldo_ket_red`Aldo/keto reductase family	WP_117297735.1`aldo/keto reductase	transporter``	-	-	-	GO:0005829`cytosol`cellular_component;GO:0016491`oxidoreductase activity`molecular_function;GO:0071805`potassium ion transmembrane transport`biological_process;GO:0005634`nucleus`cellular_component
g9019.t1	-	PF01105.21`EMP24_GP25L`emp24/gp25L/p24 family/GOLD;PF15458.3`NTR2`Nineteen complex-related protein 2	-	hypothetical protein GSI_15442``	-	K13211`GCFC	-	-
g7094.t1	sp|Q0IIJ0|NAA50_BOVIN`N-alpha-acetyltransferase 50	PF08445.7`FR47`FR47-like protein;PF00583.22`Acetyltransf_1`Acetyltransferase (GNAT) family;PF13508.4`Acetyltransf_7`Acetyltransferase (GNAT) domain;PF13523.3`Acetyltransf_8`Acetyltransferase (GNAT) domain;PF13420.4`Acetyltransf_4`Acetyltransferase (GNAT) domain;PF13673.4`Acetyltransf_10`Acetyltransferase (GNAT) domain	WP_121057095.1`MULTISPECIES: tRNA (adenosine(37)-N6)-threonylcarbamoyltransferase complex dimerization subunit type 1 TsaB	hypothetical protein GSI_01855``	Ribosomal protein S18 acetylase RimI and related acetyltransferases	-	-	GO:0052858`peptidyl-lysine N-acetyltransferase activity, acting on acetyl phosphate as donor`molecular_function;GO:0005737`cytoplasm`cellular_component;GO:0034087`establishment of mitotic sister chromatid cohesion`biological_process;GO:0010485`H4 histone acetyltransferase activity`molecular_function;GO:0071962`mitotic sister chromatid cohesion, centromeric`biological_process;GO:0005829`cytosol`ce…
g9725.t1	-	-	-	hypothetical protein GSI_08437``	-	-	-	-
g10599.t1	-	-	-	hypothetical protein GSI_05580``	-	-	-	-
g6575.t1	sp|O94564|YGD6_SCHPO`Zinc-type alcohol dehydrogenase-like protein C1773.06c	PF00107.23`ADH_zinc_N`Zinc-binding dehydrogenase;PF13602.3`ADH_zinc_N_2`Zinc-binding dehydrogenase;PF08240.9`ADH_N`Alcohol dehydrogenase GroES-like domain	WP_070978372.1`NAD(P)-dependent alcohol dehydrogenase	hypothetical protein GSI_11597``	-	-	-	GO:0006091`generation of precursor metabolites and energy`biological_process;GO:0005829`cytosol`cellular_component;GO:0006066`alcohol metabolic process`biological_process;GO:0004022`alcohol dehydrogenase (NAD) activity`molecular_function
g1299.t1	-	PF00276.17`Ribosomal_L23`Ribosomal protein L23	-	hypothetical protein GSI_05877``	-	K02892`RP-L23, MRPL23, rplW	ko03010` Ribosome	-
g16.t1	-	-	-	hypothetical protein BD309DRAFT_1023890``	-	-	-	-
g1758.t2	sp|A8NCK6|COX2_COPC7`Cytochrome P450 monooxygenase COX2	PF01040.15`UbiA`UbiA prenyltransferase family;PF00067.19`p450`Cytochrome P450	WP_090732534.1`4-hydroxybenzoate octaprenyltransferase	cytochrome P450``	Cytochrome P450	K06125`COQ2	ko00130` Ubiquinone and other terpenoid-quinone biosynthesis	GO:0016705`oxidoreductase activity, acting on paired donors, with incorporation or reduction of molecular oxygen`molecular_function;GO:0004497`monooxygenase activity`molecular_function;GO:0016021`integral component of membrane`cellular_component;GO:0005506`iron ion binding`molecular_function;GO:0020037`heme binding`molecular_function
g3990.t1	sp|P84149|MEX67_CANAL`mRNA export factor MEX67	PF12799.4`LRR_4`Leucine Rich repeats (2 copies);PF03943.10`TAP_C`TAP C-terminal domain;PF14555.3`UBA_4`UBA-like domain	-	transporter``	-	K14284`NXF, TAP, MEX67	ko03013` RNA transport;ko05164` Influenza A;ko05168` Herpes simplex virus 1 infection;ko03008` Ribosome biogenesis in eukaryotes;ko03015` mRNA surveillance pathway	GO:0005634`nucleus`cellular_component;GO:0003723`RNA binding`molecular_function;GO:0005737`cytoplasm`cellular_component;GO:0016973`poly(A)+ mRNA export from nucleus`biological_process
g4220.t2	sp|Q09752|FNX1_SCHPO`Multidrug resistance protein fnx1	PF07690.13`MFS_1`Major Facilitator Superfamily;PF06609.10`TRI12`Fungal trichothecene efflux pump (TRI12);PF00083.21`Sugar_tr`Sugar (and other) transporter	WP_078361173.1`MULTISPECIES: MFS transporter	vacuolar amino acid permease``	-	-	-	GO:0015189`L-lysine transmembrane transporter activity`molecular_function;GO:1990591`asparagine transmembrane import into vacuole`biological_process;GO:1901482`L-lysine import involved in cellular response to nitrogen starvation`biological_process;GO:0015174`basic amino acid transmembrane transporter activity`molecular_function;GO:0000324`fungal-type vacuole`cellular_component;GO:1903714`isoleuci…
g4337.t1	sp|Q09878|MET10_SCHPO`Probable sulfite reductase [NADPH] flavoprotein component	PF00667.17`FAD_binding_1`FAD binding domain;PF01558.15`POR`Pyruvate ferredoxin/flavodoxin oxidoreductase;PF00175.18`NAD_binding_1`Oxidoreductase NAD-binding domain	WP_029939068.1`assimilatory sulfite reductase (NADPH) flavoprotein subunit	sulfite reductase 2``	-	K00380`cysJ	ko00920` Sulfur metabolism	GO:0004783`sulfite reductase (NADPH) activity`molecular_function;GO:0009086`methionine biosynthetic process`biological_process;GO:0070814`hydrogen sulfide biosynthetic process`biological_process;GO:0019344`cysteine biosynthetic process`biological_process;GO:0000103`sulfate assimilation`biological_process;GO:0010181`FMN binding`molecular_function;GO:0005829`cytosol`cellular_component;GO:0003958`NA…
g10710.t3	sp|Q9P6P1|TLG2_SCHPO`t-SNARE affecting a late Golgi compartment protein 2	PF05739.16`SNARE`SNARE domain;PF00804.22`Syntaxin`Syntaxin;PF14523.3`Syntaxin_2`Syntaxin-like protein	-	transporter``	-	K08489`STX16	ko04130` SNARE interactions in vesicular transport	GO:0012505`endomembrane system`cellular_component;GO:0005829`cytosol`cellular_component;GO:0010008`endosome membrane`cellular_component;GO:0005484`SNAP receptor activity`molecular_function;GO:0000149`SNARE binding`molecular_function;GO:0005794`Golgi apparatus`cellular_component;GO:0016192`vesicle-mediated transport`biological_process;GO:0031201`SNARE complex`cellular_component;GO:0016021`integral…
g2770.t1	sp|O75943|RAD17_HUMAN`Cell cycle checkpoint protein RAD17	PF13191.3`AAA_16`AAA ATPase domain;PF16193.2`AAA_assoc_2`AAA C-terminal domain;PF03215.12`Rad17`Rad17 cell cycle checkpoint protein	-	hypothetical protein GSI_10424``	DNA polymerase III, delta prime subunit	K06662`HRAD17, RAD24	ko04113` Meiosis - yeast;ko04111` Cell cycle - yeast	GO:0042325`regulation of phosphorylation`biological_process;GO:0005654`nucleoplasm`cellular_component;GO:0003689`DNA clamp loader activity`molecular_function;GO:0006974`cellular response to DNA damage stimulus`biological_process;GO:0005634`nucleus`cellular_component;GO:0003682`chromatin binding`molecular_function;GO:0000077`DNA damage checkpoint`biological_process;GO:0000076`DNA replication check…
g8201.t1	-	-	-	hypothetical protein DICSQDRAFT_175013``	-	-	-	-
g5628.t1	-	PF02171.14`Piwi`Piwi domain	-	Piwi-domain-containing protein``	-	K11593`ELF2C, AGO	-	-
g2464.t1	sp|Q9USW3|YHZ7_SCHPO`Probable glycosidase C21B10.07	PF00722.18`Glyco_hydro_16`Glycosyl hydrolases family 16	WP_063779596.1`LysM peptidoglycan-binding domain-containing protein	hypothetical protein GSI_10788``	-	-	-	GO:0009251`glucan catabolic process`biological_process;GO:0071966`fungal-type cell wall polysaccharide metabolic process`biological_process;GO:0052861`glucan endo-1,3-beta-glucanase activity, C-3 substituted reducing group`molecular_function;GO:0009277`fungal-type cell wall`cellular_component;GO:0016021`integral component of membrane`cellular_component
g1754.t1	sp|P78713|VATG_NEUCR`V-type proton ATPase subunit G	PF03179.12`V-ATPase_G`Vacuolar (H+)-ATPase G subunit;PF16999.2`V-ATPase_G_2`Vacuolar (H+)-ATPase G subunit	-	``	-	K02152`ATPeV1G, ATP6G	ko04721` Synaptic vesicle cycle;ko04145` Phagosome;ko00190` Oxidative phosphorylation;ko05110` Vibrio cholerae infection;ko05120` Epithelial cell signaling in Helicobacter pylori infection;ko04966` Collecting duct acid secretion;ko05323` Rheumatoid arthritis	GO:0008553`hydrogen-exporting ATPase activity, phosphorylative mechanism`molecular_function;GO:0042626`ATPase activity, coupled to transmembrane movement of substances`molecular_function;GO:0016471`vacuolar proton-transporting V-type ATPase complex`cellular_component
g10796.t1	-	-	-	hypothetical protein GSI_03774``	-	-	-	-
g9667.t1	-	-	-	hypothetical protein GSI_08344``	-	-	-	-
g9740.t1	-	-	-	hypothetical protein GSI_07437``	-	-	-	-
g9707.t1	-	PF14441.3`OTT_1508_deam`OTT_1508-like deaminase	-	-	-	-	-	-
g32.t1	-	-	-	hypothetical protein GSI_09999``	-	-	-	-
g9697.t1	sp|P22944|NIR_EMENI`Nitrite reductase [NAD(P)H]	PF00070.24`Pyr_redox`Pyridine nucleotide-disulphide oxidoreductase;PF07992.11`Pyr_redox_2`Pyridine nucleotide-disulphide oxidoreductase	WP_104312365.1`nitrite reductase large subunit	hypothetical protein GSI_07962``	-	K17877`NIT-6	ko00910` Nitrogen metabolism	GO:0006807`nitrogen compound metabolic process`biological_process;GO:0051537`2 iron, 2 sulfur cluster binding`molecular_function;GO:0020037`heme binding`molecular_function;GO:0046872`metal ion binding`molecular_function;GO:0042128`nitrate assimilation`biological_process;GO:0008942`nitrite reductase [NAD(P)H] activity`molecular_function;GO:0051539`4 iron, 4 sulfur cluster binding`molecular_function
g5747.t1	sp|O94247|HCS1_SCHPO`DNA polymerase alpha-associated DNA helicase A	PF01443.15`Viral_helicase1`Viral (Superfamily 1) RNA helicase;PF13401.3`AAA_22`AAA domain;PF13538.3`UvrD_C_2`UvrD-like helicase C-terminal domain;PF13191.3`AAA_16`AAA ATPase domain;PF13245.3`AAA_19`Part of AAA domain;PF09848.6`DUF2075`Uncharacterized conserved protein (DUF2075);PF00580.18`UvrD-helicase`UvrD/REP helicase N-terminal domain;PF13086.3`AAA_11`AAA domain;PF13481.3`AAA_25`AAA domain;PF1…	WP_010588371.1`AAA family ATPase	hypothetical protein GSI_13750``	-	K19783`HCS1	-	GO:0005634`nucleus`cellular_component;GO:0043139`5'-3' DNA helicase activity`molecular_function;GO:1903459`mitotic DNA replication lagging strand elongation`biological_process;GO:0005524`ATP binding`molecular_function;GO:0033203`DNA helicase A complex`cellular_component;GO:0005829`cytosol`cellular_component;GO:0043596`nuclear replication fork`cellular_component
g6688.t1	sp|P0DPA7|PSIH_PSICU`Tryptamine 4-monooxygenase	PF00067.19`p450`Cytochrome P450	WP_093165248.1`cytochrome P450	cytochrome P450``	-	-	-	GO:0004497`monooxygenase activity`molecular_function;GO:0016705`oxidoreductase activity, acting on paired donors, with incorporation or reduction of molecular oxygen`molecular_function;GO:0020037`heme binding`molecular_function;GO:0005506`iron ion binding`molecular_function
g10153.t1	-	-	-	hypothetical protein GSI_14920``	-	-	-	-
g4514.t1	-	PF04582.9`Reo_sigmaC`Reovirus sigma C capsid protein	-	hypothetical protein GSI_00800``	-	K10352`MYH	ko04530` Tight junction	-
g3176.t1	sp|P33282|URIC_EMENI`Uricase	PF01014.15`Uricase`Uricase	WP_029719668.1`urate oxidase	hypothetical protein GSI_05383``	-	K00365`uaZ	ko00230` Purine metabolism;ko00232` Caffeine metabolism	GO:0019628`urate catabolic process`biological_process;GO:0005777`peroxisome`cellular_component;GO:0006145`purine nucleobase catabolic process`biological_process;GO:0005576`extracellular region`cellular_component;GO:0004846`urate oxidase activity`molecular_function
g2840.t1	sp|A0A1B1ZGB5|NPS10_HETAN`Adenylate-forming reductase Nps10	PF01370.18`Epimerase`NAD dependent epimerase/dehydratase family;PF07993.9`NAD_binding_4`Male sterility protein;PF00501.25`AMP-binding`AMP-binding enzyme	WP_078941695.1`amino acid adenylation domain-containing protein	hypothetical protein GSI_10299``	-	-	-	GO:0016491`oxidoreductase activity`molecular_function;GO:0031177`phosphopantetheine binding`molecular_function;GO:0016740`transferase activity`molecular_function
g8983.t2	-	-	-	hypothetical protein GSI_15401``	-	-	-	-
g7784.t1	sp|P78567|H2B_AGABI`Histone H2B	PF03847.10`TFIID_20kDa`Transcription initiation factor TFIID subunit A;PF00125.21`Histone`Core histone H2A/H2B/H3/H4;PF00808.20`CBFD_NFYB_HMF`Histone-like transcription factor (CBF/NF-Y) and archaeal histone	WP_085741142.1`hypothetical protein	hypothetical protein GSI_14410``	-	K11252`H2B	ko05203` Viral carcinogenesis;ko05034` Alcoholism;ko05322` Systemic lupus erythematosus	GO:0005634`nucleus`cellular_component;GO:0046982`protein heterodimerization activity`molecular_function;GO:0000786`nucleosome`cellular_component;GO:0003677`DNA binding`molecular_function
g483.t1	sp|P0CQ15|KAE1_CRYNB`tRNA N6-adenosine threonylcarbamoyltransferase	PF00814.22`Peptidase_M22`Glycoprotease family	WP_067007638.1`tRNA (adenosine(37)-N6)-threonylcarbamoyltransferase complex transferase subunit TsaD	O-sialoglyco protein endopeptidase``	tRNA A37 threonylcarbamoyltransferase TsaD	K01409`KAE1, tsaD, QRI7	-	GO:0002949`tRNA threonylcarbamoyladenosine modification`biological_process;GO:0046872`metal ion binding`molecular_function;GO:0005634`nucleus`cellular_component;GO:0000408`EKC/KEOPS complex`cellular_component;GO:0005737`cytoplasm`cellular_component
g3315.t1	-	-	-	hypothetical protein GSI_05191``	-	-	-	-
g11013.t1	-	PF00300.19`His_Phos_1`Histidine phosphatase superfamily (branch 1)	WP_123798500.1`histidine phosphatase family protein	hypothetical protein GSI_15158``	-	-	-	-
g4000.t1	sp|P36047|SDS22_YEAST`Protein phosphatase 1 regulatory subunit SDS22	PF14580.3`LRR_9`Leucine-rich repeat;PF12799.4`LRR_4`Leucine Rich repeats (2 copies);PF00560.30`LRR_1`Leucine Rich Repeat;PF13516.3`LRR_6`Leucine Rich repeat;PF13855.3`LRR_8`Leucine rich repeat	-	hypothetical protein GSI_07980``	-	K17550`PPP1R7, SDS22	-	GO:0004865`protein serine/threonine phosphatase inhibitor activity`molecular_function;GO:0072542`protein phosphatase activator activity`molecular_function;GO:0005737`cytoplasm`cellular_component;GO:0051457`maintenance of protein location in nucleus`biological_process;GO:0051301`cell division`biological_process;GO:0007049`cell cycle`biological_process;GO:0000164`protein phosphatase type 1 complex`…
g10941.t1	-	PF10512.6`Borealin`Cell division cycle-associated protein 8;PF10444.6`Nbl1_Borealin_N`Nbl1 / Borealin N terminal	-	hypothetical protein GSI_15068``	-	-	-	-
g5077.t2	sp|D4AZG9|SCPE_ARTBC`Carboxypeptidase Y homolog ARB_06361	PF00450.19`Peptidase_S10`Serine carboxypeptidase	WP_117485086.1`hypothetical protein	hypothetical protein GSI_09238``	Carboxypeptidase C (cathepsin A)	K01288`KEX1	-	GO:0005576`extracellular region`cellular_component;GO:0004185`serine-type carboxypeptidase activity`molecular_function
g5941.t3	sp|Q4P0I7|SAR1_USTMA`Small COPII coat GTPase SAR1	PF08477.10`Roc`Ras of Complex, Roc, domain of DAPkinase;PF04670.9`Gtr1_RagA`Gtr1/RagA G protein conserved region;PF00503.17`G-alpha`G-protein alpha subunit;PF01926.20`MMR_HSR1`50S ribosome-binding GTPase;PF00071.19`Ras`Ras family;PF00025.18`Arf`ADP-ribosylation factor family;PF09439.7`SRPRB`Signal recognition particle receptor beta subunit	WP_114597922.1`GTP-binding protein	GTP-binding protein sar1``	-	K07953`SAR1	ko04141` Protein processing in endoplasmic reticulum;ko05134` Legionellosis	GO:0005783`endoplasmic reticulum`cellular_component;GO:0006886`intracellular protein transport`biological_process;GO:0000139`Golgi membrane`cellular_component;GO:0005525`GTP binding`molecular_function;GO:0005789`endoplasmic reticulum membrane`cellular_component;GO:0061024`membrane organization`biological_process;GO:0070863`positive regulation of protein exit from endoplasmic reticulum`biological_…
g482.t1	sp|Q870G1|LYS1_EMENI`Saccharopine dehydrogenase [NAD(+), L-lysine-forming]	PF01262.18`AlaDh_PNT_C`Alanine dehydrogenase/PNT, C-terminal domain;PF05222.12`AlaDh_PNT_N`Alanine dehydrogenase/PNT, N-terminal domain	WP_033078867.1`saccharopine dehydrogenase	hypothetical protein GSI_06832``	-	K00290`LYS1	ko00300` Lysine biosynthesis;ko01230` Biosynthesis of amino acids;ko00310` Lysine degradation	GO:0004754`saccharopine dehydrogenase (NAD+, L-lysine-forming) activity`molecular_function;GO:0019878`lysine biosynthetic process via aminoadipic acid`biological_process;GO:0004753`saccharopine dehydrogenase activity`molecular_function;GO:0005737`cytoplasm`cellular_component
g802.t1	sp|Q10190|LSG1_SCHPO`Large subunit GTPase 1	PF03193.13`DUF258`Protein of unknown function, DUF258;PF01926.20`MMR_HSR1`50S ribosome-binding GTPase;PF02421.15`FeoB_N`Ferrous iron transport protein B	WP_083415059.1`ribosome biogenesis GTPase YlqF	P-loop containing nucleoside triphosphate hydrolase protein``	-	K14539`LSG1	ko03008` Ribosome biogenesis in eukaryotes	GO:0003924`GTPase activity`molecular_function;GO:0005525`GTP binding`molecular_function;GO:0015031`protein transport`biological_process;GO:0005829`cytosol`cellular_component;GO:0000027`ribosomal large subunit assembly`biological_process
g10173.t1	sp|Q044H0|FMT_LACGA`Methionyl-tRNA formyltransferase	PF00551.16`Formyl_trans_N`Formyl transferase;PF02911.15`Formyl_trans_C`Formyl transferase, C-terminal domain	WP_007366161.1`methionyl-tRNA formyltransferase	Formyltransferase``	Methionyl-tRNA formyltransferase	K00604`MTFMT, fmt	ko00670` One carbon pool by folate;ko00970` Aminoacyl-tRNA biosynthesis	GO:0004479`methionyl-tRNA formyltransferase activity`molecular_function
g9216.t1	sp|Q6FRV2|GSHR_CANGA`Glutathione reductase	PF02852.19`Pyr_redox_dim`Pyridine nucleotide-disulphide oxidoreductase, dimerisation domain;PF01134.19`GIDA`Glucose inhibited division protein A;PF03486.11`HI0933_like`HI0933-like protein;PF12831.4`FAD_oxidored`FAD dependent oxidoreductase;PF00070.24`Pyr_redox`Pyridine nucleotide-disulphide oxidoreductase;PF13738.3`Pyr_redox_3`Pyridine nucleotide-disulphide oxidoreductase;PF07992.11`Pyr_redox_2`P…	WP_068805833.1`glutathione-disulfide reductase	hypothetical protein GSI_07319``	Pyruvate/2-oxoglutarate dehydrogenase complex, dihydrolipoamide dehydrogenase (E3) component or related enzyme	K00383`GSR, gor	ko04918` Thyroid hormone synthesis;ko00480` Glutathione metabolism	GO:0036245`cellular response to menadione`biological_process;GO:0010731`protein glutathionylation`biological_process;GO:0050661`NADP binding`molecular_function;GO:0045454`cell redox homeostasis`biological_process;GO:0009055`electron carrier activity`molecular_function;GO:0004362`glutathione-disulfide reductase activity`molecular_function;GO:0005829`cytosol`cellular_component;GO:0050660`flavin ade…
g5398.t1	sp|A0A1P8B760|AMI4G_ARATH`Probable amidase At4g34880	PF01425.18`Amidase`Amidase	WP_072992037.1`amidase	amidase signature enzyme``	Asp-tRNAAsn/Glu-tRNAGln amidotransferase A subunit or related amidase	K01426`E3.5.1.4, amiE	ko00627` Aminobenzoate degradation;ko00330` Arginine and proline metabolism;ko00643` Styrene degradation;ko00380` Tryptophan metabolism;ko00360` Phenylalanine metabolism	GO:0043864`indoleacetamide hydrolase activity`molecular_function;GO:0004040`amidase activity`molecular_function
g8255.t1	-	-	-	hypothetical protein GSI_00427``	-	-	-	-
g4069.t1	sp|S0ENH1|FUS7_GIBF5`Putative aldehyde dehydrogenase FUS7	PF00171.19`Aldedh`Aldehyde dehydrogenase family	WP_120292665.1`aldehyde dehydrogenase family protein	hypothetical protein GSI_08063``	-	-	-	GO:0043878`glyceraldehyde-3-phosphate dehydrogenase (NAD+) (non-phosphorylating) activity`molecular_function;GO:0004029`aldehyde dehydrogenase (NAD) activity`molecular_function
g8862.t1	sp|Q07379|YD057_YEAST`Putative uncharacterized protein YDL057W	PF12146.5`Hydrolase_4`Serine aminopeptidase, S33;PF12697.4`Abhydrolase_6`Alpha/beta hydrolase family	-	hypothetical protein GSI_15254``	-	-	-	GO:0047372`acylglycerol lipase activity`molecular_function;GO:0016020`membrane`cellular_component
g10008.t1	-	PF02116.12`STE2`Fungal pheromone mating factor STE2 GPCR	-	hypothetical protein GSI_12177``	-	-	-	-
g9447.t2	sp|Q12627|DLD1_KLULA`D-lactate dehydrogenase [cytochrome], mitochondrial	PF01565.20`FAD_binding_4`FAD binding domain	WP_079526212.1`FAD-binding protein	hypothetical protein GSI_13514``	FAD/FMN-containing dehydrogenase	K00102`dld, LDHD	ko00620` Pyruvate metabolism	GO:0005743`mitochondrial inner membrane`cellular_component;GO:1903457`lactate catabolic process`biological_process;GO:0004458`D-lactate dehydrogenase (cytochrome) activity`molecular_function;GO:0005759`mitochondrial matrix`cellular_component;GO:0071949`FAD binding`molecular_function
g10771.t1	sp|A0A0A2JW93|CNSN_PENEN`Communesin biosynthesis cluster-specific transcription factor cnsN	PF00701.19`DHDPS`Dihydrodipicolinate synthetase family	WP_084658597.1`dihydrodipicolinate synthase family protein	hypothetical protein GSI_03801``	-	K18103`GAAC, LGA1	ko00040` Pentose and glucuronate interconversions	GO:0005634`nucleus`cellular_component;GO:0000981`RNA polymerase II transcription factor activity, sequence-specific DNA binding`molecular_function;GO:0016829`lyase activity`molecular_function;GO:0003677`DNA binding`molecular_function;GO:0006351`transcription, DNA-templated`biological_process;GO:0008270`zinc ion binding`molecular_function
g4040.t1	sp|Q7RVX9|PHO5_NEUCR`Repressible high-affinity phosphate permease	PF07690.13`MFS_1`Major Facilitator Superfamily;PF00083.21`Sugar_tr`Sugar (and other) transporter	WP_037571920.1`MFS transporter	MFS general substrate transporter``	-	K08176`PHO84	-	GO:0015293`symporter activity`molecular_function;GO:0006817`phosphate ion transport`biological_process;GO:0005315`inorganic phosphate transmembrane transporter activity`molecular_function;GO:0016021`integral component of membrane`cellular_component;GO:0005886`plasma membrane`cellular_component
g9793.t1	-	-	-	hypothetical protein GSI_08333``	-	K14772`UTP20	-	-
g7152.t1	-	PF03547.15`Mem_trans`Membrane transport protein	-	hypothetical protein GSI_01914``	-	-	-	-
g11587.t1	-	-	-	hypothetical protein GSI_08485``	-	-	-	-
g8835.t1	-	-	-	hypothetical protein BD309DRAFT_862374, partial``	-	-	-	-
g6699.t1	-	-	-	hypothetical protein GSI_11416``	-	-	-	-
g5912.t2	-	-	-	``	-	-	-	-
g6043.t1	-	PF08695.7`Coa1`Cytochrome oxidase complex assembly protein 1	-	hypothetical protein GSI_14079``	-	K18173`COA1	-	-
g1864.t2	-	PF04082.15`Fungal_trans`Fungal specific transcription factor domain;PF00172.15`Zn_clus`Fungal Zn(2)-Cys(6) binuclear cluster domain	-	transcription factor``	-	-	-	-
g3917.t2	sp|P40387|TPS1_SCHPO`Alpha,alpha-trehalose-phosphate synthase [UDP-forming]	PF00982.18`Glyco_transf_20`Glycosyltransferase family 20;PF13692.3`Glyco_trans_1_4`Glycosyl transferases group 1	WP_090627005.1`bifunctional alpha,alpha-trehalose-phosphate synthase (UDP-forming)/trehalose-phosphatase	hypothetical protein GSI_02438``	-	K00697`otsA	ko00500` Starch and sucrose metabolism	GO:0005992`trehalose biosynthetic process`biological_process;GO:0070413`trehalose metabolism in response to stress`biological_process;GO:0034605`cellular response to heat`biological_process;GO:0003825`alpha,alpha-trehalose-phosphate synthase (UDP-forming) activity`molecular_function;GO:0030437`ascospore formation`biological_process;GO:0005829`cytosol`cellular_component;GO:0016311`dephosphorylatio…
g7430.t1	sp|Q803I8|SYVN1_DANRE`E3 ubiquitin-protein ligase synoviolin	PF13445.3`zf-RING_UBOX`RING-type zinc-finger;PF13920.3`zf-C3HC4_3`Zinc finger, C3HC4 type (RING finger);PF17123.2`zf-RING_11`RING-like zinc finger;PF00097.22`zf-C3HC4`Zinc finger, C3HC4 type (RING finger);PF14447.3`Prok-RING_4`Prokaryotic RING finger family 4;PF14634.3`zf-RING_5`zinc-RING finger domain;PF13923.3`zf-C3HC4_2`Zinc finger, C3HC4 type (RING finger);PF12678.4`zf-rbx1`RING-H2 zinc finge…	-	hypothetical protein DICSQDRAFT_137571``	-	K10601`SYVN1, HRD1	ko04120` Ubiquitin mediated proteolysis;ko04141` Protein processing in endoplasmic reticulum	GO:0012505`endomembrane system`cellular_component;GO:0036503`ERAD pathway`biological_process;GO:0030433`ER-associated ubiquitin-dependent protein catabolic process`biological_process;GO:0061630`ubiquitin protein ligase activity`molecular_function;GO:0046872`metal ion binding`molecular_function;GO:0016021`integral component of membrane`cellular_component;GO:0000836`Hrd1p ubiquitin ligase complex`c…
g8275.t1	-	PF10453.6`NUFIP1`Nuclear fragile X mental retardation-interacting protein 1 (NUFIP1)	-	hypothetical protein BD311DRAFT_715538``	-	-	-	-
g6908.t1	-	-	-	hypothetical protein GSI_01623``	-	-	-	-
g1925.t1	sp|O74396|VPS91_SCHPO`Vacuolar protein sorting-associated protein 9a	PF02204.15`VPS9`Vacuolar sorting protein 9 (VPS9) domain;PF02845.13`CUE`CUE domain;PF03474.11`DMA`DMRTA motif	-	hypothetical protein GSI_12645``	-	K20131`RABGEF1	-	GO:0005829`cytosol`cellular_component;GO:0005085`guanyl-nucleotide exchange factor activity`molecular_function;GO:0016192`vesicle-mediated transport`biological_process
g8829.t1	sp|Q8WND5|ELP1_RABIT`Elongator complex protein 1	PF04762.9`IKI3`IKI3 family	-	IkappaB kinase complex IKAP component``	-	K11373`ELP1, IKI3, IKBKAP	-	GO:0006357`regulation of transcription from RNA polymerase II promoter`biological_process;GO:0030335`positive regulation of cell migration`biological_process;GO:0005737`cytoplasm`cellular_component;GO:0008023`transcription elongation factor complex`cellular_component;GO:0033588`Elongator holoenzyme complex`cellular_component;GO:0002098`tRNA wobble uridine modification`biological_process;GO:000860…
g6325.t1	sp|Q9P3T7|ODC_SCHPO`Probable mitochondrial 2-oxodicarboxylate carrier	PF00153.24`Mito_carr`Mitochondrial carrier protein	-	transporter``	-	K15110`SLC25A21, ODC	-	GO:0015139`alpha-ketoglutarate transmembrane transporter activity`molecular_function;GO:0005743`mitochondrial inner membrane`cellular_component;GO:0005313`L-glutamate transmembrane transporter activity`molecular_function;GO:0043490`malate-aspartate shuttle`biological_process;GO:0015813`L-glutamate transport`biological_process;GO:0016021`integral component of membrane`cellular_component;GO:1990551…
g2365.t1	sp|P0CU32|CHG5_CHAGB`FAD-linked oxidoreductase CHGG_01242-2	PF08031.9`BBE`Berberine and berberine like;PF01565.20`FAD_binding_4`FAD binding domain	WP_035736421.1`FAD-dependent oxidoreductase	FAD-binding domain-containing protein``	-	-	-	GO:0016491`oxidoreductase activity`molecular_function;GO:0071949`FAD binding`molecular_function
g5990.t2	sp|P78814|SRP2_SCHPO`Pre-mRNA-splicing factor srp2	PF14605.3`Nup35_RRM_2`Nup53/35/40-type RNA recognition motif;PF00076.19`RRM_1`RNA recognition motif. (a.k.a. RRM, RBD, or RNP domain)	-	hypothetical protein SCP_0400640``	-	K12893`SFRS4_5_6	ko03040` Spliceosome;ko05168` Herpes simplex virus 1 infection	GO:0008143`poly(A) binding`molecular_function;GO:0003729`mRNA binding`molecular_function;GO:0001069`regulatory region RNA binding`molecular_function;GO:0045292`mRNA cis splicing, via spliceosome`biological_process;GO:0005634`nucleus`cellular_component
g8361.t1	sp|A8PDE3|ACSA_COPC7`Acetyl-coenzyme A synthetase	-	WP_137139786.1`acetate--CoA ligase	acetyl-coenzyme a synthetase``	Acyl-coenzyme A synthetase/AMP-(fatty) acid ligase	K01895`ACSS, acs	ko00620` Pyruvate metabolism;ko00720` Carbon fixation pathways in prokaryotes;ko01200` Carbon metabolism;ko00010` Glycolysis / Gluconeogenesis;ko00640` Propanoate metabolism;ko00680` Methane metabolism	GO:0016208`AMP binding`molecular_function;GO:0003987`acetate-CoA ligase activity`molecular_function;GO:0005524`ATP binding`molecular_function;GO:0005634`nucleus`cellular_component;GO:0019427`acetyl-CoA biosynthetic process from acetate`biological_process;GO:0005737`cytoplasm`cellular_component
g102.t1	sp|Q9Y7X8|ARP5_SCHPO`Actin-like protein arp5	PF00022.16`Actin`Actin	-	hypothetical protein GSI_07884``	-	K11672`ACTR5, ARP5, INO80M	-	GO:0005737`cytoplasm`cellular_component;GO:0032508`DNA duplex unwinding`biological_process;GO:0071931`positive regulation of transcription involved in G1/S transition of mitotic cell cycle`biological_process;GO:0006355`regulation of transcription, DNA-templated`biological_process;GO:0005634`nucleus`cellular_component;GO:0006338`chromatin remodeling`biological_process;GO:0060303`regulation of nucl…
g7085.t1	-	-	-	hypothetical protein GSI_01842``	-	-	-	-
g5626.t1	sp|B4F6K2|GLO2_XENTR`Hydroxyacylglutathione hydrolase, mitochondrial	PF16123.2`HAGH_C`Hydroxyacylglutathione hydrolase C-terminus;PF00753.24`Lactamase_B`Metallo-beta-lactamase superfamily	WP_061611625.1`hydroxyacylglutathione hydrolase	hypothetical protein GSI_13607``	Glyoxylase or a related metal-dependent hydrolase, beta-lactamase superfamily II	K01069`E3.1.2.6, gloB	ko00620` Pyruvate metabolism	GO:0005759`mitochondrial matrix`cellular_component;GO:0004416`hydroxyacylglutathione hydrolase activity`molecular_function;GO:0046872`metal ion binding`molecular_function;GO:0019243`methylglyoxal catabolic process to D-lactate via S-lactoyl-glutathione`biological_process
g9706.t1	-	-	-	hypothetical protein GSI_11176``	-	-	-	-
g5355.t1	-	-	-	``	-	-	-	-
g1724.t2	-	PF10785.6`NADH-u_ox-rdase`NADH-ubiquinone oxidoreductase complex I, 21 kDa subunit;PF12853.4`NADH_u_ox_C`C-terminal of NADH-ubiquinone oxidoreductase 21 kDa subunit	-	transporter``	-	-	-	-
g4977.t1	sp|Q07G10|ALKB8_XENTR`Alkylated DNA repair protein alkB homolog 8	PF13532.3`2OG-FeII_Oxy_2`2OG-Fe(II) oxygenase superfamily	WP_094486394.1`alpha-ketoglutarate-dependent dioxygenase AlkB	hypothetical protein GSI_01328``	Alkylated DNA repair dioxygenase AlkB;SAM-dependent methyltransferase	-	-	GO:0002098`tRNA wobble uridine modification`biological_process;GO:0008270`zinc ion binding`molecular_function;GO:0005737`cytoplasm`cellular_component;GO:0005829`cytosol`cellular_component;GO:0030488`tRNA methylation`biological_process;GO:0016300`tRNA (uracil) methyltransferase activity`molecular_function;GO:0005506`iron ion binding`molecular_function;GO:0016706`oxidoreductase activity, acting on …
g431.t1	sp|O13940|GLY1_SCHPO`Probable low-specificity L-threonine aldolase	PF01212.18`Beta_elim_lyase`Beta-eliminating lyase	WP_133475704.1`low-specificity L-threonine aldolase	hypothetical protein GSI_08223``	-	K01620`ltaE	ko01230` Biosynthesis of amino acids;ko00260` Glycine, serine and threonine metabolism	GO:0005829`cytosol`cellular_component;GO:0006567`threonine catabolic process`biological_process;GO:0008732`L-allo-threonine aldolase activity`molecular_function;GO:0005634`nucleus`cellular_component;GO:0006545`glycine biosynthetic process`biological_process;GO:0004793`threonine aldolase activity`molecular_function
g4719.t1	sp|O13924|HASP_SCHPO`Serine/threonine-protein kinase haspin homolog hrk1	PF12330.5`DUF3635`Domain of unknown function (DUF3635)	-	hypothetical protein GSI_01028``	-	K16315`GSG2	-	GO:0005829`cytosol`cellular_component;GO:0031618`nuclear pericentric heterochromatin`cellular_component;GO:0005524`ATP binding`molecular_function;GO:0004674`protein serine/threonine kinase activity`molecular_function;GO:0051456`attachment of spindle microtubules to kinetochore involved in meiotic sister chromatid segregation`biological_process;GO:0035556`intracellular signal transduction`biologic…
g455.t1	sp|O74455|6PGL_SCHPO`Probable 6-phosphogluconolactonase	PF01182.17`Glucosamine_iso`Glucosamine-6-phosphate isomerases/6-phosphogluconolactonase	WP_099325220.1`6-phosphogluconolactonase	hypothetical protein GSI_06862``	-	K01057`PGLS, pgl, devB	ko00030` Pentose phosphate pathway;ko01200` Carbon metabolism	GO:0005829`cytosol`cellular_component;GO:0017057`6-phosphogluconolactonase activity`molecular_function;GO:0005634`nucleus`cellular_component;GO:0005975`carbohydrate metabolic process`biological_process;GO:0009051`pentose-phosphate shunt, oxidative branch`biological_process
g8587.t1	-	-	-	hypothetical protein GSI_07271``	-	-	-	-
g4661.t1	sp|O14209|YDT4_SCHPO`Uncharacterized aminotransferase C6B12.04c	PF01053.17`Cys_Met_Meta_PP`Cys/Met metabolism PLP-dependent enzyme;PF00266.16`Aminotran_5`Aminotransferase class-V;PF01041.14`DegT_DnrJ_EryC1`DegT/DnrJ/EryC1/StrS aminotransferase family;PF00155.18`Aminotran_1_2`Aminotransferase class I and II;PF01212.18`Beta_elim_lyase`Beta-eliminating lyase	WP_014434739.1`aminotransferase class I/II-fold pyridoxal phosphate-dependent enzyme	hypothetical protein GSI_00962``	-	K14264`BNA3	ko00380` Tryptophan metabolism	GO:0016212`kynurenine-oxoglutarate transaminase activity`molecular_function;GO:0047536`2-aminoadipate transaminase activity`molecular_function;GO:0005737`cytoplasm`cellular_component;GO:0005829`cytosol`cellular_component;GO:0034276`kynurenic acid biosynthetic process`biological_process;GO:0005634`nucleus`cellular_component;GO:0030170`pyridoxal phosphate binding`molecular_function;GO:0005739`mitoc…
g4295.t1	sp|Q9LH74|MSL5_ARATH`Mechanosensitive ion channel protein 5	PF00036.29`EF-hand_1`EF hand;PF13405.3`EF-hand_6`EF-hand domain;PF13202.3`EF-hand_5`EF hand;PF00924.15`MS_channel`Mechanosensitive ion channel	-	transporter``	Small-conductance mechanosensitive channel	-	-	GO:0008381`mechanically-gated ion channel activity`molecular_function;GO:0005886`plasma membrane`cellular_component;GO:0016021`integral component of membrane`cellular_component;GO:0006820`anion transport`biological_process
g5893.t1	-	-	-	hypothetical protein GSI_02108``	-	-	-	-
g5347.t1	-	-	-	hypothetical protein GSI_08993``	-	-	-	-
g10959.t1	sp|P0CS09|TRM61_CRYNB`tRNA (adenine(58)-N(1))-methyltransferase catalytic subunit TRM61	PF08704.7`GCD14`tRNA methyltransferase complex GCD14 subunit;PF01269.14`Fibrillarin`Fibrillarin;PF01135.16`PCMT`Protein-L-isoaspartate(D-aspartate) O-methyltransferase (PCMT);PF13847.3`Methyltransf_31`Methyltransferase domain	WP_006301223.1`tRNA (adenine-N1)-methyltransferase	hypothetical protein GSI_15090``	tRNA A58 N-methylase Trm61	K07442`TRM61, GCD14	-	GO:0016429`tRNA (adenine-N1-)-methyltransferase activity`molecular_function;GO:0005634`nucleus`cellular_component;GO:0031515`tRNA (m1A) methyltransferase complex`cellular_component
g4842.t2	sp|Q54BM8|U652_DICDI`UPF0652 protein	PF09418.7`DUF2009`Protein of unknown function (DUF2009)	-	hypothetical protein DICSQDRAFT_58739``	-	-	-	GO:0008270`zinc ion binding`molecular_function
g5544.t1	-	-	WP_087260480.1`hypothetical protein	hypothetical protein GSI_08617``	-	-	-	-
g9405.t1	sp|P32948|LIP4_DIURU`Lipase 4	PF13238.3`AAA_18`AAA domain;PF01715.14`IPPT`IPP transferase;PF00135.25`COesterase`Carboxylesterase family	WP_129109222.1`tRNA (adenosine(37)-N6)-dimethylallyltransferase MiaA	hypothetical protein GSI_13470``	-	K00791`miaA, TRIT1	ko00908` Zeatin biosynthesis	GO:0016042`lipid catabolic process`biological_process;GO:0004806`triglyceride lipase activity`molecular_function
g154.t1	-	PF13831.3`PHD_2`PHD-finger;PF00628.26`PHD`PHD-finger	-	transcription factor``	-	-	-	-
g1455.t1	-	-	-	hypothetical protein GSI_12348``	-	-	-	-
g3134.t1	-	-	-	hypothetical protein GSI_03150``	-	-	-	-
g6944.t1	sp|Q9USU9|TOA1_SCHPO`Transcription initiation factor IIA large subunit	PF03153.10`TFIIA`Transcription factor IIA, alpha/beta subunit	-	hypothetical protein GSI_01667``	-	K03122`TFIIA1, GTF2A1, TOA1	ko03022` Basal transcription factors;ko05203` Viral carcinogenesis	GO:0005634`nucleus`cellular_component;GO:0006367`transcription initiation from RNA polymerase II promoter`biological_process;GO:0005829`cytosol`cellular_component;GO:0005672`transcription factor TFIIA complex`cellular_component;GO:0006366`transcription from RNA polymerase II promoter`biological_process;GO:0016251`obsolete general RNA polymerase II transcription factor activity`molecular_function
g10538.t1	-	-	-	hypothetical protein GSI_09744``	-	-	-	-
g6437.t1	-	-	-	hypothetical protein GSI_11785``	-	-	-	-
g10611.t1	-	-	-	hypothetical protein BD309DRAFT_267129``	-	-	-	-
g63.t2	sp|Q11119|UBP14_SCHPO`Ubiquitin carboxyl-terminal hydrolase 14	PF00443.26`UCH`Ubiquitin carboxyl-terminal hydrolase;PF02148.16`zf-UBP`Zn-finger in ubiquitin-hydrolases and other protein;PF00627.28`UBA`UBA/TS-N domain;PF13423.3`UCH_1`Ubiquitin carboxyl-terminal hydrolase	-	ubiquitin carboxyl-terminal hydrolase 14``	-	K11836`USP5_13, UBP14	-	GO:0043161`proteasome-mediated ubiquitin-dependent protein catabolic process`biological_process;GO:0008270`zinc ion binding`molecular_function;GO:0071108`protein K48-linked deubiquitination`biological_process;GO:1990380`Lys48-specific deubiquitinase activity`molecular_function;GO:0004843`thiol-dependent ubiquitin-specific protease activity`molecular_function;GO:0016579`protein deubiquitination`bi…
g7844.t1	-	-	-	-	-	-	-	-
g1564.t2	-	PF12752.4`SUZ`SUZ domain;PF01424.19`R3H`R3H domain	-	hypothetical protein DICSQDRAFT_167201``	-	-	-	-
g1432.t1	sp|P42769|GSTF1_ARATH`Glutathione S-transferase PM239X14	PF14497.3`GST_C_3`Glutathione S-transferase, C-terminal domain;PF13410.3`GST_C_2`Glutathione S-transferase, C-terminal domain;PF13409.3`GST_N_2`Glutathione S-transferase, N-terminal domain;PF00043.22`GST_C`Glutathione S-transferase, C-terminal domain;PF13417.3`GST_N_3`Glutathione S-transferase, N-terminal domain;PF02798.17`GST_N`Glutathione S-transferase, N-terminal domain	WP_044250113.1`glutathione S-transferase	hypothetical protein GSI_13365``	-	K00799`GST, gst	ko05204` Chemical carcinogenesis;ko00980` Metabolism of xenobiotics by cytochrome P450;ko00982` Drug metabolism - cytochrome P450;ko00480` Glutathione metabolism	GO:0004601`peroxidase activity`molecular_function;GO:0005829`cytosol`cellular_component;GO:0004364`glutathione transferase activity`molecular_function
g4016.t2	sp|Q5ATG5|APDG_EMENI`Acyl-CoA dehydrogenase apdG	PF00441.21`Acyl-CoA_dh_1`Acyl-CoA dehydrogenase, C-terminal domain;PF02771.13`Acyl-CoA_dh_N`Acyl-CoA dehydrogenase, N-terminal domain;PF02770.16`Acyl-CoA_dh_M`Acyl-CoA dehydrogenase, middle domain;PF00173.25`Cyt-b5`Cytochrome b5-like Heme/Steroid binding domain	WP_027583062.1`acyl-CoA dehydrogenase	hypothetical protein GSI_07997``	-	-	-	GO:0003995`acyl-CoA dehydrogenase activity`molecular_function;GO:0050660`flavin adenine dinucleotide binding`molecular_function
g2081.t1	-	-	-	hypothetical protein GSI_12446``	-	-	-	-
g5382.t1	-	PF01338.15`Bac_thur_toxin`Bacillus thuringiensis toxin	-	transporter``	-	-	-	-
g7851.t1	-	-	-	hypothetical protein GSI_04373``	-	-	-	-
g5453.t2	sp|A8NCK6|COX2_COPC7`Cytochrome P450 monooxygenase COX2	PF00067.19`p450`Cytochrome P450	WP_068699467.1`cytochrome P450	cytochrome P450``	Cytochrome P450	-	-	GO:0016705`oxidoreductase activity, acting on paired donors, with incorporation or reduction of molecular oxygen`molecular_function;GO:0016021`integral component of membrane`cellular_component;GO:0004497`monooxygenase activity`molecular_function;GO:0005506`iron ion binding`molecular_function;GO:0020037`heme binding`molecular_function
g7417.t1	-	PF00069.22`Pkinase`Protein kinase domain	-	hypothetical protein GSI_09985``	-	-	-	-
g7340.t1	sp|Q06157|AMDR_ASPOR`Acetamidase regulatory protein	PF04082.15`Fungal_trans`Fungal specific transcription factor domain	-	transcription factor``	-	-	-	GO:0005634`nucleus`cellular_component;GO:0000981`RNA polymerase II transcription factor activity, sequence-specific DNA binding`molecular_function;GO:0003677`DNA binding`molecular_function;GO:0006351`transcription, DNA-templated`biological_process;GO:0008270`zinc ion binding`molecular_function
g9153.t1	sp|O13769|ULP2_SCHPO`Ubiquitin-like-specific protease 2	PF02902.16`Peptidase_C48`Ulp1 protease family, C-terminal catalytic domain	-	hypothetical protein GSI_15621``	-	-	-	GO:0016926`protein desumoylation`biological_process;GO:2000765`regulation of cytoplasmic translation`biological_process;GO:0070140`SUMO-specific isopeptidase activity`molecular_function;GO:0070647`protein modification by small protein conjugation or removal`biological_process;GO:0005634`nucleus`cellular_component;GO:0010494`cytoplasmic stress granule`cellular_component
g3899.t1	-	PF04248.9`NTP_transf_9`Domain of unknown function (DUF427)	WP_092655818.1`DUF427 domain-containing protein	hypothetical protein GSI_02418``	-	-	-	-
g1953.t1	sp|Q12333|FRE7_YEAST`Ferric/cupric reductase transmembrane component 7	PF01794.16`Ferric_reduct`Ferric reductase like transmembrane component;PF08030.9`NAD_binding_6`Ferric reductase NAD binding domain;PF08022.9`FAD_binding_8`FAD-binding domain	WP_091504347.1`hypothetical protein	``	-	-	-	GO:0046872`metal ion binding`molecular_function;GO:0015677`copper ion import`biological_process;GO:0055114`oxidation-reduction process`biological_process;GO:0000293`ferric-chelate reductase activity`molecular_function;GO:0006826`iron ion transport`biological_process;GO:0033215`iron assimilation by reduction and transport`biological_process;GO:0052851`ferric-chelate reductase (NADPH) activity`mole…
g2974.t1	-	-	-	``	-	-	-	-
g10073.t1	-	-	-	hypothetical protein GSI_12098``	-	-	-	-
g10328.t1	sp|A2QBB4|RGXA_ASPNC`Putative galacturan 1,4-alpha-galacturonidase A	PF00295.14`Glyco_hydro_28`Glycosyl hydrolases family 28	-	hypothetical protein GSI_03354``	-	K01213`E3.2.1.67	ko00500` Starch and sucrose metabolism;ko00040` Pentose and glucuronate interconversions	GO:0004650`polygalacturonase activity`molecular_function;GO:0000272`polysaccharide catabolic process`biological_process;GO:0005576`extracellular region`cellular_component;GO:0071555`cell wall organization`biological_process;GO:0047911`galacturan 1,4-alpha-galacturonidase activity`molecular_function
g9874.t1	-	-	-	hypothetical protein GSI_08116``	-	-	-	-
g10487.t1	-	-	-	hypothetical protein GSI_03192``	-	-	-	-
g11021.t1	sp|P87304|YB22_SCHPO`Putative esterase C31F10.02	PF03061.19`4HBT`Thioesterase superfamily	WP_090469019.1`PaaI family thioesterase	Thioesterase/thiol ester dehydrase-isomerase``	-	K17362`ACOT13	-	GO:0006637`acyl-CoA metabolic process`biological_process;GO:0005829`cytosol`cellular_component;GO:0006631`fatty acid metabolic process`biological_process;GO:0047617`acyl-CoA hydrolase activity`molecular_function;GO:0005634`nucleus`cellular_component
g4438.t1	-	-	-	hypothetical protein GSI_00721``	-	-	-	-
g2737.t1	-	PF16741.2`mRNA_decap_C`mRNA-decapping enzyme C-terminus;PF06058.10`DCP1`Dcp1-like decapping family	-	``	-	-	-	-
g3679.t3	sp|Q9HEZ1|XYNA_PHACH`Endo-1,4-beta-xylanase A	PF00331.17`Glyco_hydro_10`Glycosyl hydrolase family 10;PF00150.15`Cellulase`Cellulase (glycosyl hydrolase family 5);PF00734.15`CBM_1`Fungal cellulose binding domain	WP_027340893.1`hypothetical protein	hypothetical protein GSI_02168``	Endo-1,4-beta-xylanase, GH35 family	K01181`E3.2.1.8, xynA	-	GO:0031176`endo-1,4-beta-xylanase activity`molecular_function;GO:0005576`extracellular region`cellular_component;GO:0030248`cellulose binding`molecular_function;GO:0045493`xylan catabolic process`biological_process
g5990.t1	sp|P78814|SRP2_SCHPO`Pre-mRNA-splicing factor srp2	PF13893.3`RRM_5`RNA recognition motif. (a.k.a. RRM, RBD, or RNP domain);PF08777.8`RRM_3`RNA binding motif;PF11608.5`Limkain-b1`Limkain b1;PF03880.12`DbpA`DbpA RNA binding domain;PF14605.3`Nup35_RRM_2`Nup53/35/40-type RNA recognition motif;PF00076.19`RRM_1`RNA recognition motif. (a.k.a. RRM, RBD, or RNP domain)	-	hypothetical protein L227DRAFT_597622``	-	K12893`SFRS4_5_6	ko03040` Spliceosome;ko05168` Herpes simplex virus 1 infection	GO:0001069`regulatory region RNA binding`molecular_function;GO:0008143`poly(A) binding`molecular_function;GO:0003729`mRNA binding`molecular_function;GO:0005634`nucleus`cellular_component;GO:0045292`mRNA cis splicing, via spliceosome`biological_process
g4228.t1	-	PF05648.11`PEX11`Peroxisomal biogenesis factor 11 (PEX11)	-	hypothetical protein GSI_00476``	-	-	-	-
g685.t1	sp|P17624|NUDC_EMENI`Nuclear movement protein nudC	PF04969.13`CS`CS domain	-	``	-	-	-	GO:0006457`protein folding`biological_process;GO:0000741`karyogamy`biological_process;GO:0032502`developmental process`biological_process;GO:0005737`cytoplasm`cellular_component;GO:0031505`fungal-type cell wall organization`biological_process;GO:0005874`microtubule`cellular_component;GO:0007049`cell cycle`biological_process;GO:0051301`cell division`biological_process;GO:0030473`nuclear migration …
g7388.t1	sp|Q55BA5|DCC1_DICDI`Probable sister chromatid cohesion protein DCC1	PF09724.6`DUF2036`Uncharacterized conserved protein (DUF2036)	-	hypothetical protein GSI_03710``	-	K11271`DSCC1, DCC1	-	GO:0000775`chromosome, centromeric region`cellular_component;GO:0000785`chromatin`cellular_component;GO:0005654`nucleoplasm`cellular_component;GO:0034088`maintenance of mitotic sister chromatid cohesion`biological_process;GO:0006275`regulation of DNA replication`biological_process;GO:0006260`DNA replication`biological_process;GO:0031390`Ctf18 RFC-like complex`cellular_component;GO:0003677`DNA bin…
g11526.t1	-	PF04582.9`Reo_sigmaC`Reovirus sigma C capsid protein	-	hypothetical protein BD311DRAFT_839778``	-	-	-	-
g5421.t1	-	PF00651.28`BTB`BTB/POZ domain	-	hypothetical protein BD309DRAFT_952477``	-	-	-	-
g8294.t1	-	-	-	transcription factor``	-	K16578`CLASP1_2	-	-
g188.t1	-	-	WP_135482398.1`hypothetical protein	hypothetical protein GSI_06917``	-	-	-	-
g1674.t1	-	-	-	hypothetical protein GSI_12971``	-	-	-	-
g2809.t1	-	-	-	hypothetical protein GSI_10345``	-	-	-	-
g782.t1	sp|Q9LR09|HA22G_ARATH`Putative HVA22-like protein g	PF03134.16`TB2_DP1_HVA22`TB2/DP1, HVA22 family	-	hypothetical protein GSI_06449``	-	K17338`REEP1_2_3_4	-	-
g8695.t1	sp|Q10475|IF4G_SCHPO`Eukaryotic translation initiation factor 4 gamma	PF12152.5`eIF_4G1`Eukaryotic translation initiation factor 4G1;PF02854.16`MIF4G`MIF4G domain;PF02847.14`MA3`MA3 domain	-	transporter``	-	K03260`EIF4G	ko03013` RNA transport;ko05416` Viral myocarditis	GO:0003743`translation initiation factor activity`molecular_function;GO:0048471`perinuclear region of cytoplasm`cellular_component;GO:0002183`cytoplasmic translational initiation`biological_process;GO:0042273`ribosomal large subunit biogenesis`biological_process;GO:0005737`cytoplasm`cellular_component;GO:0005829`cytosol`cellular_component;GO:0003729`mRNA binding`molecular_function;GO:0016281`euka…
g7341.t1	-	PF04082.15`Fungal_trans`Fungal specific transcription factor domain	-	cellulolytic transcriptional activator 2``	-	-	-	-
g10955.t1	-	-	-	hypothetical protein GSI_15086``	-	-	-	-
g11107.t1	-	-	-	``	-	-	-	-
g5954.t2	sp|P0C7B6|GLNA2_DICDI`Type-1 glutamine synthetase 2	PF00120.21`Gln-synt_C`Glutamine synthetase, catalytic domain	WP_073400839.1`glutamine synthetase	hypothetical protein GSI_13986``	Glutamine synthetase	K01915`glnA, GLUL	ko00250` Alanine, aspartate and glutamate metabolism;ko04724` Glutamatergic synapse;ko00220` Arginine biosynthesis;ko00630` Glyoxylate and dicarboxylate metabolism;ko04727` GABAergic synapse;ko02020` Two-component system;ko00910` Nitrogen metabolism;ko01230` Biosynthesis of amino acids	GO:0008134`transcription factor binding`molecular_function;GO:0006542`glutamine biosynthetic process`biological_process;GO:0006598`polyamine catabolic process`biological_process;GO:0004356`glutamate-ammonia ligase activity`molecular_function;GO:0005524`ATP binding`molecular_function
g6517.t1	sp|Q17RS7|GEN_HUMAN`Flap endonuclease GEN homolog 1	PF00867.15`XPG_I`XPG I-region;PF00752.14`XPG_N`XPG N-terminal domain	-	hypothetical protein GSI_11673``	5'-3' exonuclease	K15339`YEN1	-	GO:0000724`double-strand break repair via homologous recombination`biological_process;GO:0071139`resolution of recombination intermediates`biological_process;GO:0031297`replication fork processing`biological_process;GO:0005813`centrosome`cellular_component;GO:0005654`nucleoplasm`cellular_component;GO:0048256`flap endonuclease activity`molecular_function;GO:0042803`protein homodimerization activit…
g645.t1	sp|P12000|DNLI1_SCHPO`DNA ligase 1	PF04675.11`DNA_ligase_A_N`DNA ligase N terminus;PF09414.7`RNA_ligase`RNA ligase;PF01068.18`DNA_ligase_A_M`ATP dependent DNA ligase domain;PF04679.12`DNA_ligase_A_C`ATP dependent DNA ligase C terminal region	WP_097000191.1`ATP-dependent DNA ligase	hypothetical protein GSI_06629``	-	K10747`LIG1	ko03030` DNA replication;ko03420` Nucleotide excision repair;ko03410` Base excision repair;ko03430` Mismatch repair	GO:0046872`metal ion binding`molecular_function;GO:0051301`cell division`biological_process;GO:0005739`mitochondrion`cellular_component;GO:0005634`nucleus`cellular_component;GO:0003910`DNA ligase (ATP) activity`molecular_function;GO:0003677`DNA binding`molecular_function;GO:0071897`DNA biosynthetic process`biological_process;GO:0005524`ATP binding`molecular_function;GO:0006310`DNA recombination`b…
g4931.t1	-	-	-	hypothetical protein GSI_01287``	-	-	-	-
g6951.t1	-	-	-	hypothetical protein GSI_01673``	-	-	-	-
g1420.t1	-	PF12937.4`F-box-like`F-box-like	-	hypothetical protein GSI_13376``	-	-	-	-
g1515.t1	sp|Q9USQ4|SIM3_SCHPO`NASP-related protein sim3	PF13181.3`TPR_8`Tetratricopeptide repeat;PF13414.3`TPR_11`TPR repeat;PF00515.25`TPR_1`Tetratricopeptide repeat;PF13424.3`TPR_12`Tetratricopeptide repeat;PF10516.6`SHNi-TPR`SHNi-TPR;PF13176.3`TPR_7`Tetratricopeptide repeat;PF07719.14`TPR_2`Tetratricopeptide repeat	-	hypothetical protein GSI_13145``	-	K11372`HIF1	-	GO:0006335`DNA replication-dependent nucleosome assembly`biological_process;GO:0005654`nucleoplasm`cellular_component;GO:0034080`CENP-A containing nucleosome assembly`biological_process;GO:0000790`nuclear chromatin`cellular_component;GO:0005634`nucleus`cellular_component;GO:0042393`histone binding`molecular_function;GO:0070827`chromatin maintenance`biological_process
g1580.t1	-	-	-	-	-	-	-	-
g9438.t1	sp|O14172|MET8_SCHPO`Siroheme biosynthesis protein met8	PF14823.3`Sirohm_synth_C`Sirohaem biosynthesis protein C-terminal;PF13241.3`NAD_binding_7`Putative NAD(P)-binding;PF14824.3`Sirohm_synth_M`Sirohaem biosynthesis protein central;PF00899.18`ThiF`ThiF family	WP_083856685.1`bifunctional precorrin-2 dehydrogenase/sirohydrochlorin ferrochelatase	siroheme synthase``	-	K02304`MET8	ko00860` Porphyrin and chlorophyll metabolism	GO:0009086`methionine biosynthetic process`biological_process;GO:0051266`sirohydrochlorin ferrochelatase activity`molecular_function;GO:0005829`cytosol`cellular_component;GO:0019354`siroheme biosynthetic process`biological_process;GO:0000103`sulfate assimilation`biological_process;GO:0005634`nucleus`cellular_component;GO:0043115`precorrin-2 dehydrogenase activity`molecular_function
g785.t1	-	PF15277.3`Sec3-PIP2_bind`Exocyst complex component SEC3 N-terminal PIP2 binding PH	-	transporter``	-	K19983`EXOC1, SEC3	-	-
g9341.t1	-	PF16656.2`Pur_ac_phosph_N`Purple acid Phosphatase, N-terminal domain;PF09423.7`PhoD`PhoD-like phosphatase	WP_088746778.1`MULTISPECIES: alkaline phosphatase family protein	hypothetical protein GSI_07169``	-	K01113`phoD	ko02020` Two-component system;ko00627` Aminobenzoate degradation;ko00790` Folate biosynthesis	-
g11561.t1	sp|P18296|CUT1_SCHPO`Separin	PF12770.4`CHAT`CHAT domain;PF03568.14`Peptidase_C50`Peptidase family C50	-	hypothetical protein GSI_11060``	-	K02365`ESP1	ko04113` Meiosis - yeast;ko04111` Cell cycle - yeast;ko04114` Oocyte meiosis;ko04110` Cell cycle	GO:0006974`cellular response to DNA damage stimulus`biological_process;GO:0005634`nucleus`cellular_component;GO:0051306`mitotic sister chromatid separation`biological_process;GO:0004197`cysteine-type endopeptidase activity`molecular_function;GO:1990520`separase-securin complex`cellular_component;GO:0044732`mitotic spindle pole body`cellular_component;GO:0005829`cytosol`cellular_component;GO:00513…
g1412.t1	sp|P0CM39|ATG7_CRYNB`Ubiquitin-like modifier-activating enzyme ATG7	PF16420.2`ATG7_N`Ubiquitin-like modifier-activating enzyme ATG7 N-terminus;PF00899.18`ThiF`ThiF family	WP_130937310.1`molybdopterin-synthase adenylyltransferase MoeB	``	Molybdopterin or thiamine biosynthesis adenylyltransferase	K08337`ATG7	ko04140` Autophagy - animal	GO:0000422`mitophagy`biological_process;GO:0032446`protein modification by small protein conjugation`biological_process;GO:0016236`macroautophagy`biological_process;GO:0019779`Atg8 activating enzyme activity`molecular_function;GO:0044805`late nucleophagy`biological_process;GO:0005829`cytosol`cellular_component;GO:0034727`piecemeal microautophagy of nucleus`biological_process;GO:0097632`extrinsic …
g4816.t1	-	PF13516.3`LRR_6`Leucine Rich repeat;PF12799.4`LRR_4`Leucine Rich repeats (2 copies)	-	hypothetical protein GSI_01133``	-	K03360`GRR1	ko04111` Cell cycle - yeast;ko04120` Ubiquitin mediated proteolysis	-
g9677.t1	-	PF14441.3`OTT_1508_deam`OTT_1508-like deaminase	-	hypothetical protein GSI_11184``	-	-	-	-
g9305.t2	-	-	-	hypothetical protein GSI_07219``	-	-	-	-
g6397.t1	sp|C5G0A8|LAP3_ARTOC`Probable leucine aminopeptidase MCYG_08380	PF01546.25`Peptidase_M20`Peptidase family M20/M25/M40;PF04389.14`Peptidase_M28`Peptidase family M28	WP_082583077.1`M20/M25/M40 family metallo-hydrolase	hypothetical protein GSI_11838``	Zn-dependent amino- or carboxypeptidase, M28 family	-	-	GO:0004177`aminopeptidase activity`molecular_function;GO:0009405`pathogenesis`biological_process;GO:0005576`extracellular region`cellular_component;GO:0046872`metal ion binding`molecular_function
g11419.t1	-	-	-	hypothetical protein HETIRDRAFT_418281``	-	-	-	-
g9674.t1	sp|P0CT89|OMT1_PHACR`4-O-methyltransferase 1	PF00891.15`Methyltransf_2`O-methyltransferase	WP_030984698.1`SAM-dependent methyltransferase	hypothetical protein GSI_08344``	-	-	-	GO:0008171`O-methyltransferase activity`molecular_function;GO:0046274`lignin catabolic process`biological_process
g10352.t1	sp|P16933|SC3_SCHCO`Fruiting body protein SC3	PF01185.15`Hydrophobin`Fungal hydrophobin	WP_135482538.1`hypothetical protein	hypothetical protein GSI_03388``	-	-	-	GO:0005199`structural constituent of cell wall`molecular_function;GO:0009277`fungal-type cell wall`cellular_component;GO:0005576`extracellular region`cellular_component
g4379.t1	sp|I2C092|MANBB_THIHE`Beta-mannosidase B	PF00703.18`Glyco_hydro_2`Glycosyl hydrolases family 2;PF02837.15`Glyco_hydro_2_N`Glycosyl hydrolases family 2, sugar binding domain	WP_126626568.1`glycoside hydrolase family 2 protein	glycoside hydrolase family 2 protein``	Beta-galactosidase/beta-glucuronidase	K01192`E3.2.1.25, MANBA, manB	ko04142` Lysosome;ko00511` Other glycan degradation	GO:0004567`beta-mannosidase activity`molecular_function;GO:0000272`polysaccharide catabolic process`biological_process;GO:0005576`extracellular region`cellular_component
g39.t1	sp|Q0R4L2|PDH3_LEUMG`Pyranose dehydrogenase 3	PF00732.16`GMC_oxred_N`GMC oxidoreductase;PF05834.9`Lycopene_cycl`Lycopene cyclase protein;PF13450.3`NAD_binding_8`NAD(P)-binding Rossmann-like domain;PF00890.21`FAD_binding_2`FAD binding domain;PF05199.10`GMC_oxred_C`GMC oxidoreductase;PF07992.11`Pyr_redox_2`Pyridine nucleotide-disulphide oxidoreductase	WP_007570317.1`choline dehydrogenase	hypothetical protein GSI_07945``	-	K00108`betA, CHDH	ko00260` Glycine, serine and threonine metabolism	GO:0005975`carbohydrate metabolic process`biological_process;GO:0033718`pyranose dehydrogenase (acceptor) activity`molecular_function;GO:0050660`flavin adenine dinucleotide binding`molecular_function;GO:0005576`extracellular region`cellular_component
g8789.t1	-	-	-	hypothetical protein GSI_04226``	-	-	-	-
g7244.t1	-	PF00651.28`BTB`BTB/POZ domain	-	``	-	-	-	-
g9149.t1	sp|P0AET9|HDHA_ECO57`7-alpha-hydroxysteroid dehydrogenase	PF13561.3`adh_short_C2`Enoyl-(Acyl carrier protein) reductase;PF00106.22`adh_short`short chain dehydrogenase;PF08659.7`KR`KR domain;PF02737.15`3HCDH_N`3-hydroxyacyl-CoA dehydrogenase, NAD binding domain;PF01370.18`Epimerase`NAD dependent epimerase/dehydratase family	WP_111655513.1`SDR family oxidoreductase	hypothetical protein GSI_15625``	-	-	-	GO:0030573`bile acid catabolic process`biological_process;GO:0008709`cholate 7-alpha-dehydrogenase activity`molecular_function;GO:0016042`lipid catabolic process`biological_process
g7829.t1	-	-	-	-	-	-	-	-
g3661.t1	-	-	-	hypothetical protein DICSQDRAFT_73320``	-	-	-	-
g5814.t3	sp|Q92536|YLAT2_HUMAN`Y+L amino acid transporter 2	PF13520.3`AA_permease_2`Amino acid permease;PF00324.18`AA_permease`Amino acid permease	WP_073600161.1`amino acid permease	L-methionine transporter``	Amino acid transporter	-	-	GO:0015171`amino acid transmembrane transporter activity`molecular_function;GO:0015179`L-amino acid transmembrane transporter activity`molecular_function;GO:0006520`cellular amino acid metabolic process`biological_process;GO:0050900`leukocyte migration`biological_process;GO:0043231`intracellular membrane-bounded organelle`cellular_component;GO:0065003`macromolecular complex assembly`biological_pr…
g10856.t1	-	PF04108.9`APG17`Autophagy protein Apg17;PF03105.16`SPX`SPX domain	-	``	-	-	-	-
g10934.t1	-	-	-	hypothetical protein GSI_15059``	-	-	-	-
g4893.t1	-	PF00627.28`UBA`UBA/TS-N domain	-	hypothetical protein GSI_01228``	-	-	-	-
g1104.t1	-	PF06244.9`DUF1014`Protein of unknown function (DUF1014);PF04690.10`YABBY`YABBY protein	-	transcription factor``	-	-	-	-
g6750.t1	-	PF00646.30`F-box`F-box domain;PF12937.4`F-box-like`F-box-like	-	hypothetical protein GSI_11224``	-	-	-	-
g11179.t1	-	-	-	hypothetical protein GSI_02785``	-	-	-	-
g5779.t1	sp|C3K630|LAAA_PSEFS`L-amino acid amidase	PF12146.5`Hydrolase_4`Serine aminopeptidase, S33;PF00561.17`Abhydrolase_1`alpha/beta hydrolase fold;PF12697.4`Abhydrolase_6`Alpha/beta hydrolase family	WP_112092655.1`MULTISPECIES: alpha/beta fold hydrolase	hypothetical protein GSI_13784``	-	-	-	GO:0008233`peptidase activity`molecular_function
g5774.t1	-	PF07962.9`Swi3`Replication Fork Protection Component Swi3	-	``	-	K10998`CSM3, SWI3	-	-
g3245.t1	sp|Q54DX7|TAZ1_DICDI`Putative lysophosphatidylcholine acyltransferase	PF14027.3`DUF4243`Protein of unknown function (DUF4243);PF01553.18`Acyltransferase`Acyltransferase	-	hypothetical protein GSI_05281``	-	K13511`TAZ	ko00564` Glycerophospholipid metabolism	GO:0005741`mitochondrial outer membrane`cellular_component;GO:0007007`inner mitochondrial membrane organization`biological_process;GO:0047184`1-acylglycerophosphocholine O-acyltransferase activity`molecular_function;GO:0035965`cardiolipin acyl-chain remodeling`biological_process;GO:0016021`integral component of membrane`cellular_component;GO:0005739`mitochondrion`cellular_component
g4345.t1	sp|O43000|LIZ1_SCHPO`Pantothenate transporter liz1	PF07690.13`MFS_1`Major Facilitator Superfamily;PF06779.11`MFS_4`Uncharacterised MFS-type transporter YbfB	WP_040130832.1`MFS transporter	MFS general substrate transporter``	-	K03448`FEN2, LIZ1	-	GO:0015887`pantothenate transmembrane transport`biological_process;GO:0015233`pantothenate transmembrane transporter activity`molecular_function;GO:0005887`integral component of plasma membrane`cellular_component;GO:0005886`plasma membrane`cellular_component;GO:0098717`pantothenate import across plasma membrane`biological_process;GO:0022857`transmembrane transporter activity`molecular_function;GO…
g2624.t1	-	-	-	hypothetical protein GSI_10598``	-	-	-	-
g7555.t1	-	-	-	hypothetical protein GSI_14740``	-	-	-	-
g1252.t1	sp|J9VQ03|NOG2_CRYNH`Nucleolar GTP-binding protein 2	PF00009.24`GTP_EFTU`Elongation factor Tu GTP binding domain;PF00025.18`Arf`ADP-ribosylation factor family;PF02421.15`FeoB_N`Ferrous iron transport protein B;PF08153.9`NGP1NT`NGP1NT (NUC091) domain;PF01926.20`MMR_HSR1`50S ribosome-binding GTPase;PF03193.13`DUF258`Protein of unknown function, DUF258	WP_029523479.1`GTPase RsgA	hypothetical protein GSI_05936``	-	K14537`NUG2, GNL2	ko03008` Ribosome biogenesis in eukaryotes	GO:0042254`ribosome biogenesis`biological_process;GO:0005525`GTP binding`molecular_function;GO:0005730`nucleolus`cellular_component
g2635.t1	-	-	-	``	-	-	-	-
g6290.t1	-	-	-	hypothetical protein GSI_12036``	-	-	-	-
g10682.t1	-	-	-	hypothetical protein GSI_03893``	-	-	-	-
g9129.t1	-	PF01753.15`zf-MYND`MYND finger;PF15801.2`zf-C6H2`zf-MYND-like zinc finger, mRNA-binding	-	hypothetical protein GSI_15524``	-	-	-	-
g10842.t1	sp|P0CT89|OMT1_PHACR`4-O-methyltransferase 1	PF00891.15`Methyltransf_2`O-methyltransferase	-	hypothetical protein GSI_03625``	-	-	-	GO:0008171`O-methyltransferase activity`molecular_function;GO:0046274`lignin catabolic process`biological_process
g7966.t2	sp|Q9ZVL3|NFYC3_ARATH`Nuclear transcription factor Y subunit C-3	PF00808.20`CBFD_NFYB_HMF`Histone-like transcription factor (CBF/NF-Y) and archaeal histone;PF00125.21`Histone`Core histone H2A/H2B/H3/H4	-	transcription factor``	-	-	-	GO:2000306`positive regulation of photomorphogenesis`biological_process;GO:0009738`abscisic acid-activated signaling pathway`biological_process;GO:0010029`regulation of seed germination`biological_process;GO:0009740`gibberellic acid mediated signaling pathway`biological_process;GO:0005634`nucleus`cellular_component;GO:0046982`protein heterodimerization activity`molecular_function;GO:0003677`DNA b…
g4539.t1	-	PF03372.20`Exo_endo_phos`Endonuclease/Exonuclease/phosphatase family	-	hypothetical protein BD311DRAFT_785419``	-	K01142`E3.1.11.2, xthA	ko03410` Base excision repair	-
g11483.t1	sp|Q9P6N5|DS1PP_SCHPO`Dihydrosphingosine 1-phosphate phosphatase C823.11	PF01569.18`PAP2`PAP2 superfamily	-	hypothetical protein GSI_12367``	-	-	-	GO:0005789`endoplasmic reticulum membrane`cellular_component;GO:0042392`sphingosine-1-phosphate phosphatase activity`molecular_function;GO:0030148`sphingolipid biosynthetic process`biological_process;GO:0016021`integral component of membrane`cellular_component
g201.t1	sp|Q12559|AMDS_ASPOR`Acetamidase	PF01425.18`Amidase`Amidase	WP_126582841.1`amidase	hypothetical protein GSI_06929``	-	K01426`E3.5.1.4, amiE	ko00330` Arginine and proline metabolism;ko00627` Aminobenzoate degradation;ko00643` Styrene degradation;ko00380` Tryptophan metabolism;ko00360` Phenylalanine metabolism	GO:0043864`indoleacetamide hydrolase activity`molecular_function;GO:0004040`amidase activity`molecular_function
g11253.t1	sp|P40013|BIM1_YEAST`Protein BIM1	PF03271.14`EB1`EB1-like C-terminal motif;PF00307.28`CH`Calponin homology (CH) domain	-	hypothetical protein GSI_02652``	-	K10436`MAPRE	-	GO:0005881`cytoplasmic microtubule`cellular_component;GO:0005815`microtubule organizing center`cellular_component;GO:0005819`spindle`cellular_component;GO:0031116`positive regulation of microtubule polymerization`biological_process;GO:0005874`microtubule`cellular_component;GO:0007026`negative regulation of microtubule depolymerization`biological_process;GO:0008017`microtubule binding`molecular_fu…
g10125.t1	-	-	-	``	-	-	-	-
g2442.t1	-	PF10342.6`GPI-anchored`Ser-Thr-rich glycosyl-phosphatidyl-inositol-anchored membrane family	-	hypothetical protein GSI_10813``	-	-	-	-
g8218.t2	sp|O94547|SRK1_SCHPO`Serine/threonine-protein kinase srk1	PF14531.3`Kinase-like`Kinase-like;PF01163.19`RIO1`RIO1 family;PF07714.14`Pkinase_Tyr`Protein tyrosine kinase;PF00069.22`Pkinase`Protein kinase domain	WP_079307923.1`serine/threonine protein kinase	calmodulin-dependent protein kinase 3``	-	-	-	GO:0023052`signaling`biological_process;GO:1900181`negative regulation of protein localization to nucleus`biological_process;GO:0044773`mitotic DNA damage checkpoint`biological_process;GO:0034599`cellular response to oxidative stress`biological_process;GO:0010515`negative regulation of induction of conjugation with cellular fusion`biological_process;GO:0005634`nucleus`cellular_component;GO:007147…
g3145.t2	sp|Q9P7C8|SLD5_SCHPO`DNA replication complex GINS protein sld5	PF05916.8`Sld5`GINS complex protein;PF09073.7`BUD22`BUD22;PF10310.6`DUF2413`Protein of unknown function (DUF2413);PF00125.21`Histone`Core histone H2A/H2B/H3/H4;PF00808.20`CBFD_NFYB_HMF`Histone-like transcription factor (CBF/NF-Y) and archaeal histone	-	predicted protein``	-	K10735`GINS4, SLD5	-	GO:0005829`cytosol`cellular_component;GO:0000727`double-strand break repair via break-induced replication`biological_process;GO:0005634`nucleus`cellular_component;GO:0000811`GINS complex`cellular_component;GO:0007059`chromosome segregation`biological_process;GO:0031298`replication fork protection complex`cellular_component;GO:1902975`mitotic DNA replication initiation`biological_process;GO:003250…
g11533.t2	sp|Q10313|TRNL_SCHPO`tRNA ligase 1	PF09511.7`RNA_lig_T4_1`RNA ligase;PF08303.8`tRNA_lig_kinase`tRNA ligase kinase domain	-	hypothetical protein GSI_11032``	-	K14679`TRL1	-	GO:0005829`cytosol`cellular_component;GO:0006388`tRNA splicing, via endonucleolytic cleavage and ligation`biological_process;GO:0005637`nuclear inner membrane`cellular_component;GO:0003972`RNA ligase (ATP) activity`molecular_function;GO:0005524`ATP binding`molecular_function;GO:0051730`GTP-dependent polyribonucleotide 5'-hydroxyl-kinase activity`molecular_function;GO:0004113`2',3'-cyclic-nucleoti…
g5315.t1	sp|Q01752|AAD_PHACH`Aryl-alcohol dehydrogenase [NADP(+)]	PF00248.18`Aldo_ket_red`Aldo/keto reductase family	WP_094416548.1`aldo/keto reductase	transporter``	Predicted oxidoreductase (related to aryl-alcohol dehydrogenase)	-	-	GO:0006081`cellular aldehyde metabolic process`biological_process;GO:0047681`aryl-alcohol dehydrogenase (NADP+) activity`molecular_function;GO:0019439`aromatic compound catabolic process`biological_process
g2118.t1	sp|O94285|RPC8_SCHPO`DNA-directed RNA polymerase III subunit rpc8	PF03876.14`SHS2_Rpb7-N`SHS2 domain found in N terminus of Rpb7p/Rpc25p/MJ0397;PF08292.9`RNA_pol_Rbc25`RNA polymerase III subunit Rpc25	-	polymerase III polypeptide H``	-	K03022`RPC8, POLR3H	ko00240` Pyrimidine metabolism;ko00230` Purine metabolism;ko05169` Epstein-Barr virus infection;ko04623` Cytosolic DNA-sensing pathway;ko03020` RNA polymerase	GO:0003899`DNA-directed RNA polymerase activity`molecular_function;GO:0006384`transcription initiation from RNA polymerase III promoter`biological_process;GO:0005829`cytosol`cellular_component;GO:0003677`DNA binding`molecular_function;GO:0005666`DNA-directed RNA polymerase III complex`cellular_component;GO:0005634`nucleus`cellular_component;GO:0000790`nuclear chromatin`cellular_component
g497.t2	sp|P09437|CYB2_WICAO`Cytochrome b2, mitochondrial	PF01645.14`Glu_synthase`Conserved region in glutamate synthase;PF03060.12`NMO`Nitronate monooxygenase;PF00478.22`IMPDH`IMP dehydrogenase / GMP reductase domain;PF00173.25`Cyt-b5`Cytochrome b5-like Heme/Steroid binding domain;PF01070.15`FMN_dh`FMN-dependent dehydrogenase	WP_022667143.1`2-hydroxy-acid oxidase	hypothetical protein GSI_06817``	-	K00101`E1.1.2.3, lldD	ko00620` Pyruvate metabolism	GO:0005758`mitochondrial intermembrane space`cellular_component;GO:0046872`metal ion binding`molecular_function;GO:0020037`heme binding`molecular_function;GO:0070469`respiratory chain`cellular_component;GO:0004460`L-lactate dehydrogenase (cytochrome) activity`molecular_function
g2419.t1	sp|Q99P21|MUTYH_MOUSE`Adenine DNA glycosylase	PF00730.22`HhH-GPD`HhH-GPD superfamily base excision DNA repair protein;PF00633.20`HHH`Helix-hairpin-helix motif;PF14815.3`NUDIX_4`NUDIX domain	WP_141196457.1`A/G-specific adenine glycosylase	hypothetical protein GSI_10836``	Adenine-specific DNA glycosylase, acts on AG and A-oxoG pairs	K03575`mutY	ko03410` Base excision repair	GO:0006298`mismatch repair`biological_process;GO:0000701`purine-specific mismatch base pair DNA N-glycosylase activity`molecular_function;GO:0005634`nucleus`cellular_component;GO:0005739`mitochondrion`cellular_component;GO:0051539`4 iron, 4 sulfur cluster binding`molecular_function;GO:0035485`adenine/guanine mispair binding`molecular_function;GO:0005654`nucleoplasm`cellular_component;GO:0046872`m…
g2806.t1	sp|Q9C1X1|PWP2_SCHPO`Periodic tryptophan protein 2 homolog	PF04003.9`Utp12`Dip2/Utp12 Family;PF12894.4`ANAPC4_WD40`Anaphase-promoting complex subunit 4 WD40 domain;PF00400.29`WD40`WD domain, G-beta repeat;PF11715.5`Nup160`Nucleoporin Nup120/160;PF16687.2`ELYS-bb`beta-propeller of ELYS nucleoporin;PF08662.8`eIF2A`Eukaryotic translation initiation factor eIF2A;PF16529.2`Ge1_WD40`WD40 region of Ge1, enhancer of mRNA-decapping protein;PF17005.2`WD40_like`WD4…	WP_109919905.1`TIR domain-containing protein	transporter``	-	K14558`PWP2, UTP1	ko03008` Ribosome biogenesis in eukaryotes	GO:0034388`Pwp2p-containing subcomplex of 90S preribosome`cellular_component;GO:0006364`rRNA processing`biological_process;GO:0032040`small-subunit processome`cellular_component;GO:0005732`small nucleolar ribonucleoprotein complex`cellular_component;GO:0000462`maturation of SSU-rRNA from tricistronic rRNA transcript (SSU-rRNA, 5.8S rRNA, LSU-rRNA)`biological_process;GO:0005829`cytosol`cellular_co…
g2229.t1	-	-	-	hypothetical protein BN946_scf185016.g48``	-	-	-	-
g6952.t1	-	-	-	hypothetical protein GSI_01674``	-	-	-	-
g4470.t1	sp|Q4PA25|DPH1_USTMA`2-(3-amino-3-carboxypropyl)histidine synthase subunit 1	PF01866.14`Diphthamide_syn`Putative diphthamide synthesis protein	-	hypothetical protein GSI_00753``	-	K07561`DPH1, dph2	-	GO:0016740`transferase activity`molecular_function;GO:0005737`cytoplasm`cellular_component;GO:0017183`peptidyl-diphthamide biosynthetic process from peptidyl-histidine`biological_process
g3472.t1	-	PF13495.3`Phage_int_SAM_4`Phage integrase, N-terminal SAM-like domain	-	Integrase/recombinase xerD -like protein``	-	-	-	-
g3239.t1	sp|O94300|YOOH_SCHPO`Putative xanthine/uracil permease C887.17	PF00860.17`Xan_ur_permease`Permease family;PF16983.2`MFS_MOT1`Molybdate transporter of MFS superfamily	WP_004100513.1`NCS2 family permease	MFS general substrate transporter``	-	K06901`pbuG	-	GO:0005886`plasma membrane`cellular_component;GO:0016021`integral component of membrane`cellular_component;GO:0005345`purine nucleobase transmembrane transporter activity`molecular_function;GO:0005794`Golgi apparatus`cellular_component;GO:0022857`transmembrane transporter activity`molecular_function;GO:0015854`guanine transport`biological_process;GO:0000139`Golgi membrane`cellular_component;GO:19…
g935.t1	sp|D4ARV2|AIM6_ARTBC`Altered inheritance of mitochondria protein 6 homolog ARB_06966	PF00107.23`ADH_zinc_N`Zinc-binding dehydrogenase	WP_086782407.1`hypothetical protein	hypothetical protein GSI_06290``	-	-	-	GO:0006629`lipid metabolic process`biological_process;GO:0005576`extracellular region`cellular_component;GO:0008081`phosphoric diester hydrolase activity`molecular_function
g3861.t2	sp|Q9CY52|THG1_MOUSE`Probable tRNA(His) guanylyltransferase	PF14413.3`Thg1C`Thg1 C terminal domain;PF04446.9`Thg1`tRNAHis guanylyltransferase	WP_044974503.1`guanylyltransferase	tRNAHis guanylyltransferase``	tRNA(His) 5'-end guanylyltransferase	K10761`THG1	-	GO:0008033`tRNA processing`biological_process;GO:0006400`tRNA modification`biological_process;GO:0051289`protein homotetramerization`biological_process;GO:0042802`identical protein binding`molecular_function;GO:0000287`magnesium ion binding`molecular_function;GO:0005525`GTP binding`molecular_function;GO:0016779`nucleotidyltransferase activity`molecular_function;GO:0005739`mitochondrion`cellular_c…
g7381.t1	sp|O74431|ATC9_SCHPO`Probable cation-transporting ATPase C1672.11c	PF00689.18`Cation_ATPase_C`Cation transporting ATPase, C-terminus;PF13246.3`Cation_ATPase`Cation transport ATPase (P-type);PF12409.5`P5-ATPase`P5-type ATPase cation transporter;PF00702.23`Hydrolase`haloacid dehalogenase-like hydrolase;PF00122.17`E1-E2_ATPase`E1-E2 ATPase	WP_007122194.1`cation-transporting P-type ATPase	putative calcium-transporting ATPase 6``	-	K14951`ATP13A3_4_5	-	GO:0042626`ATPase activity, coupled to transmembrane movement of substances`molecular_function;GO:0016021`integral component of membrane`cellular_component;GO:0005783`endoplasmic reticulum`cellular_component;GO:0006812`cation transport`biological_process;GO:0055085`transmembrane transport`biological_process;GO:0005524`ATP binding`molecular_function;GO:0016887`ATPase activity`molecular_function;GO…
g5642.t1	sp|O75340|PDCD6_HUMAN`Programmed cell death protein 6	PF13499.3`EF-hand_7`EF-hand domain pair;PF14658.3`EF-hand_9`EF-hand domain;PF13833.3`EF-hand_8`EF-hand domain pair;PF13405.3`EF-hand_6`EF-hand domain;PF00036.29`EF-hand_1`EF hand;PF13202.3`EF-hand_5`EF hand	-	hypothetical protein GSI_13637``	-	-	-	GO:0034605`cellular response to heat`biological_process;GO:0097190`apoptotic signaling pathway`biological_process;GO:0030674`protein binding, bridging`molecular_function;GO:0051592`response to calcium ion`biological_process;GO:0005783`endoplasmic reticulum`cellular_component;GO:0000287`magnesium ion binding`molecular_function;GO:0000139`Golgi membrane`cellular_component;GO:0043495`protein anchor`…
g3264.t1	-	-	-	hypothetical protein GSI_05256``	-	-	-	-
g1547.t1	-	-	-	``	-	-	-	-
g3582.t2	-	PF08202.8`MIS13`Mis12-Mtw1 protein family	-	hypothetical protein GSI_02049``	-	K11560`mis13, DSN1	-	-
g1623.t1	sp|Q13123|RED_HUMAN`Protein Red	PF07808.10`RED_N`RED-like protein N-terminal region	-	hypothetical protein GSI_13032``	-	K13109`IK, RED, RER	-	GO:0000922`spindle pole`cellular_component;GO:0007094`mitotic spindle assembly checkpoint`biological_process;GO:0042802`identical protein binding`molecular_function;GO:0016607`nuclear speck`cellular_component;GO:0000278`mitotic cell cycle`biological_process;GO:0000398`mRNA splicing, via spliceosome`biological_process;GO:0005737`cytoplasm`cellular_component;GO:0034501`protein localization to kinet…
g2443.t1	-	-	-	hypothetical protein GSI_10812``	-	-	-	-
g7452.t1	-	-	-	-	-	-	-	-
g314.t1	sp|P16933|SC3_SCHCO`Fruiting body protein SC3	PF01185.15`Hydrophobin`Fungal hydrophobin	WP_135482538.1`hypothetical protein	fungal hydrophobin``	-	-	-	GO:0005576`extracellular region`cellular_component;GO:0005199`structural constituent of cell wall`molecular_function;GO:0009277`fungal-type cell wall`cellular_component
g8932.t1	-	-	-	hypothetical protein GSI_15342``	-	-	-	-
g8670.t1	-	PF06687.9`SUR7`SUR7/PalI family	-	hypothetical protein GSI_04048``	-	-	-	-
g1040.t1	sp|Q9P7K9|YOSF_SCHPO`Putative aldehyde dehydrogenase-like protein C21C3	PF00171.19`Aldedh`Aldehyde dehydrogenase family	WP_096332080.1`aldehyde dehydrogenase family protein	hypothetical protein GSI_06176``	-	-	-	GO:0004029`aldehyde dehydrogenase (NAD) activity`molecular_function;GO:0005829`cytosol`cellular_component;GO:0005737`cytoplasm`cellular_component;GO:0005634`nucleus`cellular_component
g7504.t1	-	PF05577.9`Peptidase_S28`Serine carboxypeptidase S28	-	hypothetical protein TRAPUB_13857``	-	-	-	-
g263.t1	-	PF00888.19`Cullin`Cullin family	-	hypothetical protein DICSQDRAFT_182568``	-	-	-	-
g5607.t1	-	-	-	hypothetical protein BD311DRAFT_750823``	-	-	-	-
g9333.t1	sp|P0CO65|MCES_CRYNB`mRNA cap guanine-N7 methyltransferase	PF13649.3`Methyltransf_25`Methyltransferase domain;PF08241.9`Methyltransf_11`Methyltransferase domain;PF08242.9`Methyltransf_12`Methyltransferase domain;PF03291.13`Pox_MCEL`mRNA capping enzyme;PF13489.3`Methyltransf_23`Methyltransferase domain;PF13847.3`Methyltransf_31`Methyltransferase domain	-	transporter``	-	K00565`RNMT	ko03015` mRNA surveillance pathway	GO:0004482`mRNA (guanine-N7-)-methyltransferase activity`molecular_function;GO:0005634`nucleus`cellular_component;GO:0003723`RNA binding`molecular_function
g5825.t1	sp|P53041|PPP5_HUMAN`Serine/threonine-protein phosphatase 5	PF13877.3`RPAP3_C`Potential Monad-binding region of RPAP3;PF14559.3`TPR_19`Tetratricopeptide repeat;PF13176.3`TPR_7`Tetratricopeptide repeat;PF00515.25`TPR_1`Tetratricopeptide repeat;PF13414.3`TPR_11`TPR repeat;PF13431.3`TPR_17`Tetratricopeptide repeat;PF13428.3`TPR_14`Tetratricopeptide repeat;PF13432.3`TPR_16`Tetratricopeptide repeat;PF07719.14`TPR_2`Tetratricopeptide repeat	-	TPR-like protein``	Diadenosine tetraphosphatase ApaH/serine/threonine protein phosphatase, PP2A family	-	-	GO:0005654`nucleoplasm`cellular_component;GO:0043531`ADP binding`molecular_function;GO:0016576`histone dephosphorylation`biological_process;GO:0003723`RNA binding`molecular_function;GO:0006351`transcription, DNA-templated`biological_process;GO:0000165`MAPK cascade`biological_process;GO:0043123`positive regulation of I-kappaB kinase/NF-kappaB signaling`biological_process;GO:0042802`identical prote…
g9367.t1	sp|P0CO94|CEF1_CRYNJ`Pre-mRNA-splicing factor CEF1	PF13921.3`Myb_DNA-bind_6`Myb-like DNA-binding domain;PF11831.5`Myb_Cef`pre-mRNA splicing factor component;PF00249.28`Myb_DNA-binding`Myb-like DNA-binding domain	-	pre-mRNA splicing factor component-domain-containing protein``	-	K12860`CDC5L, CDC5, CEF1	ko03040` Spliceosome	GO:0006397`mRNA processing`biological_process;GO:0005737`cytoplasm`cellular_component;GO:0008380`RNA splicing`biological_process;GO:0005681`spliceosomal complex`cellular_component;GO:0003677`DNA binding`molecular_function
g682.t1	sp|Q9USY1|YOW5_SCHPO`Pseudouridine-metabolizing bifunctional protein C1861.05	PF00294.21`PfkB`pfkB family carbohydrate kinase;PF04227.9`Indigoidine_A`Indigoidine synthase A like protein	WP_103680754.1`pseudouridine-5'-phosphate glycosidase	indigoidine synthase A-like protein``	-	K16330`K16330	ko00240` Pyrimidine metabolism	GO:0001522`pseudouridine synthesis`biological_process;GO:0006213`pyrimidine nucleoside metabolic process`biological_process;GO:0016798`hydrolase activity, acting on glycosyl bonds`molecular_function;GO:0005737`cytoplasm`cellular_component;GO:0050225`pseudouridine kinase activity`molecular_function;GO:0004730`pseudouridylate synthase activity`molecular_function;GO:0005524`ATP binding`molecular_fun…
g4766.t1	sp|A4IM67|RNC_GEOTN`Ribonuclease 3	PF14622.3`Ribonucleas_3_3`Ribonuclease-III-like;PF00636.23`Ribonuclease_3`Ribonuclease III domain	WP_091570677.1`ribonuclease III	hypothetical protein GSI_01081``	dsRNA-specific ribonuclease	K03685`rnc, DROSHA, RNT1	ko05205` Proteoglycans in cancer;ko03008` Ribosome biogenesis in eukaryotes	GO:0016075`rRNA catabolic process`biological_process;GO:0004525`ribonuclease III activity`molecular_function;GO:0006364`rRNA processing`biological_process;GO:0008033`tRNA processing`biological_process;GO:0005737`cytoplasm`cellular_component;GO:0046872`metal ion binding`molecular_function;GO:0019843`rRNA binding`molecular_function;GO:0006397`mRNA processing`biological_process
g10981.t2	sp|Q7RX33|EGT1_NEUCR`Ergothioneine biosynthesis protein 1	PF03781.13`FGE-sulfatase`Sulfatase-modifying factor enzyme 1;PF10017.6`Methyltransf_33`Histidine-specific methyltransferase, SAM-dependent	WP_086018278.1`SUMF1/EgtB/PvdOfamily nonheme iron enzyme	hypothetical protein GSI_15117``	-	K20246`EGT1	-	GO:0005737`cytoplasm`cellular_component;GO:0030745`dimethylhistidine N-methyltransferase activity`molecular_function;GO:0005634`nucleus`cellular_component;GO:0046872`metal ion binding`molecular_function;GO:0016491`oxidoreductase activity`molecular_function;GO:0052699`ergothioneine biosynthetic process`biological_process
g5055.t1	-	PF01612.17`DNA_pol_A_exo1`3'-5' exonuclease	-	hypothetical protein GSI_09428``	-	K18740`EXD1, EGL	-	-
g4668.t1	sp|Q6AWU6|HOL3_ARATH`Probable thiol methyltransferase 2	PF13847.3`Methyltransf_31`Methyltransferase domain;PF13489.3`Methyltransf_23`Methyltransferase domain;PF05724.8`TPMT`Thiopurine S-methyltransferase (TPMT);PF08242.9`Methyltransf_12`Methyltransferase domain;PF02353.17`CMAS`Mycolic acid cyclopropane synthetase;PF08241.9`Methyltransf_11`Methyltransferase domain;PF13649.3`Methyltransf_25`Methyltransferase domain	WP_115603017.1`hypothetical protein	thiol methyltransferase 1``	SAM-dependent methyltransferase	-	-	GO:0009507`chloroplast`cellular_component;GO:0005777`peroxisome`cellular_component;GO:0018708`thiol S-methyltransferase activity`molecular_function;GO:0005829`cytosol`cellular_component;GO:0009941`chloroplast envelope`cellular_component
g347.t1	sp|P9WPJ6|MTCA1_MYCTO`Beta-carbonic anhydrase 1	PF00484.16`Pro_CA`Carbonic anhydrase	WP_041334119.1`carbonic anhydrase	carbonic anhydrase``	-	K01673`cynT, can	ko00910` Nitrogen metabolism	GO:0008270`zinc ion binding`molecular_function;GO:0004089`carbonate dehydratase activity`molecular_function
g9331.t1	sp|P06652|MPIP_SCHPO`M-phase inducer phosphatase	PF00581.17`Rhodanese`Rhodanese-like domain	-	hypothetical protein GSI_07189``	-	K02555`MIH1	ko04111` Cell cycle - yeast	GO:0005737`cytoplasm`cellular_component;GO:0072428`signal transduction involved in intra-S DNA damage checkpoint`biological_process;GO:0004725`protein tyrosine phosphatase activity`molecular_function;GO:0000086`G2/M transition of mitotic cell cycle`biological_process;GO:0072435`response to mitotic G2 DNA damage checkpoint signaling`biological_process;GO:0010971`positive regulation of G2/M transit…
g10863.t1	sp|B0D8R3|MKAR_LACBS`Very-long-chain 3-oxoacyl-CoA reductase	PF13561.3`adh_short_C2`Enoyl-(Acyl carrier protein) reductase;PF00106.22`adh_short`short chain dehydrogenase;PF16229.2`DUF4888`Domain of unknown function (DUF4888);PF08659.7`KR`KR domain	WP_129109603.1`SDR family oxidoreductase	hypothetical protein GSI_03645``	Short-chain dehydrogenase	K10251`HSD17B12, KAR, IFA38	ko01040` Biosynthesis of unsaturated fatty acids;ko00140` Steroid hormone biosynthesis;ko00062` Fatty acid elongation;ko01212` Fatty acid metabolism	GO:0005789`endoplasmic reticulum membrane`cellular_component;GO:0030497`fatty acid elongation`biological_process;GO:0016021`integral component of membrane`cellular_component;GO:0045703`ketoreductase activity`molecular_function
g2350.t1	sp|P09805|KTXA_KLULA`Killer toxin subunits alpha/beta	PF00704.25`Glyco_hydro_18`Glycosyl hydrolases family 18	WP_083613464.1`chitinase	hypothetical protein GSI_10921``	-	K01183`E3.2.1.14	ko00520` Amino sugar and nucleotide sugar metabolism	GO:0004568`chitinase activity`molecular_function;GO:0006032`chitin catabolic process`biological_process;GO:0008061`chitin binding`molecular_function;GO:0000272`polysaccharide catabolic process`biological_process
g4762.t1	sp|O13749|TF2B_SCHPO`Transcription initiation factor IIB	PF08271.9`TF_Zn_Ribbon`TFIIB zinc-binding;PF01022.17`HTH_5`Bacterial regulatory protein, arsR family;PF00382.16`TFIIB`Transcription factor TFIIB repeat;PF02058.12`Guanylin`Guanylin precursor	-	transcription factor``	-	K03124`TFIIB, GTF2B, SUA7, tfb	ko05169` Epstein-Barr virus infection;ko03022` Basal transcription factors;ko05203` Viral carcinogenesis	GO:0001139`transcription factor activity, core RNA polymerase II recruiting`molecular_function;GO:0006352`DNA-templated transcription, initiation`biological_process;GO:0051123`RNA polymerase II transcriptional preinitiation complex assembly`biological_process;GO:0016251`obsolete general RNA polymerase II transcription factor activity`molecular_function;GO:0000979`RNA polymerase II core promoter s…
g1958.t2	sp|Q9P6J0|YHDC_SCHPO`Uncharacterized transporter C1683.12	PF07690.13`MFS_1`Major Facilitator Superfamily	WP_077180707.1`MFS transporter	MFS general substrate transporter``	-	-	-	GO:0016021`integral component of membrane`cellular_component;GO:0031224`intrinsic component of membrane`cellular_component;GO:0022857`transmembrane transporter activity`molecular_function;GO:0005783`endoplasmic reticulum`cellular_component;GO:0046943`carboxylic acid transmembrane transporter activity`molecular_function
g9161.t1	-	-	-	hypothetical protein GSI_15637``	-	-	-	-
g7780.t1	-	PF09814.6`HECT_2`HECT-like Ubiquitin-conjugating enzyme (E2)-binding	-	HECT-like ubiquitin-conjugating enzyme-binding-domain-containing protein``	-	-	-	-
g5669.t1	-	PF12862.4`ANAPC5`Anaphase-promoting complex subunit 5	-	hypothetical protein DICSQDRAFT_49460``	-	K03352`APC5	ko05166` Human T-cell leukemia virus 1 infection;ko04111` Cell cycle - yeast;ko04113` Meiosis - yeast;ko04914` Progesterone-mediated oocyte maturation;ko04120` Ubiquitin mediated proteolysis;ko04110` Cell cycle;ko04114` Oocyte meiosis	-
g9580.t1	-	-	-	hypothetical protein GSI_04374``	-	-	-	-
g10784.t1	-	PF10250.6`O-FucT`GDP-fucose protein O-fucosyltransferase	-	hypothetical protein GSI_03784``	-	-	-	-
g10873.t1	-	-	-	hypothetical protein GSI_03673``	-	-	-	-
g7893.t1	-	-	-	hypothetical protein BD311DRAFT_759385``	-	-	-	-
g1637.t1	sp|P0CR59|MVP1_CRYNB`Sorting nexin MVP1	PF00787.21`PX`PX domain	-	hypothetical protein GSI_13014``	-	K17922`SNX8, MVP1	-	GO:0015031`protein transport`biological_process;GO:0005829`cytosol`cellular_component;GO:0035091`phosphatidylinositol binding`molecular_function;GO:0042147`retrograde transport, endosome to Golgi`biological_process;GO:0016020`membrane`cellular_component
g10994.t1	sp|Q8J0I9|GUN16_TRIHA`Endo-1,6-beta-D-glucanase BGN16.3	PF02055.13`Glyco_hydro_30`Glycosyl hydrolase family 30 TIM-barrel domain	WP_095976748.1`glycosyl hydrolase	hypothetical protein GSI_15136``	-	-	-	GO:0016798`hydrolase activity, acting on glycosyl bonds`molecular_function;GO:0005615`extracellular space`cellular_component;GO:0005976`polysaccharide metabolic process`biological_process;GO:0004348`glucosylceramidase activity`molecular_function;GO:0005576`extracellular region`cellular_component;GO:0046557`glucan endo-1,6-beta-glucosidase activity`molecular_function;GO:0006665`sphingolipid metabo…
g4933.t2	sp|P34211|YUAR_ECOLI`Putative hydrolase YuaR	PF00561.17`Abhydrolase_1`alpha/beta hydrolase fold;PF08386.7`Abhydrolase_4`TAP-like protein	WP_095935838.1`alpha/beta hydrolase	hypothetical protein GSI_11406``	-	-	-	GO:0016787`hydrolase activity`molecular_function
g5898.t1	sp|P55809|SCOT1_HUMAN`Succinyl-CoA:3-ketoacid coenzyme A transferase 1, mitochondrial	PF13336.3`AcetylCoA_hyd_C`Acetyl-CoA hydrolase/transferase C-terminal domain;PF01144.20`CoA_trans`Coenzyme A transferase	WP_008212233.1`MULTISPECIES: 3-oxoacid CoA-transferase subunit B	hypothetical protein GSI_13926``	Acyl CoA:acetate/3-ketoacid CoA transferase, beta subunit;Acyl CoA:acetate/3-ketoacid CoA transferase, alpha subunit	K01027`OXCT	ko00650` Butanoate metabolism;ko00280` Valine, leucine and isoleucine degradation;ko00072` Synthesis and degradation of ketone bodies	GO:0005654`nucleoplasm`cellular_component;GO:0035774`positive regulation of insulin secretion involved in cellular response to glucose stimulus`biological_process;GO:0005759`mitochondrial matrix`cellular_component;GO:0009725`response to hormone`biological_process;GO:0005739`mitochondrion`cellular_component;GO:0046952`ketone body catabolic process`biological_process;GO:0014823`response to activity…
g4765.t1	sp|P18408|MET16_YEAST`Phosphoadenosine phosphosulfate reductase	PF01507.16`PAPS_reduct`Phosphoadenosine phosphosulfate reductase family	WP_137667565.1`phosphoadenosine phosphosulfate reductase	hypothetical protein GSI_01080``	-	K00390`cysH	ko00920` Sulfur metabolism	GO:0006750`glutathione biosynthetic process`biological_process;GO:0005829`cytosol`cellular_component;GO:0019379`sulfate assimilation, phosphoadenylyl sulfate reduction by phosphoadenylyl-sulfate reductase (thioredoxin)`biological_process;GO:0005737`cytoplasm`cellular_component;GO:0019344`cysteine biosynthetic process`biological_process;GO:0004604`phosphoadenylyl-sulfate reductase (thioredoxin) ac…
g9842.t1	sp|P9WHR2|CAEA_MYCTO`Carboxylesterase A	PF00561.17`Abhydrolase_1`alpha/beta hydrolase fold;PF08386.7`Abhydrolase_4`TAP-like protein;PF00326.18`Peptidase_S9`Prolyl oligopeptidase family	WP_133824522.1`alpha/beta hydrolase	hypothetical protein GSI_08152``	-	-	-	GO:0005886`plasma membrane`cellular_component;GO:0016787`hydrolase activity`molecular_function;GO:0009405`pathogenesis`biological_process
g1667.t1	sp|P53498|ACT_CHLRE`Actin	PF00022.16`Actin`Actin	WP_087507522.1`actin, cytoplasmic 2	hypothetical protein GSI_12983``	Actin-related protein	K11768`ARP9, SWP59	-	GO:0036156`inner dynein arm`cellular_component;GO:0005524`ATP binding`molecular_function
g5086.t1	sp|P78972|SLP1_SCHPO`WD repeat-containing protein slp1	PF12894.4`ANAPC4_WD40`Anaphase-promoting complex subunit 4 WD40 domain;PF16529.2`Ge1_WD40`WD40 region of Ge1, enhancer of mRNA-decapping protein;PF00400.29`WD40`WD domain, G-beta repeat	WP_015181389.1`WD40 repeat domain-containing protein	hypothetical protein BD309DRAFT_1013100``	-	K03363`CDC20	ko04120` Ubiquitin mediated proteolysis;ko04110` Cell cycle;ko04114` Oocyte meiosis;ko04111` Cell cycle - yeast;ko05166` Human T-cell leukemia virus 1 infection;ko04113` Meiosis - yeast;ko05203` Viral carcinogenesis	GO:0044732`mitotic spindle pole body`cellular_component;GO:0031145`anaphase-promoting complex-dependent catabolic process`biological_process;GO:0007049`cell cycle`biological_process;GO:0051301`cell division`biological_process;GO:0005634`nucleus`cellular_component;GO:0032153`cell division site`cellular_component;GO:0010997`anaphase-promoting complex binding`molecular_function;GO:0045842`positive r…
g3745.t1	sp|P48601|PRS4_DROME`26S proteasome regulatory subunit 4	PF07726.8`AAA_3`ATPase family associated with various cellular activities (AAA);PF13671.3`AAA_33`AAA domain;PF05673.10`DUF815`Protein of unknown function (DUF815);PF13245.3`AAA_19`Part of AAA domain;PF07728.11`AAA_5`AAA domain (dynein-related subfamily);PF13191.3`AAA_16`AAA ATPase domain;PF00004.26`AAA`ATPase family associated with various cellular activities (AAA);PF05496.9`RuvB_N`Holliday junct…	WP_114598527.1`AAA family ATPase, partial	transporter``	ATP-dependent 26S proteasome regulatory subunit	K03062`PSMC1, RPT2	ko03050` Proteasome;ko05203` Viral carcinogenesis;ko05169` Epstein-Barr virus infection	GO:0043161`proteasome-mediated ubiquitin-dependent protein catabolic process`biological_process;GO:0005838`proteasome regulatory particle`cellular_component;GO:0008540`proteasome regulatory particle, base subcomplex`cellular_component;GO:0016887`ATPase activity`molecular_function;GO:0036402`proteasome-activating ATPase activity`molecular_function;GO:0005829`cytosol`cellular_component;GO:0007623`c…
g7145.t1	-	-	-	hypothetical protein GSI_01907``	-	-	-	-
g10652.t1	sp|B2AMJ3|TVP38_PODAN`Golgi apparatus membrane protein TVP38	PF09335.8`SNARE_assoc`SNARE associated Golgi protein	-	hypothetical protein GSI_09545``	Uncharacterized membrane protein YdjX, TVP38/TMEM64 family, SNARE-associated domain	-	-	GO:0000139`Golgi membrane`cellular_component;GO:0016021`integral component of membrane`cellular_component
g8057.t1	sp|Q27514|C13A5_CAEEL`Putative cytochrome P450 CYP13A5	PF00067.19`p450`Cytochrome P450	WP_116708138.1`cytochrome P450	cytochrome P450``	Cytochrome P450	-	-	GO:0020037`heme binding`molecular_function;GO:0005506`iron ion binding`molecular_function;GO:0004497`monooxygenase activity`molecular_function;GO:0016705`oxidoreductase activity, acting on paired donors, with incorporation or reduction of molecular oxygen`molecular_function
g2729.t1	-	PF13894.3`zf-C2H2_4`C2H2-type zinc finger;PF13465.3`zf-H2C2_2`Zinc-finger double domain;PF00096.23`zf-C2H2`Zinc finger, C2H2 type	-	hypothetical protein GSI_10484``	-	-	-	-
g9923.t1	-	-	-	hypothetical protein GSI_12024``	-	-	-	-
g5685.t1	-	-	-	hypothetical protein GSI_13680``	-	-	-	-
g4672.t3	-	PF10168.6`Nup88`Nuclear pore component	-	hypothetical protein DICSQDRAFT_157828``	-	K18719`NUP82	-	-
g10684.t1	-	-	-	hypothetical protein GSI_08619``	-	-	-	-
g9949.t1	-	-	-	hypothetical protein GSI_12055``	-	-	-	-
g9711.t2	sp|Q6UEF3|AFLW_ASPPU`FAD-binding monooxygenase aflW	PF13450.3`NAD_binding_8`NAD(P)-binding Rossmann-like domain;PF13454.3`NAD_binding_9`FAD-NAD(P)-binding;PF01946.14`Thi4`Thi4 family	WP_091617983.1`NAD(P)/FAD-dependent oxidoreductase	``	-	-	-	GO:0045122`aflatoxin biosynthetic process`biological_process;GO:0050661`NADP binding`molecular_function;GO:0050660`flavin adenine dinucleotide binding`molecular_function;GO:0004499`N,N-dimethylaniline monooxygenase activity`molecular_function
g10317.t1	-	PF12937.4`F-box-like`F-box-like	-	hypothetical protein GSI_03345``	-	-	-	-
g1120.t1	sp|D7UTD0|FC4_PHOAM`Short-chain dehydrogenase/reductase	PF01370.18`Epimerase`NAD dependent epimerase/dehydratase family;PF08659.7`KR`KR domain;PF03435.15`Sacchrp_dh_NADP`Saccharopine dehydrogenase NADP binding domain;PF00106.22`adh_short`short chain dehydrogenase;PF13460.3`NAD_binding_10`NAD(P)H-binding;PF13561.3`adh_short_C2`Enoyl-(Acyl carrier protein) reductase	WP_119672049.1`SDR family NAD(P)-dependent oxidoreductase	NAD(P)-binding protein``	-	-	-	GO:0016491`oxidoreductase activity`molecular_function
g2637.t1	-	PF04156.11`IncA`IncA protein	-	hypothetical protein GSI_10585``	-	-	-	-
g10804.t2	sp|Q9EQC5|SCYL1_MOUSE`N-terminal kinase-like protein	PF02985.19`HEAT`HEAT repeat;PF13646.3`HEAT_2`HEAT repeats;PF12717.4`Cnd1`non-SMC mitotic condensation complex subunit 1	-	hypothetical protein GSI_03765``	-	K08876`SCYL1	-	GO:0005737`cytoplasm`cellular_component;GO:0005794`Golgi apparatus`cellular_component;GO:0030126`COPI vesicle coat`cellular_component;GO:0005815`microtubule organizing center`cellular_component;GO:0005793`endoplasmic reticulum-Golgi intermediate compartment`cellular_component;GO:0004672`protein kinase activity`molecular_function;GO:0005829`cytosol`cellular_component;GO:0006890`retrograde vesicle-…
g2805.t3	sp|P35580|MYH10_HUMAN`Myosin-10	PF02736.16`Myosin_N`Myosin N-terminal SH3-like domain;PF01576.16`Myosin_tail_1`Myosin tail;PF00038.18`Filament`Intermediate filament protein;PF00063.18`Myosin_head`Myosin head (motor domain)	WP_126755761.1`hypothetical protein	transporter``	Myosin heavy chain	K10352`MYH	ko04530` Tight junction	GO:0005938`cell cortex`cellular_component;GO:0055003`cardiac myofibril assembly`biological_process;GO:0048027`mRNA 5'-UTR binding`molecular_function;GO:0021678`third ventricle development`biological_process;GO:0021592`fourth ventricle development`biological_process;GO:0001778`plasma membrane repair`biological_process;GO:0060976`coronary vasculature development`biological_process;GO:0007512`adult …
g5885.t1	-	PF00153.24`Mito_carr`Mitochondrial carrier protein	-	hypothetical protein GSI_13912``	-	-	-	-
g3055.t1	-	-	-	hypothetical protein BD309DRAFT_889316``	-	-	-	-
g9181.t1	-	PF16815.2`HRI1`Protein HRI1	-	hypothetical protein GSI_15666``	-	K01764`E4.4.1.17	ko00860` Porphyrin and chlorophyll metabolism	-
g7994.t1	-	-	-	hypothetical protein GSI_00096``	-	-	-	-
g6121.t1	-	PF00646.30`F-box`F-box domain	-	hypothetical protein GSI_14163``	-	-	-	-
g2907.t1	-	PF01753.15`zf-MYND`MYND finger	-	hypothetical protein GSI_10208``	-	-	-	-
g6480.t1	sp|P04841|ALOX_PICAN`Alcohol oxidase	PF05199.10`GMC_oxred_C`GMC oxidoreductase;PF00732.16`GMC_oxred_N`GMC oxidoreductase	WP_134758304.1`glucose-methanol-choline oxidoreductase	``	-	K17066`MOX	ko00680` Methane metabolism;ko01200` Carbon metabolism	GO:0005782`peroxisomal matrix`cellular_component;GO:0050660`flavin adenine dinucleotide binding`molecular_function;GO:0015945`methanol metabolic process`biological_process;GO:0047639`alcohol oxidase activity`molecular_function;GO:0046188`methane catabolic process`biological_process
g3683.t1	-	PF08511.8`COQ9`COQ9	-	hypothetical protein GSI_02174``	-	K18587`COQ9	-	-
g3321.t1	-	-	-	hypothetical protein GSI_08207``	-	-	-	-
g11173.t1	-	-	-	hypothetical protein GSI_02779``	-	-	-	-
g1457.t2	sp|Q05924|DCR2_YEAST`Phosphatase DCR2	PF00149.25`Metallophos`Calcineurin-like phosphoesterase;PF12850.4`Metallophos_2`Calcineurin-like phosphoesterase superfamily domain	WP_141611948.1`metallophosphoesterase	hypothetical protein GSI_13249``	-	-	-	GO:1900102`negative regulation of endoplasmic reticulum unfolded protein response`biological_process;GO:0006470`protein dephosphorylation`biological_process;GO:0007089`traversing start control point of mitotic cell cycle`biological_process;GO:0016788`hydrolase activity, acting on ester bonds`molecular_function;GO:0004721`phosphoprotein phosphatase activity`molecular_function;GO:0000324`fungal-typ…
g6533.t1	-	-	-	hypothetical protein TRAPUB_2023, partial``	-	-	-	-
g2642.t1	sp|P06632|DKGA_CORSC`2,5-diketo-D-gluconic acid reductase A	PF00248.18`Aldo_ket_red`Aldo/keto reductase family	WP_042430898.1`aldo/keto reductase	Aldo/keto reductase``	-	-	-	GO:0005737`cytoplasm`cellular_component;GO:0016491`oxidoreductase activity`molecular_function;GO:0019853`L-ascorbic acid biosynthetic process`biological_process
g5534.t1	-	PF00172.15`Zn_clus`Fungal Zn(2)-Cys(6) binuclear cluster domain	-	transcription factor``	-	-	-	-
g11168.t1	-	-	-	hypothetical protein GSI_08734``	-	-	-	-
g7446.t1	-	-	-	``	-	-	-	-
g666.t3	sp|O13845|RSD1_SCHPO`RNA-binding protein rsd1	PF07991.9`IlvN`Acetohydroxy acid isomeroreductase, NADPH-binding domain;PF00076.19`RRM_1`RNA recognition motif. (a.k.a. RRM, RBD, or RNP domain);PF03807.14`F420_oxidored`NADP oxidoreductase coenzyme F420-dependent;PF02826.16`2-Hacid_dh_C`D-isomer specific 2-hydroxyacid dehydrogenase, NAD binding domain;PF03446.12`NAD_binding_2`NAD binding domain of 6-phosphogluconate dehydrogenase;PF15519.3`RBM39…	WP_084210543.1`hypothetical protein	hypothetical protein BN946_scf184911.g89``	-	K13091`RBM39, RNPC2	-	GO:0061158`3'-UTR-mediated mRNA destabilization`biological_process;GO:0005681`spliceosomal complex`cellular_component;GO:1990446`U1 snRNP binding`molecular_function;GO:0003729`mRNA binding`molecular_function;GO:0045292`mRNA cis splicing, via spliceosome`biological_process;GO:0005634`nucleus`cellular_component;GO:0010494`cytoplasmic stress granule`cellular_component;GO:0003723`RNA binding`molecula…
g3386.t1	sp|Q09731|BU107_SCHPO`UBP9-binding protein bun107	PF16529.2`Ge1_WD40`WD40 region of Ge1, enhancer of mRNA-decapping protein;PF12894.4`ANAPC4_WD40`Anaphase-promoting complex subunit 4 WD40 domain;PF16207.2`RAWUL`RAWUL domain RING finger- and WD40-associated ubiquitin-like;PF00400.29`WD40`WD domain, G-beta repeat;PF11715.5`Nup160`Nucleoporin Nup120/160;PF11816.5`DUF3337`Domain of unknown function (DUF3337)	WP_006455508.1`WD40 repeat domain-containing protein	transporter``	-	K15361`WDR48, UAF1	ko03460` Fanconi anemia pathway	GO:0051286`cell tip`cellular_component;GO:0051285`cell cortex of cell tip`cellular_component;GO:0032991`macromolecular complex`cellular_component;GO:0005829`cytosol`cellular_component;GO:0070647`protein modification by small protein conjugation or removal`biological_process;GO:0030428`cell septum`cellular_component;GO:1903003`positive regulation of protein deubiquitination`biological_process;GO:0…
[truncated: 12,010 more rows]
