# Supplementary material for: Characteristics of the Genome, Transcriptome and Ganoderic Acid of the Medicinal Fungus Ganoderma lingzhi
Source: J Fungi (Basel). 2022 Nov 28;8(12):1257. doi: 10.3390/jof8121257 (PMC9784716; doi:10.3390/jof8121257)
Supplement: Supplementary file 1 [file jof-08-01257-s001.zip › Supplementary Materials S2 CAZy.xls]

## Sheet: CAZY
Family HMM	HMM length	Query ID	Query length	E-value(how similar to the family HMM)	HMM start	HMM end	Query start	Query end	Coverage
GH3.hmm	216	g10032.t1	787	1.7 e-59	4	215	85	335	0.976852
GH13_1.hmm	306	g10043.t1	601	1.2 e-124	1	306	107	410	0.996732
GH38.hmm	269	g10059.t1	1145	7.5 e-82	2	255	294	551	0.94052
GH25.hmm	177	g10161.t1	235	7.3 e-57	1	173	32	213	0.971751
GH25.hmm	177	g10163.t1	203	1.7 e-19	94	176	100	185	0.463277
CE10.hmm	341	g10250.t1	680	6.1 e-38	75	208	217	363	0.390029
GH47.hmm	446	g10279.t1	514	2.5 e-116	14	443	34	469	0.961883
GH47.hmm	446	g10283.t1	560	5.2 e-118	2	443	46	514	0.988789
GH47.hmm	446	g10286.t1	632	3.6 e-105	27	443	163	580	0.932735
GH47.hmm	446	g10287.t2	493	1.6 e-94	2	388	46	436	0.865471
GH28.hmm	325	g10322.t1	417	1.6 e-45	34	322	81	405	0.886154
GH28.hmm	325	g10328.t1	371	3.4 e-44	40	322	25	358	0.867692
CE16.hmm	267	g10333.t1	325	1.2 e-56	3	266	44	315	0.985019
CE10.hmm	341	g10343.t1	226	8 e-23	67	201	76	201	0.392962
CE10.hmm	341	g10349.t1	221	2.3 e-40	65	203	54	199	0.404692
GT15.hmm	273	g10369.t1	432	3 e-103	1	272	114	372	0.992674
GH43_6.hmm	292	g10371.t1	327	3.6 e-83	2	292	30	323	0.993151
GT15.hmm	273	g10373.t1	388	1.3 e-126	1	272	78	348	0.992674
AA9.hmm	220	g10473.t1	413	4.6 e-26	120	219	8	106	0.45
GH152.hmm	216	g10474.t1	255	3.1 e-73	1	216	26	255	0.99537
GH5_5.hmm	282	g10506.t1	412	7.6 e-109	1	281	108	388	0.992908
GH18.hmm	296	g10553.t1	317	4.9 e-19	4	203	41	269	0.672297
CE10.hmm	341	g1059.t1	1117	3.4 e-51	93	327	633	870	0.686217
CE10.hmm	341	g1059.t2	1122	3.4 e-51	93	327	638	875	0.686217
CE16.hmm	267	g10613.t1	283	1.7 e-49	2	148	45	189	0.546816
CE16.hmm	267	g10613.t2	236	7.8 e-50	2	149	90	235	0.550562
GH3.hmm	216	g10654.t1	1541	4 e-62	3	209	874	1097	0.953704
AA3_2.hmm	568	g10668.t1	576	2.3 e-127	110	566	98	574	0.802817
PL14_5.hmm	210	g10718.t1	350	2.3 e-92	1	210	93	303	0.995238
GT1.hmm	382	g10761.t1	350	1.2 e-23	131	348	30	307	0.568063
GT2_Chitin_synth_2.hmm	527	g10769.t1	1085	2.1 e-250	9	526	378	887	0.981025
GH79.hmm	455	g10785.t1	476	9.9 e-65	3	389	36	407	0.848352
GH5_9.hmm	303	g10788.t1	770	2.8 e-79	1	301	259	575	0.990099
AA2.hmm	255	g10821.t1	689	4 e-117	2	255	45	305	0.992157
AA2.hmm	255	g10821.t2	789	5.4 e-117	2	255	45	305	0.992157
AA2.hmm	255	g10846.t1	562	6.2 e-46	13	132	11	137	0.466667
CE15.hmm	269	g10864.t1	539	5.9 e-72	1	268	180	504	0.992565
AA2.hmm	255	g10868.t1	370	2.2 e-101	1	254	43	308	0.992157
AA3_3.hmm	590	g10871.t2	1240	3.1 e-100	184	530	883	1234	0.586441
AA3_3.hmm	590	g10874.t1	609	9.9 e-208	1	590	8	605	0.998305
GH131.hmm	255	g10895.t1	1481	7.5 e-81	2	255	1175	1404	0.992157
AA1_1.hmm	303	g1089.t1	520	1.4 e-159	1	302	36	336	0.993399
CE16.hmm	267	g10901.t1	182	3.5 e-27	2	128	37	174	0.47191
CE16.hmm	267	g10901.t2	323	5.6 e-57	2	266	37	316	0.988764
AA9.hmm	220	g10919.t1	206	1.3 e-39	2	181	9	193	0.813636
GH30_3.hmm	417	g10973.t1	540	4.4 e-116	5	416	60	495	0.985612
GH30_3.hmm	417	g10994.t1	569	2.2 e-117	5	354	56	410	0.83693
GH79.hmm	455	g10997.t1	511	3.6 e-50	5	437	27	494	0.949451
AA1_1.hmm	303	g1099.t1	216	3.2 e-98	1	181	36	216	0.594059
AA1_1.hmm	303	g1099.t2	521	2.1 e-159	1	302	36	337	0.993399
CE10.hmm	341	g11000.t1	304	5.5 e-21	127	311	1	270	0.539589
GT57.hmm	481	g11025.t1	564	7.6 e-129	16	480	3	475	0.964657
GT57.hmm	481	g11025.t2	526	1.2 e-122	16	480	3	437	0.964657
GT2_Chitin_synth_1.hmm	163	g1109.t1	860	4 e-72	1	163	188	347	0.993865
GH131.hmm	255	g11127.t1	310	7.4 e-60	1	254	19	305	0.992157
GH7.hmm	415	g1112.t1	457	7.7 e-198	1	414	20	455	0.995181
GH12.hmm	156	g11137.t1	242	9.2 e-45	3	155	90	240	0.974359
GH43_30.hmm	265	g11176.t1	318	3.5 e-86	1	264	35	304	0.992453
GH15.hmm	361	g11202.t1	725	5.5 e-76	3	360	317	713	0.98892
GH35.hmm	307	g11216.t1	562	1.4 e-69	1	303	68	392	0.983713
GH35.hmm	307	g11227.t1	984	2.7 e-72	1	303	59	381	0.983713
GH35.hmm	307	g11227.t2	983	1.9 e-68	1	303	59	380	0.983713
GH35.hmm	307	g11229.t1	1050	1.1 e-60	49	303	112	386	0.827362
GH35.hmm	307	g11230.t1	1016	1.5 e-61	48	303	57	331	0.830619
GH35.hmm	307	g11233.t1	881	8.4 e-67	1	303	68	392	0.983713
GH2.hmm	752	g11244.t1	893	5.1 e-88	46	522	27	706	0.632979
GT2_Chitin_synth_1.hmm	163	g11258.t1	923	4.3 e-82	1	163	262	424	0.993865
GT2_Chitin_synth_1.hmm	163	g11258.t2	905	4.1 e-82	1	163	262	424	0.993865
CE16.hmm	267	g11269.t1	326	8.1 e-49	2	266	37	319	0.988764
GH131.hmm	255	g11275.t1	1580	3.5 e-72	2	221	1276	1477	0.858824
GH131.hmm	255	g11275.t2	1581	1.2 e-75	2	221	1276	1478	0.858824
GH131.hmm	255	g11275.t3	1448	1.9 e-75	2	221	1220	1422	0.858824
GH5_9.hmm	303	g1128.t1	424	2.9 e-114	1	303	88	394	0.9967
CE12.hmm	210	g11319.t1	267	9.1 e-43	1	209	33	243	0.990476
CE8.hmm	288	g11333.t1	426	1.2 e-46	4	285	98	412	0.975694
CE8.hmm	288	g11333.t2	445	5.3 e-39	4	258	98	384	0.881944
CE8.hmm	288	g11333.t3	438	1.2 e-59	4	285	98	424	0.975694
GH20.hmm	337	g11363.t1	539	5.6 e-80	7	336	168	494	0.976261
GH20.hmm	337	g11366.t1	552	1.4 e-92	7	336	168	507	0.976261
CE10.hmm	341	g11373.t1	545	8.7 e-31	72	205	113	285	0.390029
GH37.hmm	491	g11386.t1	1316	1.2 e-128	2	427	84	539	0.86558
GH18.hmm	296	g11389.t1	522	4 e-66	3	288	64	410	0.962838
AA7.hmm	458	g11395.t1	587	5.5 e-42	21	445	148	587	0.925764
AA1_2.hmm	337	g11403.t1	580	1.9 e-43	198	336	230	367	0.409496
AA1_2.hmm	337	g11403.t1	580	2.2 e-65	2	164	40	230	0.480712
GH18.hmm	296	g11411.t1	451	6.4 e-65	8	283	61	434	0.929054
GT2_Chitin_synth_2.hmm	527	g11418.t1	396	3.2 e-77	4	212	36	231	0.394687
GH18.hmm	296	g11429.t1	491	5.3 e-54	18	282	102	477	0.891892
AA7.hmm	458	g11500.t1	421	4.2 e-55	56	455	35	413	0.871179
AA3_2.hmm	568	g11507.t1	486	1.8 e-131	1	450	32	480	0.790493
GT69.hmm	239	g11565.t1	577	5.7 e-58	1	217	243	449	0.903766
AA7.hmm	458	g11577.t1	581	1.8 e-23	13	201	149	348	0.41048
GH28.hmm	325	g1220.t1	443	4.6 e-48	70	284	112	351	0.658462
CBM21.hmm	107	g1222.t1	821	2.6 e-24	4	106	264	401	0.953271
GH20.hmm	337	g1240.t1	661	8.4 e-51	10	335	140	475	0.964392
AA1_1.hmm	303	g1241.t1	510	7.4 e-158	1	302	38	338	0.993399
GH47.hmm	446	g1245.t1	934	3.3 e-137	1	446	463	925	0.997758
GH31.hmm	427	g1254.t1	961	1.2 e-140	2	427	296	841	0.995316
GH31.hmm	427	g1255.t1	446	1.1 e-91	170	427	45	310	0.601874
GH31.hmm	427	g1256.t1	520	6.8 e-51	2	180	302	492	0.416862
GT2_Chitin_synth_2.hmm	527	g1265.t1	1229	2.4 e-282	3	527	654	1177	0.994307
GH2.hmm	752	g1275.t1	931	5.4 e-68	26	542	19	786	0.68617
GT33.hmm	425	g127.t1	483	4.1 e-139	18	424	1	471	0.955294
GH13_32.hmm	269	g1281.t1	550	8.2 e-94	1	269	69	336	0.996283
GH1.hmm	429	g136.t1	523	5.3 e-111	4	424	37	507	0.979021
GH16.hmm	189	g1418.t1	274	3.7 e-19	55	176	92	246	0.640212
AA1_1.hmm	303	g1430.t1	519	1 e-148	1	302	34	336	0.993399
CE10.hmm	341	g1450.t1	541	5.2 e-30	65	193	98	254	0.375367
CE16.hmm	267	g1451.t1	320	6.7 e-43	34	266	44	304	0.868914
GH47.hmm	446	g1483.t1	1050	1.7 e-53	1	174	91	259	0.387892
GH47.hmm	446	g1483.t1	1050	4.4 e-62	204	446	259	529	0.542601
GH43_30.hmm	265	g1489.t1	318	4.3 e-86	1	264	35	304	0.992453
GH43_30.hmm	265	g1494.t1	347	4.2 e-73	2	263	52	332	0.984906
GH152.hmm	216	g1517.t1	185	1.6 e-21	1	141	25	171	0.648148
GH47.hmm	446	g1521.t1	605	1.3 e-122	1	446	78	587	0.997758
GH47.hmm	446	g1521.t2	502	3.4 e-111	30	446	3	484	0.932735
GH152.hmm	216	g1523.t1	185	3.3 e-19	1	141	25	171	0.648148
GH43_6.hmm	292	g1532.t1	295	4.1 e-40	53	180	68	191	0.434932
GT39.hmm	223	g1641.t1	772	5.4 e-67	2	223	60	301	0.991031
GH18.hmm	296	g1651.t1	319	5 e-19	35	222	67	282	0.631757
GH7.hmm	415	g1714.t1	458	5.9 e-200	1	414	20	456	0.995181
GH13_25.hmm	434	g1767.t1	1573	4 e-197	3	434	1108	1562	0.993088
GH13_25.hmm	434	g1767.t2	1566	4 e-197	3	434	1101	1555	0.993088
AA3_2.hmm	568	g1785.t1	335	1.1 e-93	2	277	49	334	0.484155
AA3_2.hmm	568	g1785.t2	691	5.3 e-180	2	567	49	629	0.994718
GH5_15.hmm	300	g1879.t1	478	1.5 e-45	4	174	75	244	0.566667
GT66.hmm	693	g1898.t1	774	3.4 e-190	10	600	24	698	0.851371
GH5_15.hmm	300	g1908.t1	450	1 e-40	12	172	67	226	0.533333
GH16.hmm	189	g1979.t1	333	1 e-20	13	189	60	332	0.931217
AA9.hmm	220	g1980.t1	229	1.5 e-60	2	219	6	213	0.986364
AA2.hmm	255	g19.t1	601	1.8 e-107	1	255	40	300	0.996078
CE4.hmm	130	g2007.t1	486	1.4 e-26	12	123	207	319	0.853846
AA1_1.hmm	303	g2082.t1	535	1 e-145	1	302	39	345	0.993399
AA1_1.hmm	303	g2083.t1	618	2.1 e-149	1	302	48	354	0.993399
AA1_1.hmm	303	g2089.t1	520	6.3 e-161	1	302	36	336	0.993399
AA1_1.hmm	303	g2119.t1	517	4.8 e-159	1	302	32	333	0.993399
GT2_Glycos_transf_2.hmm	170	g2171.t1	857	2 e-24	1	170	70	249	0.994118
GH18.hmm	296	g2337.t1	491	1 e-54	18	282	102	477	0.891892
GH18.hmm	296	g2350.t1	451	2.1 e-64	8	283	61	434	0.929054
AA1_2.hmm	337	g2358.t1	572	1.1 e-35	198	336	179	335	0.409496
AA7.hmm	458	g2365.t1	616	4 e-48	21	456	148	598	0.949782
GT4.hmm	160	g2404.t1	427	4.3 e-27	18	148	160	288	0.8125
GT4.hmm	160	g2404.t2	454	4.7 e-29	8	148	196	334	0.875
GH5_5.hmm	282	g2429.t1	415	1.3 e-96	1	281	92	386	0.992908
GH5_5.hmm	282	g2429.t2	397	1.1 e-96	1	281	74	368	0.992908
GH1.hmm	429	g2437.t1	467	1.5 e-166	1	425	1	456	0.988345
GH89.hmm	663	g2491.t1	748	2.9 e-212	5	662	65	745	0.99095
GH51.hmm	630	g2520.t1	588	5.6 e-77	109	543	148	587	0.688889
GH12.hmm	156	g2558.t1	257	2.3 e-41	2	154	102	254	0.974359
GT2_Glycos_transf_2.hmm	170	g2574.t1	270	6 e-30	1	165	7	174	0.964706
GH18.hmm	296	g2644.t1	542	5 e-70	3	288	58	410	0.962838
GH18.hmm	296	g2645.t1	574	6 e-71	5	288	55	424	0.956081
AA8.hmm	815	g2647.t1	769	0	5	779	2	768	0.949693
AA6.hmm	195	g2685.t1	241	6 e-86	1	195	43	238	0.994872
GH28.hmm	325	g2710.t1	363	6.6 e-53	4	309	38	351	0.938462
GH95.hmm	722	g2757.t1	772	2.1 e-154	9	656	33	726	0.896122
GH16.hmm	189	g2761.t1	564	1.9 e-39	2	189	227	559	0.989418
GT2_Glyco_trans_2_3.hmm	197	g2762.t1	979	2.8 e-58	1	191	595	805	0.964467
GT2_Glyco_trans_2_3.hmm	197	g2762.t2	996	2.8 e-58	1	191	595	805	0.964467
GH71.hmm	375	g2775.t1	625	1.8 e-63	1	371	168	586	0.986667
AA5_1.hmm	563	g2777.t1	785	7.4 e-212	2	561	21	621	0.992895
AA3_2.hmm	568	g2810.t1	578	2.3 e-114	137	568	144	575	0.758803
AA3_2.hmm	568	g2814.t1	1204	1.7 e-169	2	551	38	609	0.966549
AA3_2.hmm	568	g2814.t2	1244	1.2 e-176	2	555	38	613	0.973592
AA3_2.hmm	568	g2814.t3	1251	1.9 e-169	2	551	38	609	0.966549
AA3_2.hmm	568	g2822.t1	586	2.3 e-175	2	556	20	579	0.975352
GH128.hmm	224	g2849.t1	357	2.2 e-59	7	224	140	353	0.96875
GH16.hmm	189	g286.t1	442	1.5 e-21	32	188	181	440	0.825397
GH18.hmm	296	g2945.t1	329	6 e-24	3	226	29	293	0.753378
GT49.hmm	337	g302.t1	453	2 e-19	174	309	241	393	0.400593
AA9.hmm	220	g3081.t1	294	7.9 e-26	120	220	8	106	0.454545
GH152.hmm	216	g3083.t1	255	3.1 e-73	1	216	26	255	0.99537
AA9.hmm	220	g3107.t1	317	9.5 e-59	2	214	9	224	0.963636
AA9.hmm	220	g3120.t1	273	3.9 e-60	3	219	10	226	0.981818
GH76.hmm	358	g3126.t1	340	1.2 e-68	59	337	34	329	0.776536
GH145.hmm	296	g3128.t1	530	3 e-80	2	281	70	414	0.942568
GH145.hmm	296	g3128.t2	448	2.8 e-72	17	281	3	332	0.891892
CE10.hmm	341	g3130.t1	297	2.1 e-25	73	331	20	291	0.756598
GH16.hmm	189	g3136.t1	230	2.6 e-19	27	176	45	209	0.78836
AA9.hmm	220	g3150.t1	236	5.4 e-50	2	218	9	232	0.981818
GH105.hmm	332	g3156.t1	394	5.3 e-31	77	328	140	383	0.756024
GH5_22.hmm	286	g3161.t1	478	1.7 e-122	1	286	48	342	0.996503
GH5_22.hmm	286	g3162.t1	462	3.9 e-118	18	286	51	327	0.937063
GH5_22.hmm	286	g3162.t2	475	2.7 e-125	1	286	47	340	0.996503
GT3.hmm	637	g3194.t1	742	1.9 e-296	1	635	15	654	0.99529
GT69.hmm	239	g3199.t1	606	1.5 e-49	2	220	161	388	0.912134
AA1_1.hmm	303	g3201.t1	504	6.6 e-133	1	302	36	320	0.993399
GT76.hmm	407	g3237.t1	186	5.4 e-48	231	407	2	186	0.432432
GH45.hmm	198	g3266.t1	671	7.7 e-58	1	197	467	666	0.989899
GH105.hmm	332	g3285.t1	467	1.3 e-25	82	258	136	310	0.53012
AA5.hmm	1281	g3342.t1	1020	3.8 e-152	553	1045	487	1014	0.384075
GH16.hmm	189	g3353.t1	560	7.7 e-40	4	189	226	557	0.978836
GH16.hmm	189	g3354.t1	605	2.4 e-39	3	189	271	602	0.984127
GT2_Glyco_trans_2_3.hmm	197	g3355.t1	881	6.4 e-58	2	186	498	706	0.93401
GT2_Glyco_trans_2_3.hmm	197	g3356.t1	370	2.7 e-50	16	192	1	202	0.893401
GH43_30.hmm	265	g3393.t1	268	7 e-50	1	182	35	216	0.683019
GH16.hmm	189	g3399.t1	282	2.1 e-19	29	176	54	251	0.777778
GT59.hmm	404	g343.t1	441	2.9 e-39	2	149	28	167	0.363861
GT59.hmm	404	g343.t1	441	5.6 e-57	212	403	205	399	0.472772
GH13_32.hmm	269	g3533.t1	323	2.3 e-35	45	246	44	211	0.747212
GH43_6.hmm	292	g3545.t1	328	3.5 e-84	2	292	30	324	0.993151
GH43_33.hmm	315	g355.t1	559	1.2 e-91	3	312	41	436	0.980952
GH43_33.hmm	315	g355.t2	560	1.2 e-91	3	312	42	437	0.980952
GH18.hmm	296	g3563.t1	508	3.5 e-23	3	207	99	326	0.689189
GT22.hmm	389	g3570.t1	374	9.3 e-63	4	308	7	373	0.781491
GH18.hmm	296	g3580.t1	362	2.5 e-24	3	198	31	304	0.658784
AA3_2.hmm	568	g35.t1	593	2.1 e-171	2	566	15	588	0.992958
GH93.hmm	307	g3621.t1	393	7 e-75	2	277	71	333	0.895765
GH78.hmm	504	g3636.t1	1027	7 e-73	5	502	65	567	0.986111
GH78.hmm	504	g3650.t1	641	2.9 e-61	128	502	204	593	0.742063
GT1.hmm	382	g365.t1	1438	6.9 e-59	5	373	954	1367	0.963351
GH37.hmm	491	g3669.t1	793	9.8 e-139	3	489	148	720	0.989817
GH72.hmm	312	g366.t1	555	2.9 e-95	3	311	24	342	0.987179
GH72.hmm	312	g366.t2	754	6.2 e-95	3	311	223	541	0.987179
GH10.hmm	303	g3679.t1	396	3.3 e-103	4	302	84	392	0.983498
GH10.hmm	303	g3679.t2	389	1.3 e-92	4	302	88	385	0.983498
GH10.hmm	303	g3679.t3	400	3.4 e-103	4	302	88	396	0.983498
CE4.hmm	130	g367.t1	465	5.2 e-29	10	125	193	309	0.884615
GH10.hmm	303	g3681.t1	314	4.7 e-28	3	126	60	175	0.405941
GH10.hmm	303	g3681.t2	375	3.6 e-74	3	302	90	371	0.986799
AA3_2.hmm	568	g3684.t1	548	5.8 e-99	96	520	77	512	0.746479
GH18.hmm	296	g3690.t1	421	1.6 e-21	4	222	30	289	0.736486
GT17.hmm	284	g3702.t1	366	8.9 e-81	4	284	66	359	0.985915
GT17.hmm	284	g3702.t2	371	9.3 e-81	4	284	71	364	0.985915
GH5_9.hmm	303	g3778.t1	433	2.2 e-93	1	282	118	405	0.927393
AA14.phmm	255	g3827.t1	443	2.4 e-103	1	254	21	283	0.992157
GH18.hmm	296	g383.t1	436	7 e-24	3	198	34	279	0.658784
AA3_2.hmm	568	g39.t1	645	1.7 e-167	2	567	44	609	0.994718
AA14.phmm	255	g4043.t1	369	1.5 e-107	1	254	22	289	0.992157
AA14.phmm	255	g4045.t1	587	5.5 e-106	1	254	19	286	0.992157
AA14.phmm	255	g4053.t1	412	8.1 e-87	1	254	19	259	0.992157
GH105.hmm	332	g4141.t1	371	3.7 e-54	8	201	68	254	0.581325
GH5_5.hmm	282	g4176.t1	412	1.1 e-108	1	281	108	388	0.992908
AA3_2.hmm	568	g41.t1	618	7.1 e-153	1	567	40	616	0.996479
GH128.hmm	224	g4212.t1	395	1 e-63	7	221	170	386	0.955357
AA7.hmm	458	g4294.t1	465	6.7 e-75	4	211	28	235	0.451965
GH9.hmm	418	g4336.t1	589	2.4 e-89	5	418	52	517	0.988038
GH135.hmm	237	g4340.t1	264	6.8 e-41	1	236	18	257	0.991561
GH79.hmm	455	g4370.t1	1096	1.4 e-46	3	384	50	448	0.837363
GT2_Chitin_synth_2.hmm	527	g4375.t1	814	2.6 e-21	203	428	275	514	0.426945
GT2_Chitin_synth_1.hmm	163	g4375.t1	814	8.2 e-68	2	163	127	298	0.98773
GT2_Chitin_synth_2.hmm	527	g4375.t2	885	3.1 e-21	203	428	346	585	0.426945
GT2_Chitin_synth_1.hmm	163	g4375.t2	885	9.5 e-68	2	163	198	369	0.98773
GH2.hmm	752	g4379.t1	839	2.7 e-83	29	502	4	673	0.628989
AA9.hmm	220	g4403.t1	229	6.6 e-61	2	220	5	215	0.990909
AA9.hmm	220	g4403.t2	236	8.3 e-72	2	220	5	222	0.990909
GH18.hmm	296	g4483.t1	478	5.3 e-53	5	283	18	464	0.939189
GT32.hmm	90	g4499.t1	521	5 e-24	3	87	77	156	0.933333
GH27.hmm	375	g451.t1	432	3 e-87	120	374	111	350	0.677333
GH105.hmm	332	g4622.t1	406	9.2 e-27	75	328	146	395	0.762048
GH79.hmm	455	g4635.t1	680	8.9 e-46	3	382	108	504	0.832967
GT57.hmm	481	g4644.t1	665	1.2 e-86	160	480	9	351	0.665281
GH71.hmm	375	g4657.t1	448	2.5 e-84	1	370	28	419	0.984
GH3.hmm	216	g467.t1	725	4.4 e-59	9	216	30	231	0.958333
GH13_8.hmm	293	g4694.t1	674	2.6 e-153	1	293	204	497	0.996587
GH13_8.hmm	293	g4694.t2	654	2.4 e-153	1	293	204	497	0.996587
GH79.hmm	455	g4697.t1	1219	1 e-50	5	416	729	1159	0.903297
GH53.hmm	342	g4743.t1	343	3.1 e-88	2	342	22	339	0.994152
AA3_2.hmm	568	g4744.t1	599	2.4 e-168	1	566	11	596	0.994718
GT8.hmm	257	g484.t1	215	9.2 e-28	128	255	5	171	0.494163
GT2_Chitin_synth_2.hmm	527	g4919.t1	1930	2.7 e-238	4	527	1185	1691	0.99241
CE15.hmm	269	g4939.t1	405	2.8 e-69	1	265	47	372	0.981413
GH18.hmm	296	g4947.t1	448	9.7 e-51	6	207	150	393	0.679054
AA9.hmm	220	g4954.t1	311	5.3 e-46	87	220	68	199	0.604545
AA5_1.hmm	563	g4979.t1	578	5.2 e-159	7	547	24	574	0.959147
AA5_1.hmm	563	g4988.t1	559	1 e-169	6	547	25	555	0.960924
AA5_1.hmm	563	g4995.t1	557	1.8 e-167	6	547	25	553	0.960924
AA5_1.hmm	563	g5007.t1	557	4.5 e-166	5	547	22	553	0.9627
AA5_1.hmm	563	g5008.t1	558	9.8 e-170	7	547	28	554	0.959147
AA5_1.hmm	563	g5012.t1	632	2.3 e-167	7	547	98	628	0.959147
GT2_Glyco_trans_2_3.hmm	197	g5035.t1	967	2.4 e-58	1	191	583	793	0.964467
GT2_Glyco_trans_2_3.hmm	197	g5035.t2	964	2.4 e-58	1	191	583	793	0.964467
GH131.hmm	255	g504.t1	251	1.4 e-62	1	250	20	249	0.976471
GH131.hmm	255	g504.t2	255	3.6 e-62	1	250	20	253	0.976471
GH3.hmm	216	g505.t1	647	5 e-60	14	216	62	258	0.935185
GH3.hmm	216	g505.t2	310	8.5 e-61	14	216	62	258	0.935185
AA1_1.hmm	303	g5102.t1	373	1.1 e-89	110	302	1	191	0.633663
CE10.hmm	341	g5174.t1	1102	1.6 e-19	76	216	673	820	0.410557
CE10.hmm	341	g5174.t1	1102	2 e-31	75	215	111	308	0.410557
GH28.hmm	325	g5187.t1	366	1.1 e-48	6	308	40	352	0.929231
GH28.hmm	325	g5208.t1	266	1.5 e-47	62	252	25	261	0.584615
GT69.hmm	239	g5224.t1	507	3.2 e-82	1	238	143	381	0.991632
GT90.hmm	250	g5228.t1	632	3.9 e-68	4	248	309	621	0.976
AA4.hmm	522	g522.t1	509	8.4 e-19	47	251	71	268	0.390805
GT2_Chitin_synth_2.hmm	527	g5239.t1	1891	1.5 e-222	48	527	1260	1721	0.908918
AA1_2.hmm	337	g5240.t1	611	4.6 e-83	1	312	116	447	0.922849
GH152.hmm	216	g5323.t1	255	2.7 e-74	1	216	26	255	0.99537
GH152.hmm	216	g5361.t1	255	1 e-47	75	216	11	162	0.652778
GT48.hmm	739	g5365.t1	1805	0	3	726	787	1556	0.978349
GT48.hmm	739	g5365.t2	1774	0	3	726	756	1525	0.978349
AA2.hmm	255	g5367.t1	355	4.9 e-111	1	255	41	295	0.996078
GH128.hmm	224	g5383.t1	270	9.2 e-48	4	221	41	266	0.96875
GH128.hmm	224	g5397.t1	272	2.8 e-46	4	204	33	240	0.892857
GH128.hmm	224	g5399.t1	270	9.8 e-51	4	219	40	264	0.959821
GH128.hmm	224	g5400.t1	263	1.9 e-50	4	221	33	259	0.96875
AA7.hmm	458	g5405.t1	353	2 e-49	12	214	72	272	0.441048
AA7.hmm	458	g5405.t2	485	3.6 e-49	12	214	72	272	0.441048
GT22.hmm	389	g5427.t1	874	2.1 e-37	72	385	16	353	0.804627
GH43_6.hmm	292	g5429.t1	331	7.9 e-111	4	292	35	326	0.986301
CE10.hmm	341	g5443.t1	546	6.3 e-30	72	205	113	286	0.390029
GH5_12.hmm	539	g5451.t1	767	2.4 e-187	1	538	49	563	0.996289
GH1.hmm	429	g5475.t1	539	1.6 e-168	3	426	8	471	0.986014
AA3_2.hmm	568	g54.t1	596	2.2 e-180	1	566	14	591	0.994718
GH92.hmm	491	g5535.t1	850	9.5 e-133	3	489	304	824	0.989817
GH92.hmm	491	g5539.t1	780	1.1 e-139	3	489	240	757	0.989817
GH92.hmm	491	g5539.t2	534	2.4 e-79	3	281	240	525	0.566191
AA7.hmm	458	g5548.t1	495	2.9 e-45	43	214	91	260	0.373362
AA7.hmm	458	g5563.t1	478	1.3 e-24	43	214	77	229	0.373362
CE10.hmm	341	g5581.t1	972	5.9 e-30	72	193	538	690	0.354839
GH74.hmm	233	g559.t1	839	8.4 e-27	7	116	79	191	0.467811
GH43_24.hmm	246	g5633.t1	445	7.3 e-84	1	245	45	280	0.99187
GH43_24.hmm	246	g5633.t2	450	7.5 e-84	1	245	45	280	0.99187
GT48.hmm	739	g5728.t1	2040	0	1	726	732	1504	0.981055
CE16.hmm	267	g5757.t1	291	3.2 e-30	5	264	19	266	0.970037
CE10.hmm	341	g5801.t1	398	3.9 e-34	84	334	126	397	0.733138
GH13_22.hmm	400	g5810.t1	2350	7.6 e-174	1	399	98	498	0.995
GH13_22.hmm	400	g5810.t1	2350	7.7 e-95	6	399	1150	1615	0.9825
GT15.hmm	273	g5833.t1	380	1.1 e-127	1	272	71	341	0.992674
GT58.hmm	364	g5865.t1	420	7.1 e-133	2	364	30	388	0.994505
GH55.hmm	740	g5892.t1	775	4.7 e-263	9	739	40	769	0.986486
GH5_9.hmm	303	g5894.t1	787	1.8 e-98	1	302	305	614	0.993399
PL8.hmm	259	g590.t1	780	1.1 e-47	2	256	404	646	0.980695
PL8_4.hmm	243	g591.t1	827	1.5 e-48	2	230	459	688	0.938272
AA3_2.hmm	568	g5925.t1	321	2.6 e-88	277	566	1	308	0.508803
AA3_2.hmm	568	g5925.t2	623	5.2 e-189	2	566	15	610	0.992958
AA3_2.hmm	568	g5926.t1	742	6.5 e-108	148	567	287	733	0.737676
GT50.hmm	262	g5941.t1	559	2.8 e-84	1	261	283	553	0.992366
GT50.hmm	262	g5941.t2	457	1.6 e-84	1	261	181	451	0.992366
GT22.hmm	389	g5971.t1	543	2.1 e-90	3	389	6	408	0.992288
AA5_1.hmm	563	g5979.t1	706	6.2 e-170	3	460	210	671	0.811723
AA5_1.hmm	563	g5979.t2	780	2.3 e-195	3	559	210	762	0.987567
GH6.hmm	294	g5992.t1	449	7.4 e-98	8	290	113	409	0.959184
CE10.hmm	341	g5998.t1	531	7.3 e-28	70	217	92	241	0.431085
CE16.hmm	267	g6066.t1	300	2.3 e-63	1	235	28	275	0.876404
GT8.hmm	257	g6084.t1	253	6.2 e-26	110	255	41	188	0.564202
GT39.hmm	223	g6108.t1	1167	2 e-69	2	223	486	724	0.991031
AA7.hmm	458	g6165.t1	514	3.6 e-78	4	456	62	512	0.9869
AA7.hmm	458	g6173.t1	515	6.7 e-78	4	456	63	513	0.9869
GH78.hmm	504	g6219.t1	835	1.7 e-68	115	502	220	621	0.767857
AA7.hmm	458	g6225.t1	511	1.9 e-73	4	216	58	272	0.462882
AA7.hmm	458	g6241.t1	511	9.9 e-72	4	212	58	268	0.454148
GH78.hmm	504	g6333.t1	662	1.1 e-81	9	503	69	626	0.980159
GT35.hmm	674	g6344.t1	871	1.2 e-269	3	674	151	866	0.995549
GT35.hmm	674	g6344.t2	843	1.4 e-259	3	674	151	838	0.995549
GT20.hmm	475	g6385.t1	942	3.4 e-147	7	471	152	622	0.976842
GH18.hmm	296	g6408.t1	321	1.1 e-21	4	220	48	283	0.72973
GH18.hmm	296	g6442.t1	319	1.6 e-20	22	221	46	284	0.672297
GH18.hmm	296	g6446.t1	314	3.1 e-21	21	220	59	295	0.672297
AA3_3.hmm	590	g6480.t1	522	9.4 e-173	96	590	1	502	0.837288
GH3.hmm	216	g6525.t1	562	1.4 e-63	8	215	71	295	0.958333
GH55.hmm	740	g6544.t1	844	4.7 e-164	254	739	326	841	0.655405
GH115.hmm	697	g6564.t1	1001	6.3 e-236	3	599	37	679	0.855093
GH115.hmm	697	g6565.t1	1026	1.8 e-230	3	599	35	680	0.855093
GH79.hmm	455	g6618.t1	1235	2.6 e-46	3	383	100	498	0.835165
GH79.hmm	455	g6618.t1	1235	9.3 e-41	28	379	687	1057	0.771429
GH79.hmm	455	g6619.t1	681	1.4 e-40	3	348	109	470	0.758242
GH79.hmm	455	g6634.t1	665	4.8 e-44	3	377	91	480	0.821978
GH115.hmm	697	g6638.t1	474	1.2 e-133	143	453	105	459	0.444763
CE10.hmm	341	g665.t1	323	1.5 e-61	80	315	68	308	0.68915
GT1.hmm	382	g6668.t1	521	2.1 e-29	105	352	183	470	0.646597
GH28.hmm	325	g6730.t1	420	5.4 e-52	33	320	53	347	0.883077
GH55.hmm	740	g6777.t1	749	4.4 e-170	112	675	104	656	0.760811
GH27.hmm	375	g6788.t1	483	2.8 e-37	97	239	169	313	0.378667
GH92.hmm	491	g6795.t1	830	7.1 e-126	3	489	286	805	0.989817
AA2.hmm	255	g6811.t1	371	5.8 e-60	6	254	104	352	0.972549
GT2_Chitin_synth_2.hmm	527	g6827.t1	1100	3.5 e-19	204	416	589	806	0.402277
GT2_Chitin_synth_1.hmm	163	g6827.t1	1100	6.4 e-78	1	163	448	611	0.993865
AA5_1.hmm	563	g6889.t1	623	1.5 e-214	7	562	40	572	0.98579
AA2.hmm	255	g6960.t1	407	2.5 e-98	1	237	73	312	0.92549
AA9.hmm	220	g6996.t1	244	5.3 e-64	2	219	8	227	0.986364
GH152.hmm	216	g7036.t1	261	5.7 e-66	18	216	51	261	0.916667
CE10.hmm	341	g7069.t1	880	9.4 e-22	79	219	175	340	0.410557
AA9.hmm	220	g7105.t1	290	3.2 e-46	78	208	46	169	0.590909
GH18.hmm	296	g7108.t1	677	1.7 e-76	4	284	284	626	0.945946
AA2.hmm	255	g7112.t1	362	1.4 e-118	2	255	42	302	0.992157
AA2.hmm	255	g7112.t2	371	1.5 e-118	2	255	42	302	0.992157
AA2.hmm	255	g7113.t1	361	2.8 e-112	2	255	45	304	0.992157
GT1.hmm	382	g7118.t1	268	5.7 e-24	220	358	33	237	0.361257
GT1.hmm	382	g7118.t3	903	1.7 e-21	107	322	128	363	0.562827
GT1.hmm	382	g7118.t3	903	1.9 e-21	220	358	657	872	0.361257
AA2.hmm	255	g7128.t1	384	2.2 e-111	2	254	68	326	0.988235
GH5_7.hmm	289	g7136.t1	795	1.8 e-84	3	288	121	400	0.986159
GH18.hmm	296	g7194.t1	391	1.1 e-57	46	282	53	377	0.797297
GH31.hmm	427	g71.t1	883	1.7 e-142	1	427	214	757	0.997658
GH31.hmm	427	g71.t2	986	2.4 e-142	1	427	317	860	0.997658
GH154.hmm	348	g7218.t1	646	2.9 e-124	1	348	17	366	0.997126
AA3_2.hmm	568	g7260.t1	566	8.2 e-133	108	566	86	564	0.806338
AA2.hmm	255	g7270.t1	365	3.3 e-118	2	255	45	305	0.992157
AA3_3.hmm	590	g7306.t1	609	8.1 e-208	1	590	8	605	0.998305
AA3_3.hmm	590	g7306.t2	388	2 e-135	213	590	4	384	0.638983
AA3_3.hmm	590	g7309.t1	1192	2.4 e-81	254	530	905	1186	0.467797
AA2.hmm	255	g7312.t1	360	2.9 e-105	1	254	43	302	0.992157
CE15.hmm	269	g7315.t1	466	8.2 e-75	1	268	107	431	0.992565
AA2.hmm	255	g7325.t1	319	3.6 e-98	8	254	4	257	0.964706
GH10.hmm	303	g7343.t1	351	6.6 e-92	4	301	43	348	0.980198
GH71.hmm	375	g7371.t1	475	1.4 e-76	11	370	54	444	0.957333
GH5_15.hmm	300	g7396.t1	1006	4.2 e-44	3	173	75	244	0.566667
GH7.hmm	415	g748.t1	417	9.7 e-155	1	414	20	417	0.995181
GH3.hmm	216	g7497.t1	417	2 e-59	4	215	86	336	0.976852
GH10.hmm	303	g7519.t1	536	2.1 e-73	5	272	253	529	0.881188
GH47.hmm	446	g7534.t1	538	7 e-123	2	443	46	493	0.988789
GH47.hmm	446	g7535.t1	539	2.8 e-123	2	443	46	493	0.988789
GH47.hmm	446	g7538.t1	540	6.6 e-117	2	443	47	488	0.988789
GH47.hmm	446	g7539.t1	529	2.3 e-105	2	443	46	481	0.988789
GT8.hmm	257	g753.t1	483	7.2 e-44	30	255	6	228	0.875486
CE16.hmm	267	g7587.t1	312	5.5 e-22	2	264	40	304	0.981273
GH28.hmm	325	g7651.t1	401	1.9 e-65	11	322	51	389	0.956923
GH28.hmm	325	g7651.t2	399	2.9 e-63	11	322	51	387	0.956923
GH16.hmm	189	g7710.t1	306	5.9 e-25	34	185	48	212	0.798942
GT20.hmm	475	g7729.t1	1517	4.3 e-160	21	473	689	1184	0.951579
GT20.hmm	475	g7729.t2	1482	4.1 e-160	21	473	654	1149	0.951579
GT20.hmm	475	g7729.t3	1490	4.2 e-160	21	473	662	1157	0.951579
AA9.hmm	220	g7773.t1	267	6.5 e-77	1	219	5	220	0.990909
PL35.hmm	179	g778.t1	762	2.4 e-51	2	176	498	681	0.972067
GT21.hmm	233	g786.t1	469	3.7 e-80	9	233	75	328	0.961373
GT21.hmm	233	g786.t2	445	9.9 e-88	1	233	43	304	0.995708
GH5_50.hmm	283	g7872.t1	1114	3.1 e-95	1	281	89	383	0.989399
PL35.hmm	179	g790.t1	789	5.9 e-52	2	176	525	709	0.972067
GT24.hmm	248	g7928.t1	1427	4.9 e-102	11	248	1165	1385	0.955645
GH92.hmm	491	g7938.t1	829	2.5 e-89	167	491	467	792	0.659878
GH92.hmm	491	g7941.t1	757	1.8 e-69	5	240	215	458	0.478615
GH92.hmm	491	g7941.t1	757	2.3 e-83	240	491	495	733	0.511202
AA9.hmm	220	g7962.t1	256	2.4 e-72	1	220	7	241	0.995455
AA9.hmm	220	g7963.t1	245	3 e-76	1	220	7	230	0.995455
AA9.hmm	220	g7963.t2	247	3.1 e-76	1	220	7	230	0.995455
AA1_1.hmm	303	g7968.t1	521	1.8 e-158	1	302	38	338	0.993399
GH79.hmm	455	g7969.t1	583	6.3 e-54	19	412	50	462	0.863736
AA1_1.hmm	303	g7971.t1	541	1.2 e-154	1	302	59	359	0.993399
GH10.hmm	303	g7984.t1	348	7.1 e-70	81	302	133	345	0.729373
GH79.hmm	455	g7993.t1	521	1.3 e-54	4	385	43	446	0.837363
GH20.hmm	337	g8003.t1	531	6.2 e-81	9	336	175	496	0.970326
GH85.hmm	315	g8018.t1	1138	1.6 e-36	86	315	44	296	0.726984
GH5_5.hmm	282	g801.t1	446	1.7 e-87	2	281	138	421	0.989362
AA3_3.hmm	590	g8032.t1	669	8.7 e-263	1	590	5	625	0.998305
CE1.hmm	227	g804.t1	293	1.9 e-33	8	224	31	288	0.951542
AA3_2.hmm	568	g8070.t1	530	5.7 e-99	224	567	168	526	0.603873
GH5_9.hmm	303	g8073.t1	763	4.2 e-89	1	302	317	610	0.993399
GT39.hmm	223	g8091.t1	925	2.8 e-75	2	223	73	312	0.991031
GT8.hmm	257	g8141.t1	542	2.6 e-41	6	252	208	463	0.957198
GH47.hmm	446	g8257.t1	722	2.5 e-43	146	355	135	319	0.46861
GH125.hmm	402	g8273.t1	504	2.8 e-129	1	402	76	483	0.997512
GH128.hmm	224	g8282.t1	395	1 e-63	7	221	170	386	0.955357
GH13_32.hmm	269	g8328.t1	412	9.6 e-76	1	198	21	216	0.732342
GH3.hmm	216	g8335.t1	861	6.4 e-62	3	216	37	251	0.986111
CE8.hmm	288	g833.t1	302	5.4 e-46	6	263	34	267	0.892361
CE8.hmm	288	g834.t1	303	1.9 e-60	8	273	31	283	0.920139
GH31.hmm	427	g8357.t1	988	1.7 e-125	2	377	358	827	0.87822
GH6.hmm	294	g8360.t1	215	2.4 e-39	109	240	65	207	0.445578
CE10.hmm	341	g8399.t1	322	2 e-24	74	331	46	319	0.753666
CE10.hmm	341	g8401.t1	317	9.8 e-25	65	330	34	313	0.777126
GH5_12.hmm	539	g8402.t1	874	4.4 e-212	1	539	29	577	0.998145
PL14_4.hmm	217	g8442.t1	312	4.8 e-83	1	216	88	305	0.990783
PL14_4.hmm	217	g8443.t1	306	2.8 e-75	1	216	82	299	0.990783
PL14_4.hmm	217	g8444.t1	387	6.8 e-81	1	216	163	380	0.990783
CBM21.hmm	107	g8467.t1	790	6.2 e-23	3	98	313	408	0.88785
GT4.hmm	160	g8475.t1	995	2.8 e-26	5	150	738	926	0.90625
PL14.hmm	200	g8481.t1	258	3.2 e-46	3	169	73	254	0.83
GH3.hmm	216	g8493.t1	774	7.2 e-63	4	215	74	324	0.976852
GH3.hmm	216	g8499.t1	752	6.8 e-34	106	215	177	300	0.50463
GH43_6.hmm	292	g8568.t1	332	1 e-81	3	292	31	327	0.989726
GH88.hmm	329	g8588.t1	323	6.4 e-86	28	325	17	311	0.902736
AA9.hmm	220	g85.t1	333	8.5 e-61	2	213	8	218	0.959091
GH76.hmm	358	g8681.t1	406	2.6 e-31	190	334	235	392	0.402235
GH76.hmm	358	g8681.t1	406	4.1 e-25	47	185	66	210	0.385475
GT8.hmm	257	g8738.t1	363	4.1 e-27	18	254	82	309	0.918288
AA1_1.hmm	303	g8760.t1	530	2.6 e-156	1	302	36	337	0.993399
GH47.hmm	446	g8837.t1	654	4.6 e-121	2	443	158	606	0.988789
GH10.hmm	303	g8842.t1	353	4.4 e-91	5	302	38	346	0.980198
GH71.hmm	375	g8852.t1	480	5.3 e-97	1	373	36	453	0.992
CE10.hmm	341	g8879.t1	236	2 e-31	129	334	11	234	0.601173
AA3_2.hmm	568	g8894.t1	602	1.1 e-74	276	566	313	599	0.510563
AA3_2.hmm	568	g8894.t1	602	1 e-46	307	543	18	247	0.415493
AA3_2.hmm	568	g8900.t1	919	1 e-73	278	567	634	915	0.508803
AA3_2.hmm	568	g8900.t1	919	3.3 e-150	2	567	33	571	0.994718
AA3_2.hmm	568	g8948.t1	496	2.4 e-138	89	567	1	489	0.841549
AA3_2.hmm	568	g8948.t2	647	8.5 e-177	2	567	65	640	0.994718
CBM20.hmm	90	g9057.t1	577	2.6 e-26	8	88	491	569	0.888889
GH15.hmm	361	g9057.t1	577	3.8 e-76	14	359	48	450	0.955679
CBM20.hmm	90	g9063.t1	574	1.9 e-31	1	88	481	566	0.966667
GH15.hmm	361	g9063.t1	574	6.7 e-77	13	359	47	450	0.958449
AA7.hmm	458	g9122.t1	2102	8.8 e-75	3	456	1643	2097	0.989083
GH43_6.hmm	292	g9240.t1	332	1.5 e-81	3	292	31	327	0.989726
GH88.hmm	329	g9261.t1	406	4.4 e-91	7	325	70	394	0.966565
GT4.hmm	160	g9320.t1	713	3.5 e-34	8	159	475	644	0.94375
GH43_6.hmm	292	g9324.t1	329	1.4 e-78	3	292	29	324	0.989726
GH3.hmm	216	g9351.t1	833	1.4 e-52	3	216	36	233	0.986111
GH3.hmm	216	g9351.t2	849	2.2 e-65	3	216	36	249	0.986111
AA3_2.hmm	568	g9393.t1	606	2.8 e-168	2	566	34	600	0.992958
AA3_2.hmm	568	g9394.t1	613	9 e-177	1	566	40	607	0.994718
GH115.hmm	697	g9415.t1	657	7.8 e-221	3	568	36	649	0.810617
GH89.hmm	663	g9419.t1	754	4.2 e-211	5	642	65	727	0.960784
GH13_1.hmm	306	g9424.t2	560	3.2 e-107	22	306	102	384	0.928105
GH63.hmm	570	g9454.t1	807	1.5 e-28	319	566	591	804	0.433333
GH63.hmm	570	g9454.t2	814	4.3 e-21	319	566	591	811	0.433333
GH31.hmm	427	g9467.t1	794	2.1 e-128	1	427	266	700	0.997658
GH31.hmm	427	g9467.t2	789	7 e-123	1	427	266	695	0.997658
GH31.hmm	427	g9467.t3	750	1.1 e-45	273	427	503	656	0.360656
GH31.hmm	427	g9467.t3	750	2.4 e-59	1	232	261	501	0.540984
GH31.hmm	427	g9515.t1	980	7.1 e-146	2	427	356	812	0.995316
GH28.hmm	325	g9576.t1	399	4.9 e-69	12	320	58	382	0.947692
GH71.hmm	375	g9582.t1	216	1.9 e-45	193	374	10	190	0.482667
CE16.hmm	267	g9615.t2	519	3.2 e-33	2	149	36	179	0.550562
CE16.hmm	267	g9615.t2	519	9.2 e-19	88	259	356	498	0.640449
CE16.hmm	267	g9616.t1	282	6 e-39	2	149	37	181	0.550562
CE16.hmm	267	g9617.t1	230	2 e-25	150	266	109	220	0.434457
CE16.hmm	267	g9617.t1	230	3.7 e-29	20	125	2	103	0.393258
GH10.hmm	303	g9686.t1	364	3.9 e-87	5	302	54	362	0.980198
GH55.hmm	740	g9830.t1	734	1.1 e-230	8	739	20	731	0.987838
GT22.hmm	389	g984.t1	442	3.7 e-79	2	310	59	419	0.791774
GH3.hmm	216	g9967.t1	753	1.7 e-57	9	216	96	296	0.958333
