# Supplementary material for: Characteristics of the Genome, Transcriptome and Ganoderic Acid of the Medicinal Fungus Ganoderma lingzhi
Source: J Fungi (Basel). 2022 Nov 28;8(12):1257. doi: 10.3390/jof8121257 (PMC9784716; doi:10.3390/jof8121257)
Supplement: Supplementary file 1 [file jof-08-01257-s001.zip › Supplementary Materials S3 p450.xls]

gene_id	Uniprot	Pfam	Refseq	Nr	COG	KEGG	Pathway	GO
g9243.t1	sp|P0DPA4|FCK2_FUSPC`Cytochrome P450 monooxygenase FCK2	PF00067.19`p450`Cytochrome P450	WP_111347817.1`cytochrome P450	cytochrome P450, partial``	-	-	-	GO:0016705`oxidoreductase activity, acting on paired donors, with incorporation or reduction of molecular oxygen`molecular_function;GO:0016021`integral component of membrane`cellular_component;GO:0004497`monooxygenase activity`molecular_function;GO:0005506`iron ion binding`molecular_function;GO:0020037`heme binding`molecular_function
g5522.t1	sp|A8NCK4|COX1_COPC7`Cytochrome P450 monooxygenase COX1	PF10067.6`DUF2306`Predicted membrane protein (DUF2306);PF00067.19`p450`Cytochrome P450	WP_068699467.1`cytochrome P450	cytochrome P450``	Cytochrome P450	-	-	GO:0016705`oxidoreductase activity, acting on paired donors, with incorporation or reduction of molecular oxygen`molecular_function;GO:0004497`monooxygenase activity`molecular_function;GO:0016021`integral component of membrane`cellular_component;GO:0005506`iron ion binding`molecular_function;GO:0020037`heme binding`molecular_function
g2968.t1	sp|A0A068AA78|BREF5_EUPBR`Cytochrome P450 monooxygenase orf5	PF00067.19`p450`Cytochrome P450	WP_034485324.1`cytochrome P450	cytochrome P450``	-	-	-	GO:0016705`oxidoreductase activity, acting on paired donors, with incorporation or reduction of molecular oxygen`molecular_function;GO:0004497`monooxygenase activity`molecular_function;GO:0016021`integral component of membrane`cellular_component;GO:0005506`iron ion binding`molecular_function;GO:0020037`heme binding`molecular_function
g1456.t2	sp|A8NCK6|COX2_COPC7`Cytochrome P450 monooxygenase COX2	PF00067.19`p450`Cytochrome P450	WP_068699467.1`cytochrome P450	cytochrome P450``	Cytochrome P450	-	-	GO:0016021`integral component of membrane`cellular_component;GO:0016705`oxidoreductase activity, acting on paired donors, with incorporation or reduction of molecular oxygen`molecular_function;GO:0004497`monooxygenase activity`molecular_function;GO:0020037`heme binding`molecular_function;GO:0005506`iron ion binding`molecular_function
g8972.t1	sp|A8NCK6|COX2_COPC7`Cytochrome P450 monooxygenase COX2	PF00067.19`p450`Cytochrome P450	WP_093103819.1`cytochrome P450	cytochrome P450``	Cytochrome P450	-	-	GO:0020037`heme binding`molecular_function;GO:0005506`iron ion binding`molecular_function;GO:0016021`integral component of membrane`cellular_component;GO:0016705`oxidoreductase activity, acting on paired donors, with incorporation or reduction of molecular oxygen`molecular_function;GO:0004497`monooxygenase activity`molecular_function
g5128.t1	sp|O81117|C94A1_VICSA`Cytochrome P450 94A1	PF00067.19`p450`Cytochrome P450	WP_121681311.1`cytochrome P450	cytochrome P450``	-	-	-	GO:0016705`oxidoreductase activity, acting on paired donors, with incorporation or reduction of molecular oxygen`molecular_function;GO:0016021`integral component of membrane`cellular_component;GO:0004497`monooxygenase activity`molecular_function;GO:0005506`iron ion binding`molecular_function;GO:0005789`endoplasmic reticulum membrane`cellular_component;GO:0020037`heme binding`molecular_function
g9440.t1	sp|A8NCK6|COX2_COPC7`Cytochrome P450 monooxygenase COX2	PF00067.19`p450`Cytochrome P450	WP_035035792.1`cytochrome P450	cytochrome P450``	Cytochrome P450	-	-	GO:0005506`iron ion binding`molecular_function;GO:0020037`heme binding`molecular_function;GO:0016021`integral component of membrane`cellular_component;GO:0016705`oxidoreductase activity, acting on paired donors, with incorporation or reduction of molecular oxygen`molecular_function;GO:0004497`monooxygenase activity`molecular_function
g5117.t1	sp|A8NCK6|COX2_COPC7`Cytochrome P450 monooxygenase COX2	PF00067.19`p450`Cytochrome P450	WP_012238353.1`cytochrome P450	cytochrome P450``	Cytochrome P450	-	-	GO:0005506`iron ion binding`molecular_function;GO:0020037`heme binding`molecular_function;GO:0016705`oxidoreductase activity, acting on paired donors, with incorporation or reduction of molecular oxygen`molecular_function;GO:0016021`integral component of membrane`cellular_component;GO:0004497`monooxygenase activity`molecular_function
g5453.t1	sp|A8NCK4|COX1_COPC7`Cytochrome P450 monooxygenase COX1	PF00067.19`p450`Cytochrome P450	-	cytochrome P450``	Cytochrome P450	-	-	GO:0020037`heme binding`molecular_function;GO:0005506`iron ion binding`molecular_function;GO:0016705`oxidoreductase activity, acting on paired donors, with incorporation or reduction of molecular oxygen`molecular_function;GO:0016021`integral component of membrane`cellular_component;GO:0004497`monooxygenase activity`molecular_function
g4366.t1	sp|B8QHP1|CP52M_STABO`Cytochrome P450 52-M1	PF00067.19`p450`Cytochrome P450	WP_120787092.1`cytochrome P450	cytochrome P450``	-	-	-	GO:0016021`integral component of membrane`cellular_component;GO:0016712`oxidoreductase activity, acting on paired donors, with incorporation or reduction of molecular oxygen, reduced flavin or flavoprotein as one donor, and incorporation of one atom of oxygen`molecular_function;GO:0005506`iron ion binding`molecular_function;GO:0020037`heme binding`molecular_function
g1758.t2	sp|A8NCK6|COX2_COPC7`Cytochrome P450 monooxygenase COX2	PF01040.15`UbiA`UbiA prenyltransferase family;PF00067.19`p450`Cytochrome P450	WP_090732534.1`4-hydroxybenzoate octaprenyltransferase	cytochrome P450``	Cytochrome P450	K06125`COQ2	ko00130` Ubiquinone and other terpenoid-quinone biosynthesis	GO:0016705`oxidoreductase activity, acting on paired donors, with incorporation or reduction of molecular oxygen`molecular_function;GO:0004497`monooxygenase activity`molecular_function;GO:0016021`integral component of membrane`cellular_component;GO:0005506`iron ion binding`molecular_function;GO:0020037`heme binding`molecular_function
g5453.t2	sp|A8NCK6|COX2_COPC7`Cytochrome P450 monooxygenase COX2	PF00067.19`p450`Cytochrome P450	WP_068699467.1`cytochrome P450	cytochrome P450``	Cytochrome P450	-	-	GO:0016705`oxidoreductase activity, acting on paired donors, with incorporation or reduction of molecular oxygen`molecular_function;GO:0016021`integral component of membrane`cellular_component;GO:0004497`monooxygenase activity`molecular_function;GO:0005506`iron ion binding`molecular_function;GO:0020037`heme binding`molecular_function
g8057.t1	sp|Q27514|C13A5_CAEEL`Putative cytochrome P450 CYP13A5	PF00067.19`p450`Cytochrome P450	WP_116708138.1`cytochrome P450	cytochrome P450``	Cytochrome P450	-	-	GO:0020037`heme binding`molecular_function;GO:0005506`iron ion binding`molecular_function;GO:0004497`monooxygenase activity`molecular_function;GO:0016705`oxidoreductase activity, acting on paired donors, with incorporation or reduction of molecular oxygen`molecular_function
g10245.t1	sp|P20815|CP3A5_HUMAN`Cytochrome P450 3A5	PF00067.19`p450`Cytochrome P450	WP_126552323.1`cytochrome P450	cytochrome P450``	Cytochrome P450	-	-	GO:0006805`xenobiotic metabolic process`biological_process;GO:0005789`endoplasmic reticulum membrane`cellular_component;GO:0043231`intracellular membrane-bounded organelle`cellular_component;GO:0070989`oxidative demethylation`biological_process;GO:0008395`steroid hydroxylase activity`molecular_function;GO:0016725`oxidoreductase activity, acting on CH or CH2 groups`molecular_function;GO:0070330`ar…
g87.t1	sp|A0A068AA78|BREF5_EUPBR`Cytochrome P450 monooxygenase orf5	PF00067.19`p450`Cytochrome P450	WP_131149415.1`cytochrome P450	cytochrome P450``	-	-	-	GO:0020037`heme binding`molecular_function;GO:0005506`iron ion binding`molecular_function;GO:0016705`oxidoreductase activity, acting on paired donors, with incorporation or reduction of molecular oxygen`molecular_function;GO:0016021`integral component of membrane`cellular_component;GO:0004497`monooxygenase activity`molecular_function
g10488.t1	sp|P0DPA4|FCK2_FUSPC`Cytochrome P450 monooxygenase FCK2	PF00067.19`p450`Cytochrome P450	WP_011806206.1`cytochrome P450	cytochrome P450``	-	-	-	GO:0020037`heme binding`molecular_function;GO:0005506`iron ion binding`molecular_function;GO:0016705`oxidoreductase activity, acting on paired donors, with incorporation or reduction of molecular oxygen`molecular_function;GO:0004497`monooxygenase activity`molecular_function;GO:0016021`integral component of membrane`cellular_component
g4291.t1	sp|A8NCK6|COX2_COPC7`Cytochrome P450 monooxygenase COX2	PF00067.19`p450`Cytochrome P450	WP_017308209.1`cytochrome P450	cytochrome P450``	Cytochrome P450	-	-	GO:0004497`monooxygenase activity`molecular_function;GO:0016705`oxidoreductase activity, acting on paired donors, with incorporation or reduction of molecular oxygen`molecular_function;GO:0016021`integral component of membrane`cellular_component;GO:0005506`iron ion binding`molecular_function;GO:0020037`heme binding`molecular_function
g10812.t1	sp|P51870|CP4F5_RAT`Cytochrome P450 4F5	PF00067.19`p450`Cytochrome P450	WP_068155426.1`cytochrome P450	cytochrome P450``	Cytochrome P450	-	-	GO:0006691`leukotriene metabolic process`biological_process;GO:0020037`heme binding`molecular_function;GO:0005789`endoplasmic reticulum membrane`cellular_component;GO:0005506`iron ion binding`molecular_function;GO:0006954`inflammatory response`biological_process;GO:0070330`aromatase activity`molecular_function
g5215.t1	sp|A8NCK4|COX1_COPC7`Cytochrome P450 monooxygenase COX1	PF00067.19`p450`Cytochrome P450	WP_071900378.1`cytochrome P450	cytochrome P450``	Cytochrome P450	-	-	GO:0005506`iron ion binding`molecular_function;GO:0020037`heme binding`molecular_function;GO:0016021`integral component of membrane`cellular_component;GO:0016705`oxidoreductase activity, acting on paired donors, with incorporation or reduction of molecular oxygen`molecular_function;GO:0004497`monooxygenase activity`molecular_function
g10230.t1	sp|P15128|CP4B1_RABIT`Cytochrome P450 4B1	PF00067.19`p450`Cytochrome P450	WP_135767950.1`cytochrome P450	cytochrome P450``	Cytochrome P450	-	-	GO:0020037`heme binding`molecular_function;GO:0005506`iron ion binding`molecular_function;GO:0005789`endoplasmic reticulum membrane`cellular_component;GO:0070330`aromatase activity`molecular_function
g9042.t1	sp|A0A098D1J7|CLM2_GIBZE`Cytochrome P450 monooxygenase CLM2	PF00067.19`p450`Cytochrome P450;PF06398.8`Pex24p`Integral peroxisomal membrane peroxin	WP_094711672.1`cytochrome P450	O-methylsterigmatocystin oxidoreductase``	-	-	-	GO:0016021`integral component of membrane`cellular_component;GO:0016705`oxidoreductase activity, acting on paired donors, with incorporation or reduction of molecular oxygen`molecular_function;GO:0004497`monooxygenase activity`molecular_function;GO:0020037`heme binding`molecular_function;GO:0005506`iron ion binding`molecular_function;GO:0009405`pathogenesis`biological_process
g9007.t1	sp|A8NCK6|COX2_COPC7`Cytochrome P450 monooxygenase COX2	PF00067.19`p450`Cytochrome P450	WP_082680240.1`cytochrome P450	cytochrome P450``	Cytochrome P450	-	-	GO:0020037`heme binding`molecular_function;GO:0005506`iron ion binding`molecular_function;GO:0004497`monooxygenase activity`molecular_function;GO:0016705`oxidoreductase activity, acting on paired donors, with incorporation or reduction of molecular oxygen`molecular_function;GO:0016021`integral component of membrane`cellular_component
g5214.t1	sp|A8NCK6|COX2_COPC7`Cytochrome P450 monooxygenase COX2	PF00067.19`p450`Cytochrome P450	WP_052324491.1`cytochrome P450	hypothetical protein GSI_09192``	Cytochrome P450	-	-	GO:0004497`monooxygenase activity`molecular_function;GO:0016705`oxidoreductase activity, acting on paired donors, with incorporation or reduction of molecular oxygen`molecular_function;GO:0016021`integral component of membrane`cellular_component;GO:0005506`iron ion binding`molecular_function;GO:0020037`heme binding`molecular_function
g7577.t2	sp|Q9Y8G7|C505_FUSOX`Bifunctional cytochrome P450/NADPH--P450 reductase	PF00667.17`FAD_binding_1`FAD binding domain;PF00258.22`Flavodoxin_1`Flavodoxin;PF00067.19`p450`Cytochrome P450;PF00175.18`NAD_binding_1`Oxidoreductase NAD-binding domain	WP_085933032.1`cytochrome P450	cytochrome P450``	Sulfite reductase, alpha subunit (flavoprotein)	K14338`cypD_E, CYP102A2_3	ko00380` Tryptophan metabolism;ko00627` Aminobenzoate degradation;ko00071` Fatty acid degradation	GO:0016020`membrane`cellular_component;GO:0070330`aromatase activity`molecular_function;GO:0003958`NADPH-hemoprotein reductase activity`molecular_function;GO:0020037`heme binding`molecular_function;GO:0010181`FMN binding`molecular_function;GO:0005506`iron ion binding`molecular_function
g5233.t1	sp|A8NCK4|COX1_COPC7`Cytochrome P450 monooxygenase COX1	PF00067.19`p450`Cytochrome P450	WP_094711672.1`cytochrome P450	cytochrome P450``	Cytochrome P450	-	-	GO:0020037`heme binding`molecular_function;GO:0005506`iron ion binding`molecular_function;GO:0016705`oxidoreductase activity, acting on paired donors, with incorporation or reduction of molecular oxygen`molecular_function;GO:0016021`integral component of membrane`cellular_component;GO:0004497`monooxygenase activity`molecular_function
g1758.t1	sp|A8NCK6|COX2_COPC7`Cytochrome P450 monooxygenase COX2	PF00067.19`p450`Cytochrome P450	WP_068699467.1`cytochrome P450	cytochrome P450``	Cytochrome P450	-	-	GO:0016705`oxidoreductase activity, acting on paired donors, with incorporation or reduction of molecular oxygen`molecular_function;GO:0004497`monooxygenase activity`molecular_function;GO:0016021`integral component of membrane`cellular_component;GO:0005506`iron ion binding`molecular_function;GO:0020037`heme binding`molecular_function
g4136.t1	sp|O00061|CP67_UROFA`Cytochrome P450 67 (Fragment)	PF00067.19`p450`Cytochrome P450	WP_135572637.1`cytochrome P450	cytochrome P450``	-	-	-	GO:0020037`heme binding`molecular_function;GO:0005506`iron ion binding`molecular_function;GO:0004497`monooxygenase activity`molecular_function;GO:0016705`oxidoreductase activity, acting on paired donors, with incorporation or reduction of molecular oxygen`molecular_function
g6652.t1	sp|A8NCK6|COX2_COPC7`Cytochrome P450 monooxygenase COX2	PF00067.19`p450`Cytochrome P450;PF00646.30`F-box`F-box domain;PF12937.4`F-box-like`F-box-like	-	cytochrome P450``	Cytochrome P450	-	-	GO:0016705`oxidoreductase activity, acting on paired donors, with incorporation or reduction of molecular oxygen`molecular_function;GO:0004497`monooxygenase activity`molecular_function;GO:0016021`integral component of membrane`cellular_component;GO:0005506`iron ion binding`molecular_function;GO:0020037`heme binding`molecular_function
g4367.t1	sp|P16496|CP52C_CANMA`Cytochrome P450 52A3-A	PF00067.19`p450`Cytochrome P450	WP_120787092.1`cytochrome P450	cytochrome P450 monooxygenase pc-2``	-	-	-	GO:0005506`iron ion binding`molecular_function;GO:0020037`heme binding`molecular_function;GO:0016712`oxidoreductase activity, acting on paired donors, with incorporation or reduction of molecular oxygen, reduced flavin or flavoprotein as one donor, and incorporation of one atom of oxygen`molecular_function;GO:0016021`integral component of membrane`cellular_component
g5123.t1	sp|A8NCK4|COX1_COPC7`Cytochrome P450 monooxygenase COX1	PF00067.19`p450`Cytochrome P450	WP_088485596.1`cytochrome P450	cytochrome P450``	Cytochrome P450	-	-	GO:0004497`monooxygenase activity`molecular_function;GO:0016705`oxidoreductase activity, acting on paired donors, with incorporation or reduction of molecular oxygen`molecular_function;GO:0016021`integral component of membrane`cellular_component;GO:0005506`iron ion binding`molecular_function;GO:0020037`heme binding`molecular_function
g6474.t1	sp|P98188|C94A2_VICSA`Cytochrome P450 94A2	PF00067.19`p450`Cytochrome P450	WP_042886969.1`cytochrome P450	cytochrome P450``	-	-	-	GO:0020037`heme binding`molecular_function;GO:0005789`endoplasmic reticulum membrane`cellular_component;GO:0005506`iron ion binding`molecular_function;GO:0016705`oxidoreductase activity, acting on paired donors, with incorporation or reduction of molecular oxygen`molecular_function;GO:0004497`monooxygenase activity`molecular_function;GO:0016021`integral component of membrane`cellular_component
g2044.t1	sp|A8NCK6|COX2_COPC7`Cytochrome P450 monooxygenase COX2	PF00067.19`p450`Cytochrome P450	WP_017308209.1`cytochrome P450	cytochrome P450``	Cytochrome P450	-	-	GO:0016021`integral component of membrane`cellular_component;GO:0016705`oxidoreductase activity, acting on paired donors, with incorporation or reduction of molecular oxygen`molecular_function;GO:0004497`monooxygenase activity`molecular_function;GO:0005506`iron ion binding`molecular_function;GO:0020037`heme binding`molecular_function
g5501.t1	sp|A8NCK4|COX1_COPC7`Cytochrome P450 monooxygenase COX1	PF00067.19`p450`Cytochrome P450	WP_068699467.1`cytochrome P450	hypothetical protein CVT24_001217``	Cytochrome P450	-	-	GO:0005506`iron ion binding`molecular_function;GO:0020037`heme binding`molecular_function;GO:0016705`oxidoreductase activity, acting on paired donors, with incorporation or reduction of molecular oxygen`molecular_function;GO:0016021`integral component of membrane`cellular_component;GO:0004497`monooxygenase activity`molecular_function
g10800.t1	sp|I7LRH3|MAPDE_PENBR`Cytochrome P450 monooxygenase mpaDE	PF00753.24`Lactamase_B`Metallo-beta-lactamase superfamily	WP_067810296.1`N-acyl homoserine lactonase family protein	hypothetical protein GSI_03769``	-	-	-	GO:0020037`heme binding`molecular_function;GO:0005506`iron ion binding`molecular_function;GO:0016114`terpenoid biosynthetic process`biological_process;GO:0016705`oxidoreductase activity, acting on paired donors, with incorporation or reduction of molecular oxygen`molecular_function;GO:0004497`monooxygenase activity`molecular_function
g7035.t1	sp|P16496|CP52C_CANMA`Cytochrome P450 52A3-A	PF00067.19`p450`Cytochrome P450	WP_120787092.1`cytochrome P450	cytochrome P450``	-	-	-	GO:0016021`integral component of membrane`cellular_component;GO:0016712`oxidoreductase activity, acting on paired donors, with incorporation or reduction of molecular oxygen, reduced flavin or flavoprotein as one donor, and incorporation of one atom of oxygen`molecular_function;GO:0005506`iron ion binding`molecular_function;GO:0020037`heme binding`molecular_function
g6718.t1	sp|A8NCK6|COX2_COPC7`Cytochrome P450 monooxygenase COX2	PF00067.19`p450`Cytochrome P450	WP_079160057.1`non-ribosomal peptide synthetase	cytochrome P450``	Cytochrome P450	-	-	GO:0020037`heme binding`molecular_function;GO:0005506`iron ion binding`molecular_function;GO:0016705`oxidoreductase activity, acting on paired donors, with incorporation or reduction of molecular oxygen`molecular_function;GO:0016021`integral component of membrane`cellular_component;GO:0004497`monooxygenase activity`molecular_function
g9996.t1	sp|Q56RZ1|LTMK_EPIFF`Cytochrome P450 monooxygenase ltmK	-	-	cytochrome P450``	-	-	-	GO:0016021`integral component of membrane`cellular_component;GO:0016705`oxidoreductase activity, acting on paired donors, with incorporation or reduction of molecular oxygen`molecular_function;GO:0004497`monooxygenase activity`molecular_function;GO:0005506`iron ion binding`molecular_function;GO:0020037`heme binding`molecular_function
g5153.t1	sp|A8NCK6|COX2_COPC7`Cytochrome P450 monooxygenase COX2	PF00067.19`p450`Cytochrome P450	WP_094711672.1`cytochrome P450	cytochrome P450``	Cytochrome P450	-	-	GO:0016705`oxidoreductase activity, acting on paired donors, with incorporation or reduction of molecular oxygen`molecular_function;GO:0016021`integral component of membrane`cellular_component;GO:0004497`monooxygenase activity`molecular_function;GO:0005506`iron ion binding`molecular_function;GO:0020037`heme binding`molecular_function
g1971.t1	sp|A8NCK6|COX2_COPC7`Cytochrome P450 monooxygenase COX2	PF00067.19`p450`Cytochrome P450	WP_093682982.1`cytochrome P450	cytochrome P450``	Cytochrome P450	-	-	GO:0016705`oxidoreductase activity, acting on paired donors, with incorporation or reduction of molecular oxygen`molecular_function;GO:0004497`monooxygenase activity`molecular_function;GO:0016021`integral component of membrane`cellular_component;GO:0020037`heme binding`molecular_function;GO:0005506`iron ion binding`molecular_function
g1293.t1	sp|A0A0E3D8P0|JANP_PENJA`Cytochrome P450 monooxygenase janP	PF00067.19`p450`Cytochrome P450	WP_066979343.1`cytochrome P450	cytochrome P450``	-	-	-	GO:0016705`oxidoreductase activity, acting on paired donors, with incorporation or reduction of molecular oxygen`molecular_function;GO:0004497`monooxygenase activity`molecular_function;GO:0016021`integral component of membrane`cellular_component;GO:0020037`heme binding`molecular_function;GO:0005506`iron ion binding`molecular_function
g9932.t1	sp|A0A098D1J7|CLM2_GIBZE`Cytochrome P450 monooxygenase CLM2	PF00067.19`p450`Cytochrome P450	WP_097967964.1`cytochrome P450	hypothetical protein GSI_12038``	-	-	-	GO:0016021`integral component of membrane`cellular_component;GO:0016705`oxidoreductase activity, acting on paired donors, with incorporation or reduction of molecular oxygen`molecular_function;GO:0004497`monooxygenase activity`molecular_function;GO:0009405`pathogenesis`biological_process;GO:0005506`iron ion binding`molecular_function;GO:0020037`heme binding`molecular_function
g11139.t1	sp|A0A097ZPE4|ANDK_EMEVA`Cytochrome P450 monooxygenase andK	PF12706.4`Lactamase_B_2`Beta-lactamase superfamily domain;PF00753.24`Lactamase_B`Metallo-beta-lactamase superfamily	WP_112948036.1`N-acyl homoserine lactonase family protein	hypothetical protein GSI_02694``	-	-	-	GO:0016114`terpenoid biosynthetic process`biological_process;GO:0004497`monooxygenase activity`molecular_function;GO:0016705`oxidoreductase activity, acting on paired donors, with incorporation or reduction of molecular oxygen`molecular_function;GO:0020037`heme binding`molecular_function;GO:0005506`iron ion binding`molecular_function
g9000.t1	sp|A8NCK4|COX1_COPC7`Cytochrome P450 monooxygenase COX1	PF00067.19`p450`Cytochrome P450	WP_091740980.1`cytochrome P450	cytochrome P450``	Cytochrome P450	-	-	GO:0016705`oxidoreductase activity, acting on paired donors, with incorporation or reduction of molecular oxygen`molecular_function;GO:0004497`monooxygenase activity`molecular_function;GO:0016021`integral component of membrane`cellular_component;GO:0020037`heme binding`molecular_function;GO:0005506`iron ion binding`molecular_function
g4154.t1	sp|A0A140JWT9|PTMK_PENSI`Cytochrome P450 monooxygenase ptmK	PF00067.19`p450`Cytochrome P450	WP_044356618.1`cytochrome P450	cytochrome P450``	-	-	-	GO:0020037`heme binding`molecular_function;GO:0005506`iron ion binding`molecular_function;GO:0004497`monooxygenase activity`molecular_function;GO:0016705`oxidoreductase activity, acting on paired donors, with incorporation or reduction of molecular oxygen`molecular_function;GO:0016021`integral component of membrane`cellular_component
g6370.t2	sp|Q9V4U9|C6A13_DROME`Probable cytochrome P450 6a13	PF00067.19`p450`Cytochrome P450	WP_115811333.1`cytochrome P450	hypothetical protein GSI_11873``	Cytochrome P450	-	-	GO:0005506`iron ion binding`molecular_function;GO:0005789`endoplasmic reticulum membrane`cellular_component;GO:0020037`heme binding`molecular_function;GO:0016705`oxidoreductase activity, acting on paired donors, with incorporation or reduction of molecular oxygen`molecular_function;GO:0004497`monooxygenase activity`molecular_function;GO:0042742`defense response to bacterium`biological_process
g10398.t1	sp|A0A098D1J7|CLM2_GIBZE`Cytochrome P450 monooxygenase CLM2	PF00067.19`p450`Cytochrome P450	WP_068699467.1`cytochrome P450	cytochrome P450``	-	-	-	GO:0020037`heme binding`molecular_function;GO:0005506`iron ion binding`molecular_function;GO:0009405`pathogenesis`biological_process;GO:0016705`oxidoreductase activity, acting on paired donors, with incorporation or reduction of molecular oxygen`molecular_function;GO:0004497`monooxygenase activity`molecular_function;GO:0016021`integral component of membrane`cellular_component
g4291.t2	sp|A8NCK6|COX2_COPC7`Cytochrome P450 monooxygenase COX2	PF00067.19`p450`Cytochrome P450	-	cytochrome P450``	Cytochrome P450	-	-	GO:0004497`monooxygenase activity`molecular_function;GO:0016705`oxidoreductase activity, acting on paired donors, with incorporation or reduction of molecular oxygen`molecular_function;GO:0016021`integral component of membrane`cellular_component;GO:0005506`iron ion binding`molecular_function;GO:0020037`heme binding`molecular_function
g4339.t1	sp|P16496|CP52C_CANMA`Cytochrome P450 52A3-A	PF00067.19`p450`Cytochrome P450	WP_120787092.1`cytochrome P450	cytochrome P450``	-	-	-	GO:0020037`heme binding`molecular_function;GO:0005506`iron ion binding`molecular_function;GO:0016021`integral component of membrane`cellular_component;GO:0016712`oxidoreductase activity, acting on paired donors, with incorporation or reduction of molecular oxygen, reduced flavin or flavoprotein as one donor, and incorporation of one atom of oxygen`molecular_function
g8570.t1	sp|P0DPA4|FCK2_FUSPC`Cytochrome P450 monooxygenase FCK2	PF00067.19`p450`Cytochrome P450;PF01187.15`MIF`Macrophage migration inhibitory factor (MIF)	WP_111347817.1`cytochrome P450	cytochrome P450, partial``	-	-	-	GO:0016021`integral component of membrane`cellular_component;GO:0016705`oxidoreductase activity, acting on paired donors, with incorporation or reduction of molecular oxygen`molecular_function;GO:0004497`monooxygenase activity`molecular_function;GO:0005506`iron ion binding`molecular_function;GO:0020037`heme binding`molecular_function
g1869.t1	sp|A8NCK6|COX2_COPC7`Cytochrome P450 monooxygenase COX2	PF00067.19`p450`Cytochrome P450	WP_062158573.1`cytochrome P450	cytochrome P450``	Cytochrome P450	-	-	GO:0016705`oxidoreductase activity, acting on paired donors, with incorporation or reduction of molecular oxygen`molecular_function;GO:0004497`monooxygenase activity`molecular_function;GO:0016021`integral component of membrane`cellular_component;GO:0005506`iron ion binding`molecular_function;GO:0020037`heme binding`molecular_function
g10797.t1	sp|A0A097ZPE4|ANDK_EMEVA`Cytochrome P450 monooxygenase andK	PF00753.24`Lactamase_B`Metallo-beta-lactamase superfamily	WP_135229394.1`MBL fold metallo-hydrolase	hypothetical protein GSI_03772``	-	-	-	GO:0004497`monooxygenase activity`molecular_function;GO:0016705`oxidoreductase activity, acting on paired donors, with incorporation or reduction of molecular oxygen`molecular_function;GO:0016114`terpenoid biosynthetic process`biological_process;GO:0005506`iron ion binding`molecular_function;GO:0020037`heme binding`molecular_function
g4292.t1	sp|A8NCK6|COX2_COPC7`Cytochrome P450 monooxygenase COX2	PF00067.19`p450`Cytochrome P450	WP_071898685.1`cytochrome P450	cytochrome P450``	Cytochrome P450	-	-	GO:0005506`iron ion binding`molecular_function;GO:0020037`heme binding`molecular_function;GO:0016021`integral component of membrane`cellular_component;GO:0016705`oxidoreductase activity, acting on paired donors, with incorporation or reduction of molecular oxygen`molecular_function;GO:0004497`monooxygenase activity`molecular_function
g3006.t1	sp|A8NCK4|COX1_COPC7`Cytochrome P450 monooxygenase COX1	PF00067.19`p450`Cytochrome P450	WP_068699467.1`cytochrome P450	cytochrome P450``	Cytochrome P450	-	-	GO:0016705`oxidoreductase activity, acting on paired donors, with incorporation or reduction of molecular oxygen`molecular_function;GO:0004497`monooxygenase activity`molecular_function;GO:0016021`integral component of membrane`cellular_component;GO:0005506`iron ion binding`molecular_function;GO:0020037`heme binding`molecular_function
g873.t2	sp|W7LC91|FUM15_GIBM7`Cytochrome P450 monooxygenase FUM15	PF00067.19`p450`Cytochrome P450	WP_054951375.1`cytochrome P450	cytochrome P450``	-	-	-	GO:0016705`oxidoreductase activity, acting on paired donors, with incorporation or reduction of molecular oxygen`molecular_function;GO:0004497`monooxygenase activity`molecular_function;GO:0020037`heme binding`molecular_function;GO:0005506`iron ion binding`molecular_function
g9440.t2	sp|A8NCK6|COX2_COPC7`Cytochrome P450 monooxygenase COX2	PF00067.19`p450`Cytochrome P450	WP_056468973.1`cytochrome P450	cytochrome P450``	Cytochrome P450	-	-	GO:0005506`iron ion binding`molecular_function;GO:0020037`heme binding`molecular_function;GO:0016021`integral component of membrane`cellular_component;GO:0016705`oxidoreductase activity, acting on paired donors, with incorporation or reduction of molecular oxygen`molecular_function;GO:0004497`monooxygenase activity`molecular_function
g7383.t1	sp|A0A2I6PJ08|NODW_HYPPI`Cytochrome P450 monooxygenase nodW	PF00067.19`p450`Cytochrome P450	WP_100107674.1`cytochrome P450	cytochrome P450``	-	-	-	GO:0005506`iron ion binding`molecular_function;GO:0020037`heme binding`molecular_function;GO:0016021`integral component of membrane`cellular_component;GO:0016705`oxidoreductase activity, acting on paired donors, with incorporation or reduction of molecular oxygen`molecular_function;GO:0004497`monooxygenase activity`molecular_function
g7030.t2	sp|A8NCK6|COX2_COPC7`Cytochrome P450 monooxygenase COX2	PF00067.19`p450`Cytochrome P450	WP_129344281.1`cytochrome P450	``	Cytochrome P450	-	-	GO:0016705`oxidoreductase activity, acting on paired donors, with incorporation or reduction of molecular oxygen`molecular_function;GO:0016021`integral component of membrane`cellular_component;GO:0004497`monooxygenase activity`molecular_function;GO:0005506`iron ion binding`molecular_function;GO:0020037`heme binding`molecular_function
g5222.t2	sp|A8NCK4|COX1_COPC7`Cytochrome P450 monooxygenase COX1	PF02337.14`Gag_p10`Retroviral GAG p10 protein;PF00067.19`p450`Cytochrome P450	-	cytochrome P450``	Cytochrome P450	-	-	GO:0020037`heme binding`molecular_function;GO:0005506`iron ion binding`molecular_function;GO:0016705`oxidoreductase activity, acting on paired donors, with incorporation or reduction of molecular oxygen`molecular_function;GO:0016021`integral component of membrane`cellular_component;GO:0004497`monooxygenase activity`molecular_function
g11087.t1	sp|W7LC91|FUM15_GIBM7`Cytochrome P450 monooxygenase FUM15	PF00067.19`p450`Cytochrome P450	WP_128564608.1`cytochrome P450	cytochrome P450``	-	-	-	GO:0020037`heme binding`molecular_function;GO:0005506`iron ion binding`molecular_function;GO:0016705`oxidoreductase activity, acting on paired donors, with incorporation or reduction of molecular oxygen`molecular_function;GO:0004497`monooxygenase activity`molecular_function
g1456.t1	sp|A8NCK4|COX1_COPC7`Cytochrome P450 monooxygenase COX1	PF00067.19`p450`Cytochrome P450;PF03349.13`Toluene_X`Outer membrane protein transport protein (OMPP1/FadL/TodX)	WP_068699467.1`cytochrome P450	cytochrome P450``	Cytochrome P450	-	-	GO:0004497`monooxygenase activity`molecular_function;GO:0016705`oxidoreductase activity, acting on paired donors, with incorporation or reduction of molecular oxygen`molecular_function;GO:0016021`integral component of membrane`cellular_component;GO:0020037`heme binding`molecular_function;GO:0005506`iron ion binding`molecular_function
g6648.t1	sp|A8NCK6|COX2_COPC7`Cytochrome P450 monooxygenase COX2	PF00067.19`p450`Cytochrome P450	WP_061612482.1`cytochrome P450	cytochrome P450``	Cytochrome P450	-	-	GO:0005506`iron ion binding`molecular_function;GO:0020037`heme binding`molecular_function;GO:0016705`oxidoreductase activity, acting on paired donors, with incorporation or reduction of molecular oxygen`molecular_function;GO:0004497`monooxygenase activity`molecular_function;GO:0016021`integral component of membrane`cellular_component
g11394.t1	sp|Q9Y8G7|C505_FUSOX`Bifunctional cytochrome P450/NADPH--P450 reductase	PF00175.18`NAD_binding_1`Oxidoreductase NAD-binding domain;PF00667.17`FAD_binding_1`FAD binding domain;PF00970.21`FAD_binding_6`Oxidoreductase FAD-binding domain	WP_038211530.1`cytochrome P450	cytochrome P450``	Sulfite reductase, alpha subunit (flavoprotein)	K14338`cypD_E, CYP102A2_3	ko00071` Fatty acid degradation;ko00627` Aminobenzoate degradation;ko00380` Tryptophan metabolism	GO:0005506`iron ion binding`molecular_function;GO:0003958`NADPH-hemoprotein reductase activity`molecular_function;GO:0020037`heme binding`molecular_function;GO:0010181`FMN binding`molecular_function;GO:0070330`aromatase activity`molecular_function;GO:0016020`membrane`cellular_component
g8955.t2	sp|A8NCK4|COX1_COPC7`Cytochrome P450 monooxygenase COX1	PF00067.19`p450`Cytochrome P450	-	``	Cytochrome P450	-	-	GO:0020037`heme binding`molecular_function;GO:0005506`iron ion binding`molecular_function;GO:0016705`oxidoreductase activity, acting on paired donors, with incorporation or reduction of molecular oxygen`molecular_function;GO:0004497`monooxygenase activity`molecular_function;GO:0016021`integral component of membrane`cellular_component
g6753.t1	sp|P0DPA4|FCK2_FUSPC`Cytochrome P450 monooxygenase FCK2	PF00067.19`p450`Cytochrome P450	WP_094291522.1`cytochrome P450	cytochrome P450``	-	-	-	GO:0016705`oxidoreductase activity, acting on paired donors, with incorporation or reduction of molecular oxygen`molecular_function;GO:0004497`monooxygenase activity`molecular_function;GO:0016021`integral component of membrane`cellular_component;GO:0020037`heme binding`molecular_function;GO:0005506`iron ion binding`molecular_function
g6472.t1	sp|Q9LUC6|C7A14_ARATH`Cytochrome P450 72A14	PF00067.19`p450`Cytochrome P450	WP_088112365.1`cytochrome P450	cytochrome P450``	Cytochrome P450	-	-	GO:0016021`integral component of membrane`cellular_component;GO:0016705`oxidoreductase activity, acting on paired donors, with incorporation or reduction of molecular oxygen`molecular_function;GO:0004497`monooxygenase activity`molecular_function;GO:0005506`iron ion binding`molecular_function;GO:0020037`heme binding`molecular_function
g2611.t1	sp|A0A098D1J7|CLM2_GIBZE`Cytochrome P450 monooxygenase CLM2	PF00067.19`p450`Cytochrome P450	WP_113039665.1`cytochrome P450	cytochrome P450``	-	-	-	GO:0005506`iron ion binding`molecular_function;GO:0009405`pathogenesis`biological_process;GO:0020037`heme binding`molecular_function;GO:0016705`oxidoreductase activity, acting on paired donors, with incorporation or reduction of molecular oxygen`molecular_function;GO:0004497`monooxygenase activity`molecular_function;GO:0016021`integral component of membrane`cellular_component
g5115.t1	sp|A8NCK4|COX1_COPC7`Cytochrome P450 monooxygenase COX1	PF00067.19`p450`Cytochrome P450	WP_094711672.1`cytochrome P450	cytochrome P450``	Cytochrome P450	-	-	GO:0005506`iron ion binding`molecular_function;GO:0020037`heme binding`molecular_function;GO:0016705`oxidoreductase activity, acting on paired donors, with incorporation or reduction of molecular oxygen`molecular_function;GO:0004497`monooxygenase activity`molecular_function;GO:0016021`integral component of membrane`cellular_component
g2018.t1	sp|A8NCK6|COX2_COPC7`Cytochrome P450 monooxygenase COX2	PF00067.19`p450`Cytochrome P450	WP_068699467.1`cytochrome P450	cytochrome P450``	Cytochrome P450	-	-	GO:0016021`integral component of membrane`cellular_component;GO:0016705`oxidoreductase activity, acting on paired donors, with incorporation or reduction of molecular oxygen`molecular_function;GO:0004497`monooxygenase activity`molecular_function;GO:0005506`iron ion binding`molecular_function;GO:0020037`heme binding`molecular_function
g7577.t1	sp|Q2UNA2|C505_ASPOR`Bifunctional cytochrome P450/NADPH--P450 reductase	PF00067.19`p450`Cytochrome P450	WP_086921556.1`cytochrome P450	cytochrome P450``	Sulfite reductase, alpha subunit (flavoprotein)	K14338`cypD_E, CYP102A2_3	ko00380` Tryptophan metabolism;ko00071` Fatty acid degradation;ko00627` Aminobenzoate degradation	GO:0070330`aromatase activity`molecular_function;GO:0003958`NADPH-hemoprotein reductase activity`molecular_function;GO:0020037`heme binding`molecular_function;GO:0010181`FMN binding`molecular_function;GO:0005506`iron ion binding`molecular_function
g6252.t1	sp|A0A068AA78|BREF5_EUPBR`Cytochrome P450 monooxygenase orf5	PF00067.19`p450`Cytochrome P450	WP_084623404.1`cytochrome P450	cytochrome P450``	-	-	-	GO:0005506`iron ion binding`molecular_function;GO:0020037`heme binding`molecular_function;GO:0016021`integral component of membrane`cellular_component;GO:0016705`oxidoreductase activity, acting on paired donors, with incorporation or reduction of molecular oxygen`molecular_function;GO:0004497`monooxygenase activity`molecular_function
g1875.t1	sp|A8NCK6|COX2_COPC7`Cytochrome P450 monooxygenase COX2	PF00067.19`p450`Cytochrome P450;PF09011.7`HMG_box_2`HMG-box domain;PF00505.16`HMG_box`HMG (high mobility group) box	WP_108666464.1`cytochrome P450	cytochrome P450``	Cytochrome P450	-	-	GO:0020037`heme binding`molecular_function;GO:0005506`iron ion binding`molecular_function;GO:0016705`oxidoreductase activity, acting on paired donors, with incorporation or reduction of molecular oxygen`molecular_function;GO:0004497`monooxygenase activity`molecular_function;GO:0016021`integral component of membrane`cellular_component
g7330.t1	sp|I1S163|FSL4_GIBZE`Cytochrome P450 monooxygenase FSL4	PF00067.19`p450`Cytochrome P450	WP_068304835.1`cytochrome P450	cytochrome P450``	Cytochrome P450	-	-	GO:0016705`oxidoreductase activity, acting on paired donors, with incorporation or reduction of molecular oxygen`molecular_function;GO:0016021`integral component of membrane`cellular_component;GO:0004497`monooxygenase activity`molecular_function;GO:0005506`iron ion binding`molecular_function;GO:0020037`heme binding`molecular_function
g8971.t1	sp|A8NCK6|COX2_COPC7`Cytochrome P450 monooxygenase COX2	PF00067.19`p450`Cytochrome P450	WP_056875423.1`cytochrome P450	``	Cytochrome P450	-	-	GO:0020037`heme binding`molecular_function;GO:0005506`iron ion binding`molecular_function;GO:0016705`oxidoreductase activity, acting on paired donors, with incorporation or reduction of molecular oxygen`molecular_function;GO:0016021`integral component of membrane`cellular_component;GO:0004497`monooxygenase activity`molecular_function
g10798.t1	sp|A0A097ZPE4|ANDK_EMEVA`Cytochrome P450 monooxygenase andK	PF00753.24`Lactamase_B`Metallo-beta-lactamase superfamily	WP_096343835.1`N-acyl homoserine lactonase family protein	hypothetical protein GSI_03771``	-	-	-	GO:0004497`monooxygenase activity`molecular_function;GO:0016705`oxidoreductase activity, acting on paired donors, with incorporation or reduction of molecular oxygen`molecular_function;GO:0016114`terpenoid biosynthetic process`biological_process;GO:0005506`iron ion binding`molecular_function;GO:0020037`heme binding`molecular_function
g10799.t1	sp|Q9HCS2|CP4FC_HUMAN`Cytochrome P450 4F12	PF00067.19`p450`Cytochrome P450	WP_104530899.1`cytochrome P450	cytochrome P450``	Cytochrome P450	-	-	GO:0016324`apical plasma membrane`cellular_component;GO:0036101`leukotriene B4 catabolic process`biological_process;GO:0018685`alkane 1-monooxygenase activity`molecular_function;GO:0070330`aromatase activity`molecular_function;GO:0001676`long-chain fatty acid metabolic process`biological_process;GO:0019369`arachidonic acid metabolic process`biological_process;GO:0043231`intracellular membrane-bou…
g2709.t1	sp|G3Y416|YANC_ASPNA`Cytochrome P450 monooxygenase yanC	PF00067.19`p450`Cytochrome P450	WP_051798067.1`cytochrome P450	cytochrome P450``	-	-	-	GO:0016114`terpenoid biosynthetic process`biological_process;GO:0004497`monooxygenase activity`molecular_function;GO:0016705`oxidoreductase activity, acting on paired donors, with incorporation or reduction of molecular oxygen`molecular_function;GO:0020037`heme binding`molecular_function;GO:0005506`iron ion binding`molecular_function
g11129.t1	sp|Q2UNA2|C505_ASPOR`Bifunctional cytochrome P450/NADPH--P450 reductase	PF07972.8`Flavodoxin_NdrI`NrdI Flavodoxin like;PF00667.17`FAD_binding_1`FAD binding domain;PF00175.18`NAD_binding_1`Oxidoreductase NAD-binding domain;PF00067.19`p450`Cytochrome P450;PF00258.22`Flavodoxin_1`Flavodoxin	WP_086921556.1`cytochrome P450	cytochrome P450``	Sulfite reductase, alpha subunit (flavoprotein)	K14338`cypD_E, CYP102A2_3	ko00071` Fatty acid degradation;ko00627` Aminobenzoate degradation;ko00380` Tryptophan metabolism	GO:0070330`aromatase activity`molecular_function;GO:0005506`iron ion binding`molecular_function;GO:0003958`NADPH-hemoprotein reductase activity`molecular_function;GO:0020037`heme binding`molecular_function;GO:0010181`FMN binding`molecular_function
g8955.t1	sp|A8NCK6|COX2_COPC7`Cytochrome P450 monooxygenase COX2	PF00067.19`p450`Cytochrome P450	WP_027483804.1`cytochrome P450	hypothetical protein GSI_15366``	Cytochrome P450	-	-	GO:0020037`heme binding`molecular_function;GO:0005506`iron ion binding`molecular_function;GO:0016021`integral component of membrane`cellular_component;GO:0016705`oxidoreductase activity, acting on paired donors, with incorporation or reduction of molecular oxygen`molecular_function;GO:0004497`monooxygenase activity`molecular_function
g9776.t1	sp|E9FCP5|DTXS2_METRA`Cytochrome P450 monooxygenase dtxS2	PF13191.3`AAA_16`AAA ATPase domain;PF13604.3`AAA_30`AAA domain;PF00067.19`p450`Cytochrome P450;PF05970.11`PIF1`PIF1-like helicase	WP_133817092.1`cytochrome P450	hypothetical protein PHLCEN_2v2976``	-	-	-	GO:0020037`heme binding`molecular_function;GO:0005506`iron ion binding`molecular_function;GO:0016705`oxidoreductase activity, acting on paired donors, with incorporation or reduction of molecular oxygen`molecular_function;GO:0004497`monooxygenase activity`molecular_function;GO:0016021`integral component of membrane`cellular_component
g2939.t1	sp|H2DH21|C7A29_PANGI`Cytochrome P450 CYP72A219	PF00067.19`p450`Cytochrome P450	WP_106287043.1`cytochrome P450	cytochrome P450``	-	-	-	GO:0004497`monooxygenase activity`molecular_function;GO:0016705`oxidoreductase activity, acting on paired donors, with incorporation or reduction of molecular oxygen`molecular_function;GO:0016021`integral component of membrane`cellular_component;GO:0005506`iron ion binding`molecular_function;GO:0020037`heme binding`molecular_function
g6272.t1	sp|A0A068AA78|BREF5_EUPBR`Cytochrome P450 monooxygenase orf5	PF00067.19`p450`Cytochrome P450	WP_084623404.1`cytochrome P450	cytochrome P450``	-	-	-	GO:0016705`oxidoreductase activity, acting on paired donors, with incorporation or reduction of molecular oxygen`molecular_function;GO:0004497`monooxygenase activity`molecular_function;GO:0016021`integral component of membrane`cellular_component;GO:0005506`iron ion binding`molecular_function;GO:0020037`heme binding`molecular_function
g96.t1	sp|A0A068AA78|BREF5_EUPBR`Cytochrome P450 monooxygenase orf5	PF00067.19`p450`Cytochrome P450	WP_133759257.1`MULTISPECIES: cytochrome P450	cytochrome P450``	-	-	-	GO:0004497`monooxygenase activity`molecular_function;GO:0016705`oxidoreductase activity, acting on paired donors, with incorporation or reduction of molecular oxygen`molecular_function;GO:0016021`integral component of membrane`cellular_component;GO:0005506`iron ion binding`molecular_function;GO:0020037`heme binding`molecular_function
g5124.t1	sp|A8NCK6|COX2_COPC7`Cytochrome P450 monooxygenase COX2	PF00067.19`p450`Cytochrome P450	WP_094711672.1`cytochrome P450	cytochrome P450``	Cytochrome P450	-	-	GO:0016705`oxidoreductase activity, acting on paired donors, with incorporation or reduction of molecular oxygen`molecular_function;GO:0004497`monooxygenase activity`molecular_function;GO:0016021`integral component of membrane`cellular_component;GO:0005506`iron ion binding`molecular_function;GO:0020037`heme binding`molecular_function
g1964.t1	sp|A8NCK6|COX2_COPC7`Cytochrome P450 monooxygenase COX2	PF00067.19`p450`Cytochrome P450	WP_123378647.1`cytochrome P450	cytochrome P450``	Cytochrome P450	-	-	GO:0004497`monooxygenase activity`molecular_function;GO:0016705`oxidoreductase activity, acting on paired donors, with incorporation or reduction of molecular oxygen`molecular_function;GO:0016021`integral component of membrane`cellular_component;GO:0005506`iron ion binding`molecular_function;GO:0020037`heme binding`molecular_function
g1828.t1	sp|P51871|CP4F6_RAT`Cytochrome P450 4F6	PF00067.19`p450`Cytochrome P450	WP_014651836.1`cytochrome P450	cytochrome P450``	Cytochrome P450	-	-	GO:0070330`aromatase activity`molecular_function;GO:0006691`leukotriene metabolic process`biological_process;GO:0020037`heme binding`molecular_function;GO:0005789`endoplasmic reticulum membrane`cellular_component;GO:0006954`inflammatory response`biological_process;GO:0005506`iron ion binding`molecular_function
g5116.t1	sp|A8NCK4|COX1_COPC7`Cytochrome P450 monooxygenase COX1	PF00067.19`p450`Cytochrome P450	WP_094711672.1`cytochrome P450	``	Cytochrome P450	-	-	GO:0016705`oxidoreductase activity, acting on paired donors, with incorporation or reduction of molecular oxygen`molecular_function;GO:0004497`monooxygenase activity`molecular_function;GO:0016021`integral component of membrane`cellular_component;GO:0020037`heme binding`molecular_function;GO:0005506`iron ion binding`molecular_function
g9809.t1	sp|Q2UPC4|ACLL_ASPOR`Cytochrome P450 monooxygenase aclL	PF00067.19`p450`Cytochrome P450	WP_067695413.1`cytochrome P450	cytochrome P450``	-	-	-	GO:0016021`integral component of membrane`cellular_component;GO:0016705`oxidoreductase activity, acting on paired donors, with incorporation or reduction of molecular oxygen`molecular_function;GO:0004497`monooxygenase activity`molecular_function;GO:0005506`iron ion binding`molecular_function;GO:0020037`heme binding`molecular_function
g10794.t1	sp|Q2MJ19|C7A68_MEDTR`Cytochrome P450 72A68	PF00067.19`p450`Cytochrome P450	WP_073630894.1`cytochrome P450	cytochrome P450``	-	-	-	GO:0020037`heme binding`molecular_function;GO:0016135`saponin biosynthetic process`biological_process;GO:0005506`iron ion binding`molecular_function;GO:0016709`oxidoreductase activity, acting on paired donors, with incorporation or reduction of molecular oxygen, NAD(P)H as one donor, and incorporation of one atom of oxygen`molecular_function;GO:0016021`integral component of membrane`cellular_comp…
g149.t1	sp|I1S163|FSL4_GIBZE`Cytochrome P450 monooxygenase FSL4	PF00067.19`p450`Cytochrome P450	WP_106165840.1`cytochrome P450	cytochrome P450``	Cytochrome P450	-	-	GO:0005506`iron ion binding`molecular_function;GO:0020037`heme binding`molecular_function;GO:0016705`oxidoreductase activity, acting on paired donors, with incorporation or reduction of molecular oxygen`molecular_function;GO:0004497`monooxygenase activity`molecular_function;GO:0016021`integral component of membrane`cellular_component
g7329.t1	sp|A0A140JWT9|PTMK_PENSI`Cytochrome P450 monooxygenase ptmK	PF00067.19`p450`Cytochrome P450	WP_082215067.1`cytochrome P450	cytochrome P450``	-	-	-	GO:0016705`oxidoreductase activity, acting on paired donors, with incorporation or reduction of molecular oxygen`molecular_function;GO:0016021`integral component of membrane`cellular_component;GO:0004497`monooxygenase activity`molecular_function;GO:0005506`iron ion binding`molecular_function;GO:0020037`heme binding`molecular_function
g7619.t1	sp|B9G934|C14C3_ORYSJ`Cytochrome P450 714C3	PF00067.19`p450`Cytochrome P450	WP_119400722.1`cytochrome P450	cytochrome P450``	Cytochrome P450	-	-	GO:0016021`integral component of membrane`cellular_component;GO:0016705`oxidoreductase activity, acting on paired donors, with incorporation or reduction of molecular oxygen`molecular_function;GO:0004497`monooxygenase activity`molecular_function;GO:0005506`iron ion binding`molecular_function;GO:0020037`heme binding`molecular_function
g6752.t1	sp|P0DPA4|FCK2_FUSPC`Cytochrome P450 monooxygenase FCK2	PF00067.19`p450`Cytochrome P450	WP_056467227.1`cytochrome P450	cytochrome P450``	-	-	-	GO:0016705`oxidoreductase activity, acting on paired donors, with incorporation or reduction of molecular oxygen`molecular_function;GO:0016021`integral component of membrane`cellular_component;GO:0004497`monooxygenase activity`molecular_function;GO:0005506`iron ion binding`molecular_function;GO:0020037`heme binding`molecular_function
g9901.t1	sp|A8NCK4|COX1_COPC7`Cytochrome P450 monooxygenase COX1	PF00067.19`p450`Cytochrome P450	WP_093209982.1`MULTISPECIES: cytochrome P450	cytochrome P450``	Cytochrome P450	-	-	GO:0005506`iron ion binding`molecular_function;GO:0020037`heme binding`molecular_function;GO:0016705`oxidoreductase activity, acting on paired donors, with incorporation or reduction of molecular oxygen`molecular_function;GO:0004497`monooxygenase activity`molecular_function;GO:0016021`integral component of membrane`cellular_component
g5510.t1	sp|A8NCK6|COX2_COPC7`Cytochrome P450 monooxygenase COX2	PF07992.11`Pyr_redox_2`Pyridine nucleotide-disulphide oxidoreductase;PF01488.17`Shikimate_DH`Shikimate / quinate 5-dehydrogenase;PF00070.24`Pyr_redox`Pyridine nucleotide-disulphide oxidoreductase;PF01266.21`DAO`FAD dependent oxidoreductase;PF13241.3`NAD_binding_7`Putative NAD(P)-binding;PF13454.3`NAD_binding_9`FAD-NAD(P)-binding;PF01946.14`Thi4`Thi4 family;PF01593.21`Amino_oxidase`Flavin containi…	WP_098241495.1`cytochrome P450	cytochrome P450``	Cytochrome P450	-	-	GO:0020037`heme binding`molecular_function;GO:0005506`iron ion binding`molecular_function;GO:0004497`monooxygenase activity`molecular_function;GO:0016705`oxidoreductase activity, acting on paired donors, with incorporation or reduction of molecular oxygen`molecular_function;GO:0016021`integral component of membrane`cellular_component
g2288.t1	sp|A8NCK6|COX2_COPC7`Cytochrome P450 monooxygenase COX2	PF00067.19`p450`Cytochrome P450	WP_068699467.1`cytochrome P450	cytochrome P450``	Cytochrome P450	-	-	GO:0005506`iron ion binding`molecular_function;GO:0020037`heme binding`molecular_function;GO:0004497`monooxygenase activity`molecular_function;GO:0016705`oxidoreductase activity, acting on paired donors, with incorporation or reduction of molecular oxygen`molecular_function;GO:0016021`integral component of membrane`cellular_component
g8680.t1	sp|C9K202|CPAH_ASPOZ`Cytochrome P450 monooxygenase cpaH	PF00067.19`p450`Cytochrome P450	WP_099885770.1`cytochrome P450	``	Cytochrome P450	-	-	GO:0005506`iron ion binding`molecular_function;GO:0020037`heme binding`molecular_function;GO:0004497`monooxygenase activity`molecular_function;GO:0016705`oxidoreductase activity, acting on paired donors, with incorporation or reduction of molecular oxygen`molecular_function;GO:0016021`integral component of membrane`cellular_component
g10189.t1	sp|A8NCK6|COX2_COPC7`Cytochrome P450 monooxygenase COX2	PF00067.19`p450`Cytochrome P450	WP_136970904.1`cytochrome P450	``	Cytochrome P450	-	-	GO:0016021`integral component of membrane`cellular_component;GO:0016705`oxidoreductase activity, acting on paired donors, with incorporation or reduction of molecular oxygen`molecular_function;GO:0004497`monooxygenase activity`molecular_function;GO:0020037`heme binding`molecular_function;GO:0005506`iron ion binding`molecular_function
g10262.t1	sp|W7LC91|FUM15_GIBM7`Cytochrome P450 monooxygenase FUM15	PF00067.19`p450`Cytochrome P450	WP_051159098.1`cytochrome P450	cytochrome P450``	-	-	-	GO:0005506`iron ion binding`molecular_function;GO:0020037`heme binding`molecular_function;GO:0016705`oxidoreductase activity, acting on paired donors, with incorporation or reduction of molecular oxygen`molecular_function;GO:0004497`monooxygenase activity`molecular_function
g11110.t1	sp|Q9Y8G7|C505_FUSOX`Bifunctional cytochrome P450/NADPH--P450 reductase	PF00667.17`FAD_binding_1`FAD binding domain;PF00175.18`NAD_binding_1`Oxidoreductase NAD-binding domain;PF00067.19`p450`Cytochrome P450;PF00258.22`Flavodoxin_1`Flavodoxin	WP_086921556.1`cytochrome P450	cytochrome P450``	Sulfite reductase, alpha subunit (flavoprotein)	K14338`cypD_E, CYP102A2_3	ko00380` Tryptophan metabolism;ko00627` Aminobenzoate degradation;ko00071` Fatty acid degradation	GO:0070330`aromatase activity`molecular_function;GO:0016020`membrane`cellular_component;GO:0005506`iron ion binding`molecular_function;GO:0020037`heme binding`molecular_function;GO:0010181`FMN binding`molecular_function;GO:0003958`NADPH-hemoprotein reductase activity`molecular_function
g8970.t1	sp|A8NCK6|COX2_COPC7`Cytochrome P450 monooxygenase COX2	PF00067.19`p450`Cytochrome P450	WP_068699467.1`cytochrome P450	cytochrome P450``	Cytochrome P450	-	-	GO:0005506`iron ion binding`molecular_function;GO:0020037`heme binding`molecular_function;GO:0016705`oxidoreductase activity, acting on paired donors, with incorporation or reduction of molecular oxygen`molecular_function;GO:0016021`integral component of membrane`cellular_component;GO:0004497`monooxygenase activity`molecular_function
g4370.t1	sp|Q9Y757|CP52L_DEBHN`Cytochrome P450 52A12	PF00067.19`p450`Cytochrome P450	WP_120787092.1`cytochrome P450	cytochrome P450 monooxygenase pc-3``	-	-	-	GO:0020037`heme binding`molecular_function;GO:0005506`iron ion binding`molecular_function;GO:0016020`membrane`cellular_component;GO:0016712`oxidoreductase activity, acting on paired donors, with incorporation or reduction of molecular oxygen, reduced flavin or flavoprotein as one donor, and incorporation of one atom of oxygen`molecular_function
g8924.t1	sp|A0A098D1J7|CLM2_GIBZE`Cytochrome P450 monooxygenase CLM2	PF01593.21`Amino_oxidase`Flavin containing amine oxidoreductase;PF00067.19`p450`Cytochrome P450;PF13450.3`NAD_binding_8`NAD(P)-binding Rossmann-like domain	WP_105028340.1`FAD-dependent oxidoreductase	hypothetical protein BN946_scf184972.g10``	-	-	-	GO:0016021`integral component of membrane`cellular_component;GO:0016705`oxidoreductase activity, acting on paired donors, with incorporation or reduction of molecular oxygen`molecular_function;GO:0004497`monooxygenase activity`molecular_function;GO:0020037`heme binding`molecular_function;GO:0005506`iron ion binding`molecular_function;GO:0009405`pathogenesis`biological_process
g5000.t1	sp|B1GVX2|BOA4_BOTFB`Cytochrome P450 monooxygenase BOA4	-	-	cytochrome P450``	Cytochrome P450	-	-	GO:0020037`heme binding`molecular_function;GO:0009405`pathogenesis`biological_process;GO:0005506`iron ion binding`molecular_function;GO:0016705`oxidoreductase activity, acting on paired donors, with incorporation or reduction of molecular oxygen`molecular_function;GO:0004497`monooxygenase activity`molecular_function;GO:0016021`integral component of membrane`cellular_component
g4160.t1	sp|Q5AUZ9|ATNE_EMENI`Cytochrome P450 monooxygenase atnE	PF00067.19`p450`Cytochrome P450	WP_067695413.1`cytochrome P450	cytochrome P450``	-	-	-	GO:0020037`heme binding`molecular_function;GO:0005506`iron ion binding`molecular_function;GO:0016491`oxidoreductase activity`molecular_function;GO:0016021`integral component of membrane`cellular_component;GO:0016705`oxidoreductase activity, acting on paired donors, with incorporation or reduction of molecular oxygen`molecular_function;GO:0004497`monooxygenase activity`molecular_function
g10811.t1	sp|P51870|CP4F5_RAT`Cytochrome P450 4F5	PF00067.19`p450`Cytochrome P450	WP_015163087.1`cytochrome P450	cytochrome P450``	Cytochrome P450	-	-	GO:0020037`heme binding`molecular_function;GO:0006691`leukotriene metabolic process`biological_process;GO:0006954`inflammatory response`biological_process;GO:0005506`iron ion binding`molecular_function;GO:0005789`endoplasmic reticulum membrane`cellular_component;GO:0070330`aromatase activity`molecular_function
g7625.t1	sp|W7LC91|FUM15_GIBM7`Cytochrome P450 monooxygenase FUM15	PF00067.19`p450`Cytochrome P450	WP_073283112.1`cytochrome P450	cytochrome P450``	-	-	-	GO:0005506`iron ion binding`molecular_function;GO:0020037`heme binding`molecular_function;GO:0004497`monooxygenase activity`molecular_function;GO:0016705`oxidoreductase activity, acting on paired donors, with incorporation or reduction of molecular oxygen`molecular_function
g9985.t1	sp|W7LC91|FUM15_GIBM7`Cytochrome P450 monooxygenase FUM15	PF00067.19`p450`Cytochrome P450	WP_051193967.1`cytochrome P450	cytochrome P450``	-	-	-	GO:0016705`oxidoreductase activity, acting on paired donors, with incorporation or reduction of molecular oxygen`molecular_function;GO:0004497`monooxygenase activity`molecular_function;GO:0005506`iron ion binding`molecular_function;GO:0020037`heme binding`molecular_function
g5237.t1	sp|A8NCK6|COX2_COPC7`Cytochrome P450 monooxygenase COX2	PF00067.19`p450`Cytochrome P450	WP_094711672.1`cytochrome P450	cytochrome P450``	Cytochrome P450	-	-	GO:0005506`iron ion binding`molecular_function;GO:0020037`heme binding`molecular_function;GO:0016705`oxidoreductase activity, acting on paired donors, with incorporation or reduction of molecular oxygen`molecular_function;GO:0004497`monooxygenase activity`molecular_function;GO:0016021`integral component of membrane`cellular_component
g288.t1	sp|O13820|ERG5_SCHPO`Cytochrome P450 61	PF00067.19`p450`Cytochrome P450	WP_022959007.1`cytochrome P450	cytochrome P450``	-	K09831`ERG5, CYP61A	ko00100` Steroid biosynthesis	GO:0016125`sterol metabolic process`biological_process;GO:0005783`endoplasmic reticulum`cellular_component;GO:0006696`ergosterol biosynthetic process`biological_process;GO:0055114`oxidation-reduction process`biological_process;GO:0004497`monooxygenase activity`molecular_function;GO:0020037`heme binding`molecular_function;GO:0000249`C-22 sterol desaturase activity`molecular_function;GO:0005506`iro…
g4923.t1	sp|Q12608|STCB_EMENI`Probable sterigmatocystin biosynthesis P450 monooxygenase STCB	PF00067.19`p450`Cytochrome P450	WP_079047705.1`cytochrome P450	cytochrome P450``	-	-	-	GO:0004497`monooxygenase activity`molecular_function;GO:0045461`sterigmatocystin biosynthetic process`biological_process;GO:0016705`oxidoreductase activity, acting on paired donors, with incorporation or reduction of molecular oxygen`molecular_function;GO:0005506`iron ion binding`molecular_function;GO:0016491`oxidoreductase activity`molecular_function;GO:0044550`secondary metabolite biosynthetic …
g5126.t1	sp|P14580|CP4A6_RABIT`Cytochrome P450 4A6	PF00067.19`p450`Cytochrome P450	WP_015163087.1`cytochrome P450	cytochrome P450``	Cytochrome P450	-	-	GO:0016705`oxidoreductase activity, acting on paired donors, with incorporation or reduction of molecular oxygen`molecular_function;GO:0004497`monooxygenase activity`molecular_function;GO:0020037`heme binding`molecular_function;GO:0005506`iron ion binding`molecular_function;GO:0005789`endoplasmic reticulum membrane`cellular_component
g4773.t1	sp|Q12586|CP52I_CANMA`Cytochrome P450 52A9	PF00067.19`p450`Cytochrome P450	WP_120787092.1`cytochrome P450	cytochrome P450``	-	-	-	GO:0005506`iron ion binding`molecular_function;GO:0020037`heme binding`molecular_function;GO:0016712`oxidoreductase activity, acting on paired donors, with incorporation or reduction of molecular oxygen, reduced flavin or flavoprotein as one donor, and incorporation of one atom of oxygen`molecular_function;GO:0016020`membrane`cellular_component
g11038.t1	sp|P0DPA4|FCK2_FUSPC`Cytochrome P450 monooxygenase FCK2	PF00067.19`p450`Cytochrome P450	WP_122192762.1`cytochrome P450	cytochrome P450``	-	-	-	GO:0005506`iron ion binding`molecular_function;GO:0020037`heme binding`molecular_function;GO:0016705`oxidoreductase activity, acting on paired donors, with incorporation or reduction of molecular oxygen`molecular_function;GO:0016021`integral component of membrane`cellular_component;GO:0004497`monooxygenase activity`molecular_function
g1189.t1	sp|Q0C8A1|TRT6_ASPTN`Cytochrome P450 monooxygenase trt6	PF00067.19`p450`Cytochrome P450	-	cytochrome P450``	-	-	-	GO:0016021`integral component of membrane`cellular_component;GO:0016705`oxidoreductase activity, acting on paired donors, with incorporation or reduction of molecular oxygen`molecular_function;GO:0004497`monooxygenase activity`molecular_function;GO:0016114`terpenoid biosynthetic process`biological_process;GO:0005506`iron ion binding`molecular_function;GO:0020037`heme binding`molecular_function
g5374.t1	sp|A8NCK4|COX1_COPC7`Cytochrome P450 monooxygenase COX1	PF00067.19`p450`Cytochrome P450	WP_091731699.1`cytochrome P450	cytochrome P450``	Cytochrome P450	-	-	GO:0016705`oxidoreductase activity, acting on paired donors, with incorporation or reduction of molecular oxygen`molecular_function;GO:0004497`monooxygenase activity`molecular_function;GO:0016021`integral component of membrane`cellular_component;GO:0020037`heme binding`molecular_function;GO:0005506`iron ion binding`molecular_function
g6286.t1	sp|A8NCK6|COX2_COPC7`Cytochrome P450 monooxygenase COX2	PF00067.19`p450`Cytochrome P450	WP_128900870.1`cytochrome P450	cytochrome P450``	Cytochrome P450	-	-	GO:0005506`iron ion binding`molecular_function;GO:0020037`heme binding`molecular_function;GO:0016705`oxidoreductase activity, acting on paired donors, with incorporation or reduction of molecular oxygen`molecular_function;GO:0004497`monooxygenase activity`molecular_function;GO:0016021`integral component of membrane`cellular_component
g4152.t1	sp|E9FCP5|DTXS2_METRA`Cytochrome P450 monooxygenase dtxS2	PF00067.19`p450`Cytochrome P450	WP_075022483.1`cytochrome P450	cytochrome P450``	-	-	-	GO:0004497`monooxygenase activity`molecular_function;GO:0016705`oxidoreductase activity, acting on paired donors, with incorporation or reduction of molecular oxygen`molecular_function;GO:0016021`integral component of membrane`cellular_component;GO:0005506`iron ion binding`molecular_function;GO:0020037`heme binding`molecular_function
g9054.t1	sp|A8NCK4|COX1_COPC7`Cytochrome P450 monooxygenase COX1	PF00067.19`p450`Cytochrome P450	WP_030257825.1`cytochrome P450	cytochrome P450``	Cytochrome P450	-	-	GO:0016705`oxidoreductase activity, acting on paired donors, with incorporation or reduction of molecular oxygen`molecular_function;GO:0016021`integral component of membrane`cellular_component;GO:0004497`monooxygenase activity`molecular_function;GO:0005506`iron ion binding`molecular_function;GO:0020037`heme binding`molecular_function
g8898.t1	sp|Q9HDG2|NCPR_PHACH`NADPH--cytochrome P450 reductase	PF00667.17`FAD_binding_1`FAD binding domain;PF00175.18`NAD_binding_1`Oxidoreductase NAD-binding domain;PF05546.8`She9_MDM33`She9 / Mdm33 family;PF00258.22`Flavodoxin_1`Flavodoxin	WP_110610112.1`cytochrome P450	hypothetical protein OH76DRAFT_1416051``	Sulfite reductase, alpha subunit (flavoprotein)	K00327`POR	-	GO:0050660`flavin adenine dinucleotide binding`molecular_function;GO:0003958`NADPH-hemoprotein reductase activity`molecular_function;GO:0010181`FMN binding`molecular_function;GO:0016021`integral component of membrane`cellular_component;GO:0005886`plasma membrane`cellular_component;GO:0050661`NADP binding`molecular_function;GO:0006696`ergosterol biosynthetic process`biological_process;GO:0005741`m…
g11122.t1	sp|Q12608|STCB_EMENI`Probable sterigmatocystin biosynthesis P450 monooxygenase STCB	PF00067.19`p450`Cytochrome P450	WP_093259827.1`cytochrome P450	cytochrome P450``	-	-	-	GO:0045461`sterigmatocystin biosynthetic process`biological_process;GO:0016705`oxidoreductase activity, acting on paired donors, with incorporation or reduction of molecular oxygen`molecular_function;GO:0004497`monooxygenase activity`molecular_function;GO:0005506`iron ion binding`molecular_function;GO:0016491`oxidoreductase activity`molecular_function;GO:0044550`secondary metabolite biosynthetic …
g7619.t2	sp|Q12581|CP52X_CANMA`Cytochrome P450 52A5	PF00067.19`p450`Cytochrome P450	WP_095983983.1`cytochrome P450	cytochrome P450``	-	-	-	GO:0016021`integral component of membrane`cellular_component;GO:0016712`oxidoreductase activity, acting on paired donors, with incorporation or reduction of molecular oxygen, reduced flavin or flavoprotein as one donor, and incorporation of one atom of oxygen`molecular_function;GO:0020037`heme binding`molecular_function;GO:0005506`iron ion binding`molecular_function
g2824.t1	sp|Q64417|CP3AE_CAVPO`Cytochrome P450 3A14	PF00067.19`p450`Cytochrome P450	WP_093691709.1`cytochrome P450	cytochrome P450``	Cytochrome P450	-	-	GO:0005506`iron ion binding`molecular_function;GO:0005789`endoplasmic reticulum membrane`cellular_component;GO:0020037`heme binding`molecular_function;GO:0070330`aromatase activity`molecular_function
g3230.t1	sp|O00061|CP67_UROFA`Cytochrome P450 67 (Fragment)	PF00067.19`p450`Cytochrome P450	WP_012629392.1`cytochrome P450	cytochrome P450``	-	-	-	GO:0004497`monooxygenase activity`molecular_function;GO:0016705`oxidoreductase activity, acting on paired donors, with incorporation or reduction of molecular oxygen`molecular_function;GO:0005506`iron ion binding`molecular_function;GO:0020037`heme binding`molecular_function
g8973.t1	sp|A8NCK6|COX2_COPC7`Cytochrome P450 monooxygenase COX2	PF00067.19`p450`Cytochrome P450	WP_071503420.1`cytochrome P450	``	Cytochrome P450	-	-	GO:0020037`heme binding`molecular_function;GO:0005506`iron ion binding`molecular_function;GO:0016705`oxidoreductase activity, acting on paired donors, with incorporation or reduction of molecular oxygen`molecular_function;GO:0004497`monooxygenase activity`molecular_function;GO:0016021`integral component of membrane`cellular_component
g1147.t1	sp|P0DPA4|FCK2_FUSPC`Cytochrome P450 monooxygenase FCK2	PF00439.22`Bromodomain`Bromodomain;PF00067.19`p450`Cytochrome P450	WP_076006404.1`cytochrome P450	cytochrome P450``	-	-	-	GO:0016705`oxidoreductase activity, acting on paired donors, with incorporation or reduction of molecular oxygen`molecular_function;GO:0016021`integral component of membrane`cellular_component;GO:0004497`monooxygenase activity`molecular_function;GO:0020037`heme binding`molecular_function;GO:0005506`iron ion binding`molecular_function
g10837.t1	sp|A0A068AA78|BREF5_EUPBR`Cytochrome P450 monooxygenase orf5	PF00067.19`p450`Cytochrome P450	WP_035563334.1`cytochrome P450	cytochrome P450``	-	-	-	GO:0004497`monooxygenase activity`molecular_function;GO:0016705`oxidoreductase activity, acting on paired donors, with incorporation or reduction of molecular oxygen`molecular_function;GO:0016021`integral component of membrane`cellular_component;GO:0005506`iron ion binding`molecular_function;GO:0020037`heme binding`molecular_function
g6243.t1	sp|A8NCK6|COX2_COPC7`Cytochrome P450 monooxygenase COX2	PF00012.17`HSP70`Hsp70 protein;PF00067.19`p450`Cytochrome P450	WP_103964495.1`cytochrome P450	cytochrome P450``	Cytochrome P450	-	-	GO:0005506`iron ion binding`molecular_function;GO:0020037`heme binding`molecular_function;GO:0016705`oxidoreductase activity, acting on paired donors, with incorporation or reduction of molecular oxygen`molecular_function;GO:0004497`monooxygenase activity`molecular_function;GO:0016021`integral component of membrane`cellular_component
g8898.t2	sp|Q9HDG2|NCPR_PHACH`NADPH--cytochrome P450 reductase	PF00667.17`FAD_binding_1`FAD binding domain;PF00175.18`NAD_binding_1`Oxidoreductase NAD-binding domain;PF00258.22`Flavodoxin_1`Flavodoxin	WP_110610112.1`cytochrome P450	cytochrome P450 reductase``	Sulfite reductase, alpha subunit (flavoprotein)	K00327`POR	-	GO:0003958`NADPH-hemoprotein reductase activity`molecular_function;GO:0010181`FMN binding`molecular_function;GO:0050660`flavin adenine dinucleotide binding`molecular_function;GO:0050661`NADP binding`molecular_function;GO:0005886`plasma membrane`cellular_component;GO:0016021`integral component of membrane`cellular_component;GO:0005741`mitochondrial outer membrane`cellular_component;GO:0006696`ergo…
g2820.t1	sp|A8NCK4|COX1_COPC7`Cytochrome P450 monooxygenase COX1	PF00067.19`p450`Cytochrome P450	WP_029000297.1`cytochrome P450	cytochrome P450``	Cytochrome P450	-	-	GO:0005506`iron ion binding`molecular_function;GO:0020037`heme binding`molecular_function;GO:0016021`integral component of membrane`cellular_component;GO:0016705`oxidoreductase activity, acting on paired donors, with incorporation or reduction of molecular oxygen`molecular_function;GO:0004497`monooxygenase activity`molecular_function
g5238.t1	sp|A8NCK6|COX2_COPC7`Cytochrome P450 monooxygenase COX2	PF00067.19`p450`Cytochrome P450	WP_052324491.1`cytochrome P450	cytochrome P450``	Cytochrome P450	-	-	GO:0020037`heme binding`molecular_function;GO:0005506`iron ion binding`molecular_function;GO:0016705`oxidoreductase activity, acting on paired donors, with incorporation or reduction of molecular oxygen`molecular_function;GO:0004497`monooxygenase activity`molecular_function;GO:0016021`integral component of membrane`cellular_component
g9000.t2	sp|A8NCK6|COX2_COPC7`Cytochrome P450 monooxygenase COX2	PF00067.19`p450`Cytochrome P450	WP_091740980.1`cytochrome P450	cytochrome P450``	Cytochrome P450	-	-	GO:0005506`iron ion binding`molecular_function;GO:0020037`heme binding`molecular_function;GO:0016021`integral component of membrane`cellular_component;GO:0016705`oxidoreductase activity, acting on paired donors, with incorporation or reduction of molecular oxygen`molecular_function;GO:0004497`monooxygenase activity`molecular_function
g1965.t1	sp|A8NCK6|COX2_COPC7`Cytochrome P450 monooxygenase COX2	PF00745.17`GlutR_dimer`Glutamyl-tRNAGlu reductase, dimerisation domain;PF00067.19`p450`Cytochrome P450	WP_094711672.1`cytochrome P450	cytochrome P450``	Cytochrome P450	-	-	GO:0020037`heme binding`molecular_function;GO:0005506`iron ion binding`molecular_function;GO:0016705`oxidoreductase activity, acting on paired donors, with incorporation or reduction of molecular oxygen`molecular_function;GO:0004497`monooxygenase activity`molecular_function;GO:0016021`integral component of membrane`cellular_component
g11473.t1	sp|A8NCK6|COX2_COPC7`Cytochrome P450 monooxygenase COX2	PF00067.19`p450`Cytochrome P450	WP_068699467.1`cytochrome P450	cytochrome P450``	Cytochrome P450	-	-	GO:0016705`oxidoreductase activity, acting on paired donors, with incorporation or reduction of molecular oxygen`molecular_function;GO:0004497`monooxygenase activity`molecular_function;GO:0016021`integral component of membrane`cellular_component;GO:0005506`iron ion binding`molecular_function;GO:0020037`heme binding`molecular_function
g5058.t1	sp|O00061|CP67_UROFA`Cytochrome P450 67 (Fragment)	PF00067.19`p450`Cytochrome P450	WP_069918990.1`cytochrome P450	cytochrome P450``	-	-	-	GO:0005506`iron ion binding`molecular_function;GO:0020037`heme binding`molecular_function;GO:0004497`monooxygenase activity`molecular_function;GO:0016705`oxidoreductase activity, acting on paired donors, with incorporation or reduction of molecular oxygen`molecular_function
g10214.t1	sp|A8NCK6|COX2_COPC7`Cytochrome P450 monooxygenase COX2	PF00067.19`p450`Cytochrome P450	WP_094711672.1`cytochrome P450	cytochrome P450``	Cytochrome P450	-	-	GO:0005506`iron ion binding`molecular_function;GO:0020037`heme binding`molecular_function;GO:0016705`oxidoreductase activity, acting on paired donors, with incorporation or reduction of molecular oxygen`molecular_function;GO:0016021`integral component of membrane`cellular_component;GO:0004497`monooxygenase activity`molecular_function
g9968.t1	sp|A8NCK6|COX2_COPC7`Cytochrome P450 monooxygenase COX2	PF00067.19`p450`Cytochrome P450	WP_079127747.1`cytochrome P450	cytochrome P450``	Cytochrome P450	-	-	GO:0016705`oxidoreductase activity, acting on paired donors, with incorporation or reduction of molecular oxygen`molecular_function;GO:0016021`integral component of membrane`cellular_component;GO:0004497`monooxygenase activity`molecular_function;GO:0020037`heme binding`molecular_function;GO:0005506`iron ion binding`molecular_function
g4164.t1	sp|O00061|CP67_UROFA`Cytochrome P450 67 (Fragment)	PF00067.19`p450`Cytochrome P450	WP_084160892.1`cytochrome P450	cytochrome P450``	-	-	-	GO:0020037`heme binding`molecular_function;GO:0005506`iron ion binding`molecular_function;GO:0016705`oxidoreductase activity, acting on paired donors, with incorporation or reduction of molecular oxygen`molecular_function;GO:0004497`monooxygenase activity`molecular_function
g10223.t1	sp|A8NCK6|COX2_COPC7`Cytochrome P450 monooxygenase COX2	PF00067.19`p450`Cytochrome P450	WP_073767352.1`cytochrome P450	cytochrome P450``	Cytochrome P450	-	-	GO:0016705`oxidoreductase activity, acting on paired donors, with incorporation or reduction of molecular oxygen`molecular_function;GO:0004497`monooxygenase activity`molecular_function;GO:0016021`integral component of membrane`cellular_component;GO:0020037`heme binding`molecular_function;GO:0005506`iron ion binding`molecular_function
g4147.t1	sp|P0DPA4|FCK2_FUSPC`Cytochrome P450 monooxygenase FCK2	PF00067.19`p450`Cytochrome P450	WP_083841130.1`cytochrome P450	cytochrome P450``	-	-	-	GO:0004497`monooxygenase activity`molecular_function;GO:0016705`oxidoreductase activity, acting on paired donors, with incorporation or reduction of molecular oxygen`molecular_function;GO:0016021`integral component of membrane`cellular_component;GO:0020037`heme binding`molecular_function;GO:0005506`iron ion binding`molecular_function
g5222.t1	sp|A8NCK6|COX2_COPC7`Cytochrome P450 monooxygenase COX2	PF00067.19`p450`Cytochrome P450;PF02337.14`Gag_p10`Retroviral GAG p10 protein	WP_094711672.1`cytochrome P450	cytochrome P450``	Cytochrome P450	-	-	GO:0016021`integral component of membrane`cellular_component;GO:0016705`oxidoreductase activity, acting on paired donors, with incorporation or reduction of molecular oxygen`molecular_function;GO:0004497`monooxygenase activity`molecular_function;GO:0020037`heme binding`molecular_function;GO:0005506`iron ion binding`molecular_function
g4073.t1	sp|A8NCK6|COX2_COPC7`Cytochrome P450 monooxygenase COX2	PF00067.19`p450`Cytochrome P450	WP_127355604.1`cytochrome P450	cytochrome P450``	Cytochrome P450	-	-	GO:0016705`oxidoreductase activity, acting on paired donors, with incorporation or reduction of molecular oxygen`molecular_function;GO:0016021`integral component of membrane`cellular_component;GO:0004497`monooxygenase activity`molecular_function;GO:0020037`heme binding`molecular_function;GO:0005506`iron ion binding`molecular_function
g1993.t1	sp|A8NCK6|COX2_COPC7`Cytochrome P450 monooxygenase COX2	PF00067.19`p450`Cytochrome P450	WP_134458633.1`cytochrome P450	cytochrome P450``	Cytochrome P450	-	-	GO:0004497`monooxygenase activity`molecular_function;GO:0016705`oxidoreductase activity, acting on paired donors, with incorporation or reduction of molecular oxygen`molecular_function;GO:0016021`integral component of membrane`cellular_component;GO:0020037`heme binding`molecular_function;GO:0005506`iron ion binding`molecular_function
g9924.t1	sp|A8NCK6|COX2_COPC7`Cytochrome P450 monooxygenase COX2	PF00067.19`p450`Cytochrome P450	WP_128900870.1`cytochrome P450	cytochrome P450``	Cytochrome P450	-	-	GO:0020037`heme binding`molecular_function;GO:0005506`iron ion binding`molecular_function;GO:0016705`oxidoreductase activity, acting on paired donors, with incorporation or reduction of molecular oxygen`molecular_function;GO:0016021`integral component of membrane`cellular_component;GO:0004497`monooxygenase activity`molecular_function
g3095.t1	sp|A0A2I6PJ08|NODW_HYPPI`Cytochrome P450 monooxygenase nodW	PF00067.19`p450`Cytochrome P450	WP_011806206.1`cytochrome P450	cytochrome P450``	-	-	-	GO:0020037`heme binding`molecular_function;GO:0005506`iron ion binding`molecular_function;GO:0016705`oxidoreductase activity, acting on paired donors, with incorporation or reduction of molecular oxygen`molecular_function;GO:0004497`monooxygenase activity`molecular_function;GO:0016021`integral component of membrane`cellular_component
g6309.t1	sp|A8NCK4|COX1_COPC7`Cytochrome P450 monooxygenase COX1	PF00067.19`p450`Cytochrome P450	WP_093209982.1`MULTISPECIES: cytochrome P450	cytochrome P450``	Cytochrome P450	-	-	GO:0020037`heme binding`molecular_function;GO:0005506`iron ion binding`molecular_function;GO:0016021`integral component of membrane`cellular_component;GO:0016705`oxidoreductase activity, acting on paired donors, with incorporation or reduction of molecular oxygen`molecular_function;GO:0004497`monooxygenase activity`molecular_function
g5221.t1	sp|A8NCK6|COX2_COPC7`Cytochrome P450 monooxygenase COX2	PF00067.19`p450`Cytochrome P450	WP_083840909.1`cytochrome P450	cytochrome P450``	Cytochrome P450	-	-	GO:0016705`oxidoreductase activity, acting on paired donors, with incorporation or reduction of molecular oxygen`molecular_function;GO:0004497`monooxygenase activity`molecular_function;GO:0016021`integral component of membrane`cellular_component;GO:0020037`heme binding`molecular_function;GO:0005506`iron ion binding`molecular_function
g11209.t1	sp|B8QHP1|CP52M_STABO`Cytochrome P450 52-M1	PF00067.19`p450`Cytochrome P450	WP_120787092.1`cytochrome P450	cytochrome P450``	-	-	-	GO:0016712`oxidoreductase activity, acting on paired donors, with incorporation or reduction of molecular oxygen, reduced flavin or flavoprotein as one donor, and incorporation of one atom of oxygen`molecular_function;GO:0016021`integral component of membrane`cellular_component;GO:0020037`heme binding`molecular_function;GO:0005506`iron ion binding`molecular_function
