# Supplementary material for: Characteristics of the Genome, Transcriptome and Ganoderic Acid of the Medicinal Fungus Ganoderma lingzhi
Source: J Fungi (Basel). 2022 Nov 28;8(12):1257. doi: 10.3390/jof8121257 (PMC9784716; doi:10.3390/jof8121257)
Supplement: Supplementary file 1 [file jof-08-01257-s001.zip › Supplementary Materials S6 Alternative splicing.xls]

## Sheet: Repeat 1
event_id	event_type	gene_id	chrom	event_start	event_end	event_pattern	strand
1000001	TSS	g1	ctg1	15320	15464	15320	-
1000002	TTS	g1	ctg1	13175	13686	13686	-
1000003	TSS	g10	ctg1	50013	50263	50013	-
1000004	TTS	g10	ctg1	46975	47391	47391	-
1000005	TTS	g10	ctg1	46975	47149	47149	-
1000006	TTS	g10	ctg1	46975	47146	47146	-
1000007	TSS	g100	ctg1	480402	480508	480402	-
1000008	TTS	g100	ctg1	479279	479401	479401	-
1000009	TSS	g1000	ctg1	3428301	3428441	3428441	+
1000010	TTS	g1000	ctg1	3429954	3430147	3429954	+
1000011	TSS	g1001	ctg1	3437275	3437984	3437275	-
1000012	TTS	g1001	ctg1	3430224	3430403	3430403	-
1000013	TSS	g1002	ctg1	3438232	3438276	3438276	+
1000014	TTS	g1002	ctg1	3440094	3440253	3440094	+
1000015	TSS	g1003	ctg1	3440600	3441686	3440600	-
1000016	TTS	g1003	ctg1	3440435	3440543	3440543	-
1000017	TSS	g1004	ctg1	3443379	3443435	3443435	+
1000018	TTS	g1004	ctg1	3444560	3444680	3444560	+
1000019	TSS	g1005	ctg1	3447059	3447189	3447059	-
1000020	TTS	g1005	ctg1	3444760	3445178	3445178	-
1000021	TSS	g1006	ctg1	3447329	3447493	3447493	+
1000022	TTS	g1006	ctg1	3449220	3449276	3449220	+
1000023	TSS	g1007	ctg1	3453437	3453826	3453437	-
1000024	TTS	g1007	ctg1	3452493	3452783	3452783	-
1000025	IR_ON	g1007	ctg1	3452936	3452989	3452844-3453012	-
1000026	IR_OFF	g1007	ctg1	3452936	3452989	3452844-3452936,3452989-3453012	-
1000027	AE	g1007	ctg1	3453067	3453242	3453067-3453242	-
1000028	AE	g1007	ctg1	3453067	3453214	3453067-3453214	-
1000029	TSS	g1008	ctg1	3457220	3457420	3457420	+
1000030	TTS	g1008	ctg1	3458810	3459174	3458810	+
1000031	TSS	g1009	ctg1	3459457	3459504	3459504	+
1000032	TTS	g1009	ctg1	3461165	3462763	3461165	+
1000033	TSS	g101	ctg1	481952	482269	482269	+
1000034	TTS	g101	ctg1	485744	485983	485744	+
1000035	TSS	g1010	ctg1	3467461	3467644	3467461	-
1000036	TTS	g1010	ctg1	3463313	3463369	3463369	-
1000037	TSS	g1011	ctg1	3471705	3473123	3471705	-
1000038	TTS	g1011	ctg1	3469475	3471637	3471637	-
1000039	TSS	g1012	ctg1	3474593	3474691	3474593	-
1000040	TTS	g1012	ctg1	3469220	3471637	3471637	-
1000041	TTS	g1012	ctg1	3473703	3474083	3474083	-
1000042	AE	g1012	ctg1	3471705	3474083	3471705-3474083	-
1000043	AE	g1012	ctg1	3471705	3474098	3471705-3474098	-
1000044	TSS	g1013	ctg1	3477022	3477292	3477022	-
1000045	TTS	g1013	ctg1	3475099	3476414	3476414	-
1000046	TSS	g1014	ctg1	3483550	3483928	3483550	-
1000047	TTS	g1014	ctg1	3479089	3479484	3479484	-
1000048	TSS	g1015	ctg1	3484577	3484794	3484794	+
1000049	TSS	g1015	ctg1	3484577	3484918	3484918	+
1000050	TTS	g1015	ctg1	3485192	3485502	3485192	+
1000051	AE	g1015	ctg1	3484845	3484918	3484845-3484918	+
1000052	AE	g1015	ctg1	3484855	3484918	3484855-3484918	+
1000053	TSS	g1016	ctg1	3489348	3489375	3489348	-
1000054	TTS	g1016	ctg1	3486225	3489085	3489085	-
1000055	TSS	g1017	ctg1	3497074	3497631	3497074	-
1000056	TTS	g1017	ctg1	3495361	3497009	3497009	-
1000057	TSS	g1018	ctg1	3500572	3500804	3500572	-
1000058	TTS	g1018	ctg1	3498050	3499087	3498050	+
1000059	TSS	g1019	ctg1	3504280	3504316	3504316	+
1000060	TTS	g1019	ctg1	3505161	3505297	3505161	+
1000061	TSS	g102	ctg1	481772	482269	482269	+
1000062	TSS	g102	ctg1	496547	496864	496864	+
1000063	TTS	g102	ctg1	499797	500122	499797	+
1000064	TSS	g1020	ctg1	3508273	3508659	3508273	-
1000065	TTS	g1020	ctg1	3505782	3506324	3506324	-
1000066	IR_ON	g1020	ctg1	3507817	3507882	3507158-3507926	-
1000067	IR_OFF	g1020	ctg1	3507817	3507882	3507158-3507817,3507882-3507926	-
1000068	TSS	g1021	ctg1	3509956	3510260	3510260	+
1000069	TSS	g1021	ctg1	3509956	3510018	3510018	+
1000070	TTS	g1021	ctg1	3511073	3511510	3511073	+
1000071	AE	g1021	ctg1	3510067	3510260	3510067-3510260	+
1000072	AE	g1021	ctg1	3510133	3510260	3510133-3510260	+
1000073	TSS	g1022	ctg1	3514835	3515144	3515144	+
1000074	TTS	g1022	ctg1	3516231	3516386	3516231	+
1000075	TSS	g1023	ctg1	3517983	3518258	3518258	+
1000076	TTS	g1023	ctg1	3522919	3523036	3522919	+
1000077	TSS	g1024	ctg1	3528925	3529102	3528925	-
1000078	TTS	g1024	ctg1	3523184	3523301	3523301	-
1000079	TSS	g1025	ctg1	3529403	3529435	3529435	+
1000080	TTS	g1025	ctg1	3529978	3530001	3529978	+
1000081	TSS	g1026	ctg1	3535429	3535857	3535429	-
1000082	TSS	g1026	ctg1	3535428	3535857	3535428	-
1000083	TTS	g1026	ctg1	3530184	3530431	3530431	-
1000084	XAE	g1026	ctg1	3535333	3535354	3535333-3535354	-
1000085	XAE	g1026	ctg1	3535333	3535369	3535333-3535369	-
1000086	TSS	g1027	ctg1	3536938	3537078	3537078	+
1000087	TTS	g1027	ctg1	3538265	3538417	3538265	+
1000088	TTS	g1027	ctg1	3538253	3538567	3538253	+
1000089	TSS	g1028	ctg1	3546744	3546945	3546744	-
1000090	TTS	g1028	ctg1	3539661	3540271	3540271	-
1000091	TSS	g1029	ctg1	3548037	3548599	3548037	-
1000092	TTS	g1029	ctg1	3547234	3547865	3547865	-
1000093	TSS	g103	ctg1	501765	501835	501765	-
1000094	TTS	g103	ctg1	500229	500556	500556	-
1000095	TSS	g1030	ctg1	3548833	3548943	3548943	+
1000096	TTS	g1030	ctg1	3549447	3549764	3549447	+
1000097	TSS	g1031	ctg1	3549963	3550153	3550153	+
1000098	TTS	g1031	ctg1	3551731	3551909	3551731	+
1000099	TSS	g1032	ctg1	3552841	3553318	3553318	+
1000100	TTS	g1032	ctg1	3553696	3553909	3553696	+
1000101	TSS	g1033	ctg1	3554072	3554343	3554343	+
1000102	TTS	g1033	ctg1	3555380	3555571	3555380	+
1000103	TSS	g1034	ctg1	3555822	3555915	3555915	+
1000104	TTS	g1034	ctg1	3556692	3556700	3556692	+
1000105	TSS	g1035	ctg1	3555716	3555915	3555915	+
1000106	TTS	g1035	ctg1	3558058	3558727	3558058	+
1000107	AE	g1035	ctg1	3555997	3556253	3555997-3556253	+
1000108	AE	g1035	ctg1	3555968	3556253	3555968-3556253	+
1000109	TSS	g1036	ctg1	3561595	3561856	3561856	+
1000110	TSS	g1036	ctg1	3562014	3563915	3563915	+
1000111	TTS	g1036	ctg1	3565256	3565505	3565256	+
1000112	IR_ON	g1036	ctg1	3563724	3563785	3561944-3563915	+
1000113	IR_OFF	g1036	ctg1	3563724	3563785	3561944-3563724,3563785-3563915	+
1000114	TSS	g1037	ctg1	3568053	3568498	3568053	-
1000115	TTS	g1037	ctg1	3566304	3566403	3566403	-
1000116	TSS	g1038	ctg1	3570696	3571133	3571133	+
1000117	TSS	g1038	ctg1	3570696	3570884	3570884	+
1000118	TSS	g1038	ctg1	3570696	3572433	3572433	+
1000119	TTS	g1038	ctg1	3578090	3578204	3578090	+
1000120	TTS	g1038	ctg1	3578113	3578203	3578113	+
1000121	IR_ON	g1038	ctg1	3572660	3572726	3572633-3572773	+
1000122	IR_OFF	g1038	ctg1	3572660	3572726	3572633-3572660,3572726-3572773	+
1000123	TSS	g104	ctg1	502134	502693	502693	+
1000124	TTS	g104	ctg1	504994	505608	504994	+
1000125	AE	g104	ctg1	502765	503556	502765-503556	+
1000126	AE	g104	ctg1	503454	503556	503454-503556	+
1000127	TSS	g1040	ctg1	3581532	3581835	3581835	+
1000128	TTS	g1040	ctg1	3586358	3586971	3586358	+
1000129	TSS	g1041	ctg1	3585145	3585465	3585465	+
1000130	TTS	g1041	ctg1	3586358	3586878	3586358	+
1000131	TSS	g1042	ctg1	3589775	3589993	3589993	+
1000132	TTS	g1042	ctg1	3592011	3592064	3592011	+
1000133	TSS	g1043	ctg1	3595722	3595756	3595722	-
1000134	TTS	g1043	ctg1	3592538	3593177	3593177	-
1000135	TSS	g1044	ctg1	3598904	3599003	3598904	-
1000136	TTS	g1044	ctg1	3596561	3598443	3598443	-
1000137	TTS	g1044	ctg1	3596561	3597909	3597909	-
1000138	TSS	g1045	ctg1	3600951	3601037	3600951	-
1000139	TTS	g1045	ctg1	3599604	3599837	3599837	-
1000140	AE	g1045	ctg1	3600796	3600844	3600796-3600844	-
1000141	AE	g1045	ctg1	3600796	3600898	3600796-3600898	-
1000142	TSS	g1046	ctg1	3601414	3601844	3601844	+
1000143	TSS	g1046	ctg1	3601414	3601846	3601846	+
1000144	TTS	g1046	ctg1	3607501	3607650	3607501	+
1000145	IR_ON	g1046	ctg1	3606593	3606652	3605538-3606728	+
1000146	IR_OFF	g1046	ctg1	3606593	3606652	3605538-3606593,3606652-3606728	+
1000147	TSS	g1047	ctg1	3609236	3610738	3609236	-
1000148	TTS	g1047	ctg1	3608360	3608870	3608870	-
1000149	AE	g1047	ctg1	3609236	3610216	3609236-3610216	-
1000150	AE	g1047	ctg1	3609236	3610176	3609236-3610176	-
1000151	TSS	g1048	ctg1	3614988	3615136	3614988	-
1000152	TTS	g1048	ctg1	3611873	3611980	3611980	-
1000153	TTS	g1048	ctg1	3611873	3611976	3611976	-
1000154	TSS	g1049	ctg1	3621874	3621945	3621874	-
1000155	TTS	g1049	ctg1	3619405	3620081	3620081	-
1000156	TSS	g105	ctg1	507357	507489	507489	+
1000157	TTS	g105	ctg1	508460	508958	508460	+
1000158	AE	g105	ctg1	507547	507744	507547-507744	+
1000159	AE	g105	ctg1	507566	507744	507566-507744	+
1000160	XAE	g105	ctg1	507800	508103	507800-508103	+
1000161	XAE	g105	ctg1	507800	508040	507800-508040	+
1000162	XAE	g105	ctg1	508175	508386	508175-508386	+
1000163	XAE	g105	ctg1	508186	508386	508186-508386	+
1000164	TSS	g1050	ctg1	3627613	3627913	3627613	-
1000165	TTS	g1050	ctg1	3622297	3622462	3622462	-
1000166	AE	g1050	ctg1	3623966	3623975	3623966-3623975	-
1000167	AE	g1050	ctg1	3623902	3623975	3623902-3623975	-
1000168	TSS	g1052	ctg1	3629062	3629155	3629155	+
1000169	TSS	g1052	ctg1	3629062	3629178	3629178	+
1000170	TTS	g1052	ctg1	3631405	3631454	3631405	+
1000171	AE	g1052	ctg1	3629528	3629682	3629528-3629682	+
1000172	AE	g1052	ctg1	3629213	3629682	3629213-3629682	+
1000173	XAE	g1052	ctg1	3629528	3629682	3629528-3629682	+
1000174	XAE	g1052	ctg1	3629213	3629682	3629213-3629682	+
1000175	TSS	g1053	ctg1	3632601	3632868	3632601	-
1000176	TTS	g1053	ctg1	3631592	3631713	3631713	-
1000177	TTS	g1053	ctg1	3631915	3631992	3631992	-
1000178	AE	g1053	ctg1	3632404	3632538	3632404-3632538	-
1000179	AE	g1053	ctg1	3632404	3632551	3632404-3632551	-
1000180	TSS	g1054	ctg1	3632975	3633242	3633242	+
1000181	TSS	g1054	ctg1	3633167	3633434	3633434	+
1000182	TTS	g1054	ctg1	3635717	3635820	3635717	+
1000183	TSS	g1055	ctg1	3636211	3636486	3636486	+
1000184	TSS	g1055	ctg1	3636211	3636482	3636482	+
1000185	TSS	g1055	ctg1	3636699	3636975	3636975	+
1000186	TTS	g1055	ctg1	3639931	3639963	3639931	+
1000187	XIR_ON	g1055	ctg1	3636975	3637030	3636541-3637371	+
1000188	XIR_OFF	g1055	ctg1	3636975	3637030	3636699-3636975,3637030-3637371	+
1000189	TSS	g1056	ctg1	3646479	3646595	3646479	-
1000190	TTS	g1056	ctg1	3641020	3641286	3641286	-
1000191	TSS	g1057	ctg1	3648241	3648816	3648816	+
1000192	TTS	g1057	ctg1	3648894	3649793	3648894	+
1000193	TSS	g1058	ctg1	3657166	3657630	3657166	-
1000194	TTS	g1058	ctg1	3649864	3650763	3650763	-
1000195	XIR_ON	g1058	ctg1	3656024	3656165	3655750-3656559	-
1000196	XIR_OFF	g1058	ctg1	3656024	3656165	3655750-3656024,3656165-3656437	-
1000197	IR_ON	g1058	ctg1	3656024	3656165	3655750-3656437	-
1000198	IR_OFF	g1058	ctg1	3656024	3656165	3655750-3656024,3656165-3656437	-
1000199	AE	g1058	ctg1	3655750	3656559	3655750-3656559	-
1000200	AE	g1058	ctg1	3655750	3656437	3655750-3656437	-
1000201	TSS	g1059	ctg1	3657771	3657931	3657931	+
1000202	TTS	g1059	ctg1	3661791	3662809	3661791	+
1000203	TSS	g106	ctg1	520543	520578	520543	-
1000204	TTS	g106	ctg1	509077	509575	509575	-
1000205	MIR_ON	g106	ctg1	517164	518015	517134-518129	-
1000206	MIR_OFF	g106	ctg1	517164	518015	517134-517164,517238-517957,518015-518129	-
1000207	IR_ON	g106	ctg1	517957	518015	517134-518129	-
1000208	IR_OFF	g106	ctg1	517957	518015	517134-517957,518015-518129	-
1000209	IR_ON	g106	ctg1	519852	519913	519784-520140	-
1000210	IR_OFF	g106	ctg1	519852	519913	519784-519852,519913-520140	-
1000211	IR_ON	g106	ctg1	517164	517238	517134-517957	-
1000212	IR_OFF	g106	ctg1	517164	517238	517134-517164,517238-517957	-
1000213	TSS	g1060	ctg1	3663149	3663189	3663189	+
1000214	TTS	g1060	ctg1	3663734	3664714	3663734	+
1000215	TSS	g1061	ctg1	3668523	3668539	3668523	-
1000216	TTS	g1061	ctg1	3665085	3665149	3665149	-
1000217	TSS	g1062	ctg1	3668723	3668840	3668840	+
1000218	TTS	g1062	ctg1	3672862	3672976	3672862	+
1000219	TSS	g1063	ctg1	3673996	3674499	3673996	-
1000220	TTS	g1063	ctg1	3673032	3673146	3673146	-
1000221	TSS	g1064	ctg1	3677571	3677597	3677571	-
1000222	TTS	g1064	ctg1	3677119	3677194	3677194	-
1000223	TSS	g1065	ctg1	3677860	3678027	3678027	+
1000224	TTS	g1065	ctg1	3679080	3679191	3679080	+
1000225	TSS	g1066	ctg1	3679275	3679391	3679391	+
1000226	TTS	g1066	ctg1	3685420	3686144	3685420	+
1000227	TSS	g1067	ctg1	3686374	3686654	3686654	+
1000228	TTS	g1067	ctg1	3690983	3691009	3690983	+
1000229	TSS	g1068	ctg1	3692747	3692753	3692747	-
1000230	TTS	g1068	ctg1	3691233	3691366	3691366	-
1000231	TTS	g1068	ctg1	3691233	3691262	3691262	-
1000232	TSS	g1069	ctg1	3695166	3695406	3695166	-
1000233	TTS	g1069	ctg1	3693623	3693811	3693811	-
1000234	TSS	g1070	ctg1	3697927	3698064	3698064	+
1000235	TTS	g1070	ctg1	3698272	3698328	3698272	+
1000236	TSS	g1071	ctg1	3697469	3697859	3697859	+
1000237	TTS	g1071	ctg1	3699320	3700460	3699320	+
1000238	TSS	g1072	ctg1	3702546	3702604	3702546	-
1000239	TSS	g1072	ctg1	3702539	3702604	3702539	-
1000240	TTS	g1072	ctg1	3700612	3702087	3702087	-
1000241	TSS	g1074	ctg1	3706215	3707086	3706215	-
1000242	TTS	g1074	ctg1	3702741	3704301	3704301	-
1000243	TSS	g1075	ctg1	3707315	3707636	3707636	+
1000244	TSS	g1075	ctg1	3707411	3707471	3707471	+
1000245	TTS	g1075	ctg1	3708091	3708262	3708091	+
1000246	TSS	g1076	ctg1	3709219	3709251	3709219	-
1000247	TSS	g1076	ctg1	3709216	3709251	3709216	-
1000248	TTS	g1076	ctg1	3708843	3709014	3709014	-
1000249	TSS	g1077	ctg1	3711623	3712568	3711623	-
1000250	TTS	g1077	ctg1	3710111	3710291	3710291	-
1000251	TSS	g1078	ctg1	3712812	3712905	3712905	+
1000252	TTS	g1078	ctg1	3713356	3713445	3713356	+
1000253	TSS	g1079	ctg1	3714967	3715455	3714967	-
1000254	TTS	g1079	ctg1	3713793	3714160	3714160	-
1000255	TSS	g108	ctg1	520851	521682	521682	+
1000256	TSS	g108	ctg1	520851	522336	522336	+
1000257	TTS	g108	ctg1	527087	527438	527087	+
1000258	IR_ON	g108	ctg1	522609	522700	522387-523220	+
1000259	IR_OFF	g108	ctg1	522609	522700	522387-522609,522700-523220	+
1000260	TSS	g1080	ctg1	3716856	3717043	3716856	-
1000261	TTS	g1080	ctg1	3714136	3714160	3714160	-
1000262	AE	g1080	ctg1	3716573	3716757	3716573-3716757	-
1000263	AE	g1080	ctg1	3716573	3716795	3716573-3716795	-
1000264	TSS	g1081	ctg1	3717298	3717518	3717518	+
1000265	TTS	g1081	ctg1	3718708	3718905	3718708	+
1000266	TSS	g1082	ctg1	3720616	3720754	3720616	-
1000267	TTS	g1082	ctg1	3719155	3719352	3719352	-
1000268	XSKIP_ON	g1082	ctg1	3720411	3720415	3720356,3720411-3720415,3720467	-
1000269	XSKIP_OFF	g1082	ctg1	3720411	3720415	37203563720462	-
1000270	TSS	g1083	ctg1	3721055	3721066	3721066	+
1000271	TTS	g1083	ctg1	3724686	3725005	3724686	+
1000272	TSS	g1084	ctg1	3726934	3726983	3726983	+
1000273	TTS	g1084	ctg1	3731184	3731488	3731184	+
1000274	TSS	g1085	ctg1	3731687	3732032	3732032	+
1000275	TTS	g1085	ctg1	3733046	3733161	3733046	+
1000276	TSS	g1086	ctg1	3733982	3734207	3733982	-
1000277	TTS	g1086	ctg1	3733088	3733129	3733129	-
1000278	TSS	g1087	ctg1	3736045	3736284	3736045	-
1000279	TTS	g1087	ctg1	3734732	3735006	3735006	-
1000280	TTS	g1087	ctg1	3734732	3735515	3735515	-
1000281	TSS	g1088	ctg1	3736463	3736563	3736563	+
1000282	TTS	g1088	ctg1	3738045	3738483	3738045	+
1000283	IR_ON	g1088	ctg1	3736893	3736958	3736795-3737505	+
1000284	IR_OFF	g1088	ctg1	3736893	3736958	3736795-3736893,3736958-3737505	+
1000285	TSS	g1089	ctg1	3743782	3743811	3743782	-
1000286	TTS	g1089	ctg1	3740465	3740570	3740570	-
1000287	TTS	g1089	ctg1	3740465	3740904	3740904	-
1000288	TSS	g109	ctg1	534121	534270	534121	-
1000289	TTS	g109	ctg1	528133	528484	528484	-
1000290	TSS	g1090	ctg1	3748394	3749233	3748394	-
1000291	TTS	g1090	ctg1	3747194	3747519	3747519	-
1000292	TSS	g1091	ctg1	3749413	3749605	3749605	+
1000293	TTS	g1091	ctg1	3751927	3752017	3751927	+
1000294	AE	g1091	ctg1	3751239	3751449	3751239-3751449	+
1000295	AE	g1091	ctg1	3751223	3751449	3751223-3751449	+
1000296	TSS	g1092	ctg1	3751356	3751449	3751449	+
1000297	TTS	g1092	ctg1	3751927	3752017	3751927	+
1000298	TSS	g1093	ctg1	3758031	3758799	3758031	-
1000299	TTS	g1093	ctg1	3754026	3754346	3754346	-
1000300	TTS	g1093	ctg1	3754026	3754096	3754096	-
1000301	TSS	g1094	ctg1	3759022	3759042	3759042	+
1000302	TTS	g1094	ctg1	3760906	3760986	3760906	+
1000303	TSS	g1096	ctg1	3766473	3766703	3766473	-
1000304	TSS	g1096	ctg1	3766452	3766703	3766452	-
1000305	TTS	g1096	ctg1	3763976	3764609	3764609	-
1000306	TSS	g1097	ctg1	3769185	3769400	3769185	-
1000307	TSS	g1097	ctg1	3769180	3769400	3769180	-
1000308	TTS	g1097	ctg1	3767840	3768222	3768222	-
1000309	XSKIP_ON	g1097	ctg1	3768665	3768735	3768486,3768665-3768735,3768921	-
1000310	XSKIP_OFF	g1097	ctg1	3768665	3768735	37684883768920	-
1000311	TSS	g1098	ctg1	3772441	3772641	3772641	+
1000312	TSS	g1098	ctg1	3772441	3772640	3772640	+
1000313	TTS	g1098	ctg1	3773334	3774354	3773334	+
1000314	XSKIP_ON	g1098	ctg1	3772705	3772710	3772640,3772705-3772710,3772762	+
1000315	XSKIP_OFF	g1098	ctg1	3772705	3772710	37726413772757	+
1000316	IR_ON	g1098	ctg1	3772710	3772762	3772705-3772862	+
1000317	IR_OFF	g1098	ctg1	3772710	3772762	3772705-3772710,3772762-3772862	+
1000318	XAE	g1098	ctg1	3772757	3772862	3772757-3772862	+
1000319	XAE	g1098	ctg1	3772705	3772862	3772705-3772862	+
1000320	TSS	g1099	ctg1	3779452	3779617	3779452	-
1000321	TTS	g1099	ctg1	3774519	3774815	3774815	-
1000322	XSKIP_ON	g1099	ctg1	3776775	3776777	3776708,3776775-3776777,3776832	-
1000323	XSKIP_OFF	g1099	ctg1	3776775	3776777	37767083776833	-
1000322	XSKIP_ON	g1099	ctg1	3776775	3776777	3776708,3776775-3776777,3776832	-
1000324	XSKIP_OFF	g1099	ctg1	3776775	3776777	37767743776832	-
1000325	IR_ON	g1099	ctg1	3777979	3778039	3777914-3778239	-
1000326	IR_OFF	g1099	ctg1	3777979	3778039	3777914-3777979,3778039-3778239	-
1000327	XIR_ON	g1099	ctg1	3777979	3778039	3777914-3778239	-
1000328	XIR_OFF	g1099	ctg1	3777979	3778039	3777918-3777979,3778039-3778239	-
1000325	IR_ON	g1099	ctg1	3777979	3778056	3777914-3778239	-
1000329	IR_OFF	g1099	ctg1	3777979	3778056	3777914-3777979,3778056-3778239	-
1000330	XAE	g1099	ctg1	3776473	3776708	3776473-3776708	-
1000331	XAE	g1099	ctg1	3776473	3776774	3776473-3776774	-
1000332	AE	g1099	ctg1	3778039	3778239	3778039-3778239	-
1000333	AE	g1099	ctg1	3778056	3778239	3778056-3778239	-
1000334	TSS	g11	ctg1	53229	53491	53229	-
1000335	TTS	g11	ctg1	50613	50864	50864	-
1000336	XAE	g11	ctg1	52438	52600	52438-52600	-
1000337	XAE	g11	ctg1	52438	52544	52438-52544	-
1000338	XAE	g11	ctg1	52665	52767	52665-52767	-
1000339	XAE	g11	ctg1	52717	52767	52717-52767	-
1000340	TSS	g110	ctg1	533398	533416	533398	-
1000341	TTS	g110	ctg1	531321	531547	531547	-
1000342	TSS	g1100	ctg1	3779851	3779934	3779934	+
1000343	TTS	g1100	ctg1	3780951	3781308	3780951	+
1000344	TSS	g1101	ctg1	3783915	3784702	3783915	-
1000345	TTS	g1101	ctg1	3782023	3782314	3782314	-
1000346	TSS	g1102	ctg1	3785750	3785898	3785898	+
1000347	TTS	g1102	ctg1	3787110	3787315	3787110	+
1000348	AE	g1102	ctg1	3786290	3786345	3786290-3786345	+
1000349	AE	g1102	ctg1	3786279	3786345	3786279-3786345	+
1000350	TSS	g1103	ctg1	3789423	3790823	3789423	-
1000351	TTS	g1103	ctg1	3787739	3789361	3789361	-
1000352	TSS	g1104	ctg1	3791923	3792037	3791923	-
1000353	TTS	g1104	ctg1	3788577	3789361	3789361	-
1000354	TSS	g1105	ctg1	3795661	3795915	3795661	-
1000355	TTS	g1105	ctg1	3792767	3793081	3793081	-
1000356	TSS	g1106	ctg1	3802823	3802907	3802823	-
1000357	TTS	g1106	ctg1	3797138	3797265	3797265	-
1000358	TSS	g1107	ctg1	3807612	3807808	3807612	-
1000359	TTS	g1107	ctg1	3805280	3805835	3805835	-
1000360	TSS	g1108	ctg1	3811508	3811597	3811508	-
1000361	TTS	g1108	ctg1	3805280	3805835	3805835	-
1000362	IR_ON	g1108	ctg1	3810877	3810941	3810268-3811216	-
1000363	IR_OFF	g1108	ctg1	3810877	3810941	3810268-3810877,3810941-3811216	-
1000364	TSS	g1109	ctg1	3816154	3816758	3816154	-
1000365	TTS	g1109	ctg1	3813291	3813360	3813360	-
1000366	TSS	g1110	ctg1	3817449	3818661	3818661	+
1000367	TTS	g1110	ctg1	3820233	3821609	3820233	+
1000368	TTS	g1110	ctg1	3820208	3821609	3820208	+
1000369	XAE	g1110	ctg1	3819515	3820177	3819515-3820177	+
1000370	XAE	g1110	ctg1	3819515	3820155	3819515-3820155	+
1000371	TSS	g1111	ctg1	3821716	3822015	3822015	+
1000372	TTS	g1111	ctg1	3826805	3826843	3826805	+
1000373	TSS	g1112	ctg1	3829018	3829377	3829018	-
1000374	TTS	g1112	ctg1	3826889	3826927	3826927	-
1000375	TSS	g1113	ctg1	3830745	3830898	3830898	+
1000376	TSS	g1113	ctg1	3830745	3831040	3831040	+
1000377	TTS	g1113	ctg1	3835058	3836114	3835058	+
1000378	TSS	g1114	ctg1	3839943	3840107	3839943	-
1000379	TTS	g1114	ctg1	3836252	3837307	3837307	-
1000380	TTS	g1114	ctg1	3836252	3836476	3836476	-
1000381	IR_ON	g1114	ctg1	3838994	3839058	3838640-3839171	-
1000382	IR_OFF	g1114	ctg1	3838994	3839058	3838640-3838994,3839058-3839171	-
1000383	AE	g1114	ctg1	3837374	3838321	3837374-3838321	-
1000384	AE	g1114	ctg1	3837374	3838261	3837374-3838261	-
1000385	XAE	g1114	ctg1	3837374	3838321	3837374-3838321	-
1000386	XAE	g1114	ctg1	3837374	3838261	3837374-3838261	-
1000387	XAE	g1114	ctg1	3838398	3838585	3838398-3838585	-
1000388	XAE	g1114	ctg1	3838491	3838585	3838491-3838585	-
1000389	AE	g1114	ctg1	3838398	3838585	3838398-3838585	-
1000390	AE	g1114	ctg1	3838491	3838585	3838491-3838585	-
1000391	AE	g1114	ctg1	3836548	3837307	3836548-3837307	-
1000392	AE	g1114	ctg1	3836533	3837307	3836533-3837307	-
1000393	TSS	g1115	ctg1	3842251	3842478	3842478	+
1000394	TSS	g1115	ctg1	3842251	3842482	3842482	+
1000395	TSS	g1115	ctg1	3842251	3842280	3842280	+
1000396	TSS	g1115	ctg1	3842251	3842458	3842458	+
1000397	TTS	g1115	ctg1	3843972	3844387	3843972	+
1000398	IR_ON	g1115	ctg1	3842635	3842692	3842543-3842783	+
1000399	IR_OFF	g1115	ctg1	3842635	3842692	3842543-3842635,3842692-3842783	+
1000400	MIR_ON	g1115	ctg1	3842635	3842840	3842543-3843884	+
1000401	MIR_OFF	g1115	ctg1	3842635	3842840	3842543-3842635,3842692-3842783,3842840-3843884	+
1000402	IR_ON	g1115	ctg1	3842783	3842840	3842692-3843884	+
1000403	IR_OFF	g1115	ctg1	3842783	3842840	3842692-3842783,3842840-3843884	+
1000404	XMIR_ON	g1115	ctg1	3842635	3842840	3842604-3843884	+
1000405	XMIR_OFF	g1115	ctg1	3842635	3842840	3842543-3842635,3842692-3842783,3842840-3843884	+
1000406	XIR_ON	g1115	ctg1	3842635	3842692	3842573-3842729	+
1000407	XIR_OFF	g1115	ctg1	3842635	3842692	3842543-3842635,3842692-3842783	+
1000408	XIR_ON	g1115	ctg1	3842635	3842692	3842543-3842729	+
1000407	XIR_OFF	g1115	ctg1	3842635	3842692	3842543-3842635,3842692-3842783	+
1000409	XMIR_ON	g1115	ctg1	3842635	3842840	3842573-3843884	+
1000405	XMIR_OFF	g1115	ctg1	3842635	3842840	3842543-3842635,3842692-3842783,3842840-3843884	+
1000410	IR_ON	g1115	ctg1	3842783	3842840	3842543-3843884	+
1000411	IR_OFF	g1115	ctg1	3842783	3842840	3842543-3842783,3842840-3843884	+
1000412	XIR_ON	g1115	ctg1	3842635	3842692	3842543-3842783	+
1000413	XIR_OFF	g1115	ctg1	3842635	3842692	3842573-3842635,3842692-3843884	+
1000414	XIR_ON	g1115	ctg1	3842783	3842840	3842604-3843884	+
1000415	XIR_OFF	g1115	ctg1	3842783	3842840	3842543-3842783,3842840-3843884	+
1000412	XIR_ON	g1115	ctg1	3842635	3842692	3842543-3842783	+
1000416	XIR_OFF	g1115	ctg1	3842635	3842692	3842543-3842635,3842692-3843884	+
1000417	XIR_ON	g1115	ctg1	3842783	3842840	3842573-3843884	+
1000415	XIR_OFF	g1115	ctg1	3842783	3842840	3842543-3842783,3842840-3843884	+
1000412	XIR_ON	g1115	ctg1	3842635	3842692	3842543-3842783	+
1000418	XIR_OFF	g1115	ctg1	3842635	3842692	3842543-3842635,3842692-3842729	+
1000412	XIR_ON	g1115	ctg1	3842635	3842692	3842543-3842783	+
1000419	XIR_OFF	g1115	ctg1	3842635	3842692	3842538-3842635,3842692-3842729	+
1000412	XIR_ON	g1115	ctg1	3842635	3842692	3842543-3842783	+
1000420	XIR_OFF	g1115	ctg1	3842635	3842692	3842604-3842635,3842692-3842783	+
1000412	XIR_ON	g1115	ctg1	3842635	3842692	3842543-3842783	+
1000421	XIR_OFF	g1115	ctg1	3842635	3842692	3842573-3842635,3842692-3842783	+
1000422	XIR_ON	g1115	ctg1	3842635	3842692	3842543-3843884	+
1000413	XIR_OFF	g1115	ctg1	3842635	3842692	3842573-3842635,3842692-3843884	+
1000422	XIR_ON	g1115	ctg1	3842729	3842806	3842543-3843884	+
1000423	XIR_OFF	g1115	ctg1	3842729	3842806	3842573-3842729,3842806-3843884	+
1000410	IR_ON	g1115	ctg1	3842729	3842806	3842543-3843884	+
1000424	IR_OFF	g1115	ctg1	3842729	3842806	3842543-3842729,3842806-3843884	+
1000410	IR_ON	g1115	ctg1	3842635	3842692	3842543-3843884	+
1000425	IR_OFF	g1115	ctg1	3842635	3842692	3842543-3842635,3842692-3843884	+
1000400	MIR_ON	g1115	ctg1	3842635	3842806	3842543-3843884	+
1000426	MIR_OFF	g1115	ctg1	3842635	3842806	3842543-3842635,3842692-3842729,3842806-3843884	+
1000427	XMIR_ON	g1115	ctg1	3842635	3842806	3842543-3843884	+
1000428	XMIR_OFF	g1115	ctg1	3842635	3842806	3842538-3842635,3842692-3842729,3842806-3843884	+
1000427	XMIR_ON	g1115	ctg1	3842635	3842840	3842543-3843884	+
1000429	XMIR_OFF	g1115	ctg1	3842635	3842840	3842604-3842635,3842692-3842783,3842840-3843884	+
1000427	XMIR_ON	g1115	ctg1	3842635	3842840	3842543-3843884	+
1000430	XMIR_OFF	g1115	ctg1	3842635	3842840	3842573-3842635,3842692-3842783,3842840-3843884	+
1000414	XIR_ON	g1115	ctg1	3842635	3842692	3842604-3843884	+
1000413	XIR_OFF	g1115	ctg1	3842635	3842692	3842573-3842635,3842692-3843884	+
1000406	XIR_ON	g1115	ctg1	3842635	3842692	3842573-3842729	+
1000413	XIR_OFF	g1115	ctg1	3842635	3842692	3842573-3842635,3842692-3843884	+
1000408	XIR_ON	g1115	ctg1	3842635	3842692	3842543-3842729	+
1000413	XIR_OFF	g1115	ctg1	3842635	3842692	3842573-3842635,3842692-3843884	+
1000431	IR_ON	g1115	ctg1	3842635	3842692	3842573-3843884	+
1000432	IR_OFF	g1115	ctg1	3842635	3842692	3842573-3842635,3842692-3843884	+
1000402	IR_ON	g1115	ctg1	3842729	3842806	3842692-3843884	+
1000433	IR_OFF	g1115	ctg1	3842729	3842806	3842692-3842729,3842806-3843884	+
1000414	XIR_ON	g1115	ctg1	3842729	3842806	3842604-3843884	+
1000423	XIR_OFF	g1115	ctg1	3842729	3842806	3842573-3842729,3842806-3843884	+
1000414	XIR_ON	g1115	ctg1	3842729	3842806	3842604-3843884	+
1000434	XIR_OFF	g1115	ctg1	3842729	3842806	3842543-3842729,3842806-3843884	+
1000414	XIR_ON	g1115	ctg1	3842635	3842692	3842604-3843884	+
1000416	XIR_OFF	g1115	ctg1	3842635	3842692	3842543-3842635,3842692-3843884	+
1000404	XMIR_ON	g1115	ctg1	3842635	3842806	3842604-3843884	+
1000435	XMIR_OFF	g1115	ctg1	3842635	3842806	3842543-3842635,3842692-3842729,3842806-3843884	+
1000404	XMIR_ON	g1115	ctg1	3842635	3842806	3842604-3843884	+
1000428	XMIR_OFF	g1115	ctg1	3842635	3842806	3842538-3842635,3842692-3842729,3842806-3843884	+
1000436	MIR_ON	g1115	ctg1	3842635	3842840	3842604-3843884	+
1000437	MIR_OFF	g1115	ctg1	3842635	3842840	3842604-3842635,3842692-3842783,3842840-3843884	+
1000404	XMIR_ON	g1115	ctg1	3842635	3842840	3842604-3843884	+
1000430	XMIR_OFF	g1115	ctg1	3842635	3842840	3842573-3842635,3842692-3842783,3842840-3843884	+
1000406	XIR_ON	g1115	ctg1	3842635	3842692	3842573-3842729	+
1000416	XIR_OFF	g1115	ctg1	3842635	3842692	3842543-3842635,3842692-3843884	+
1000431	IR_ON	g1115	ctg1	3842729	3842806	3842573-3843884	+
1000438	IR_OFF	g1115	ctg1	3842729	3842806	3842573-3842729,3842806-3843884	+
1000406	XIR_ON	g1115	ctg1	3842635	3842692	3842573-3842729	+
1000418	XIR_OFF	g1115	ctg1	3842635	3842692	3842543-3842635,3842692-3842729	+
1000406	XIR_ON	g1115	ctg1	3842635	3842692	3842573-3842729	+
1000419	XIR_OFF	g1115	ctg1	3842635	3842692	3842538-3842635,3842692-3842729	+
1000406	XIR_ON	g1115	ctg1	3842635	3842692	3842573-3842729	+
1000420	XIR_OFF	g1115	ctg1	3842635	3842692	3842604-3842635,3842692-3842783	+
1000406	XIR_ON	g1115	ctg1	3842635	3842692	3842573-3842729	+
1000421	XIR_OFF	g1115	ctg1	3842635	3842692	3842573-3842635,3842692-3842783	+
1000408	XIR_ON	g1115	ctg1	3842635	3842692	3842543-3842729	+
1000416	XIR_OFF	g1115	ctg1	3842635	3842692	3842543-3842635,3842692-3843884	+
1000417	XIR_ON	g1115	ctg1	3842729	3842806	3842573-3843884	+
1000434	XIR_OFF	g1115	ctg1	3842729	3842806	3842543-3842729,3842806-3843884	+
1000439	IR_ON	g1115	ctg1	3842635	3842692	3842543-3842729	+
1000440	IR_OFF	g1115	ctg1	3842635	3842692	3842543-3842635,3842692-3842729	+
1000408	XIR_ON	g1115	ctg1	3842635	3842692	3842543-3842729	+
1000419	XIR_OFF	g1115	ctg1	3842635	3842692	3842538-3842635,3842692-3842729	+
1000408	XIR_ON	g1115	ctg1	3842635	3842692	3842543-3842729	+
1000420	XIR_OFF	g1115	ctg1	3842635	3842692	3842604-3842635,3842692-3842783	+
1000408	XIR_ON	g1115	ctg1	3842635	3842692	3842543-3842729	+
1000421	XIR_OFF	g1115	ctg1	3842635	3842692	3842573-3842635,3842692-3842783	+
1000417	XIR_ON	g1115	ctg1	3842635	3842692	3842573-3843884	+
1000416	XIR_OFF	g1115	ctg1	3842635	3842692	3842543-3842635,3842692-3843884	+
1000409	XMIR_ON	g1115	ctg1	3842635	3842806	3842573-3843884	+
1000435	XMIR_OFF	g1115	ctg1	3842635	3842806	3842543-3842635,3842692-3842729,3842806-3843884	+
1000409	XMIR_ON	g1115	ctg1	3842635	3842806	3842573-3843884	+
1000428	XMIR_OFF	g1115	ctg1	3842635	3842806	3842538-3842635,3842692-3842729,3842806-3843884	+
1000409	XMIR_ON	g1115	ctg1	3842635	3842840	3842573-3843884	+
1000429	XMIR_OFF	g1115	ctg1	3842635	3842840	3842604-3842635,3842692-3842783,3842840-3843884	+
1000441	MIR_ON	g1115	ctg1	3842635	3842840	3842573-3843884	+
1000442	MIR_OFF	g1115	ctg1	3842635	3842840	3842573-3842635,3842692-3842783,3842840-3843884	+
1000443	XAE	g1115	ctg1	3842543	3842635	3842543-3842635	+
1000444	XAE	g1115	ctg1	3842573	3842635	3842573-3842635	+
1000445	XAE	g1115	ctg1	3842840	3843884	3842840-3843884	+
1000446	XAE	g1115	ctg1	3842806	3843884	3842806-3843884	+
1000447	XAE	g1115	ctg1	3842692	3842783	3842692-3842783	+
1000448	XAE	g1115	ctg1	3842692	3842729	3842692-3842729	+
1000449	AE	g1115	ctg1	3842543	3842635	3842543-3842635	+
1000450	AE	g1115	ctg1	3842604	3842635	3842604-3842635	+
1000451	XAE	g1115	ctg1	3842543	3842783	3842543-3842783	+
1000452	XAE	g1115	ctg1	3842573	3842729	3842573-3842729	+
1000453	XAE	g1115	ctg1	3842543	3842729	3842543-3842729	+
1000454	XAE	g1115	ctg1	3842543	3843884	3842543-3843884	+
1000455	XAE	g1115	ctg1	3842604	3843884	3842604-3843884	+
1000456	XAE	g1115	ctg1	3842573	3843884	3842573-3843884	+
1000457	AE	g1115	ctg1	3842543	3843884	3842543-3843884	+
1000458	AE	g1115	ctg1	3842604	3843884	3842604-3843884	+
1000459	AE	g1115	ctg1	3842538	3842635	3842538-3842635	+
1000460	XAE	g1115	ctg1	3842538	3842635	3842538-3842635	+
1000461	XAE	g1115	ctg1	3842604	3842635	3842604-3842635	+
1000462	TSS	g1116	ctg1	3846460	3846723	3846460	-
1000463	TTS	g1116	ctg1	3844966	3845166	3845166	-
1000464	TSS	g1117	ctg1	3848831	3849033	3848831	-
1000465	TTS	g1117	ctg1	3847015	3847255	3847255	-
1000466	AE	g1117	ctg1	3847719	3848120	3847719-3848120	-
1000467	AE	g1117	ctg1	3847719	3848139	3847719-3848139	-
1000468	TSS	g1118	ctg1	3852600	3853556	3852600	-
1000469	TTS	g1118	ctg1	3849213	3849334	3849334	-
1000470	TSS	g1119	ctg1	3853823	3854204	3854204	+
1000471	TSS	g1119	ctg1	3853823	3854266	3854266	+
1000472	TSS	g1119	ctg1	3853902	3853982	3853982	+
1000473	TTS	g1119	ctg1	3855359	3855529	3855359	+
1000474	TSS	g1120	ctg1	3855811	3855945	3855945	+
1000475	TTS	g1120	ctg1	3857152	3857312	3857152	+
1000476	TSS	g1121	ctg1	3861287	3861362	3861287	-
1000477	TTS	g1121	ctg1	3857435	3857728	3857728	-
1000478	TSS	g1122	ctg1	3862962	3863045	3862962	-
1000479	TTS	g1122	ctg1	3861486	3861830	3861830	-
1000480	XSKIP_ON	g1122	ctg1	3861880	3861883	3861830,3861880-3861883,3861943	-
1000481	XSKIP_OFF	g1122	ctg1	3861880	3861883	38618303861939	-
1000482	TSS	g1123	ctg1	3863441	3863575	3863575	+
1000483	TSS	g1123	ctg1	3863441	3863703	3863703	+
1000484	TTS	g1123	ctg1	3865811	3866443	3865811	+
1000485	IR_ON	g1123	ctg1	3864027	3864115	3863928-3864194	+
1000486	IR_OFF	g1123	ctg1	3864027	3864115	3863928-3864027,3864115-3864194	+
1000487	MIR_ON	g1123	ctg1	3863863	3864115	3863764-3864194	+
1000488	MIR_OFF	g1123	ctg1	3863863	3864115	3863764-3863863,3863928-3864027,3864115-3864194	+
1000489	IR_ON	g1123	ctg1	3864806	3864881	3864791-3864980	+
1000490	IR_OFF	g1123	ctg1	3864806	3864881	3864791-3864806,3864881-3864980	+
1000491	IR_ON	g1123	ctg1	3863863	3863928	3863764-3864194	+
1000492	IR_OFF	g1123	ctg1	3863863	3863928	3863764-3863863,3863928-3864194	+
1000493	TSS	g1125	ctg1	3871053	3872238	3872238	+
1000494	TTS	g1125	ctg1	3872318	3872491	3872318	+
1000495	TSS	g1126	ctg1	3873153	3873644	3873644	+
1000496	TTS	g1126	ctg1	3875474	3875617	3875474	+
1000497	TSS	g1127	ctg1	3878586	3878998	3878586	-
1000498	TTS	g1127	ctg1	3876011	3876894	3876894	-
1000499	TSS	g1128	ctg1	3879310	3879462	3879462	+
1000500	TTS	g1128	ctg1	3880567	3881065	3880567	+
1000501	TSS	g1129	ctg1	3882453	3882798	3882453	-
1000502	TTS	g1129	ctg1	3881451	3881923	3881923	-
1000503	TTS	g1129	ctg1	3881550	3881835	3881835	-
1000504	TSS	g113	ctg1	543800	544364	544364	+
1000505	TTS	g113	ctg1	552511	552921	552511	+
1000506	TSS	g1131	ctg1	3886811	3887034	3887034	+
1000507	TTS	g1131	ctg1	3891741	3891779	3891741	+
1000508	TSS	g1132	ctg1	3894324	3894406	3894324	-
1000509	TSS	g1132	ctg1	3893044	3893817	3893044	-
1000510	TTS	g1132	ctg1	3891776	3892091	3892091	-
1000511	AE	g1132	ctg1	3893044	3894273	3893044-3894273	-
1000512	AE	g1132	ctg1	3894145	3894273	3894145-3894273	-
1000513	TSS	g1133	ctg1	3895598	3895622	3895598	-
1000514	TTS	g1133	ctg1	3894585	3894986	3894986	-
1000515	TSS	g1134	ctg1	3895652	3895757	3895757	+
1000516	TTS	g1134	ctg1	3895823	3895980	3895823	+
1000517	TSS	g1136	ctg1	3897482	3897649	3897649	+
1000518	TTS	g1136	ctg1	3900284	3900484	3900284	+
1000519	XAE	g1136	ctg1	3897881	3897984	3897881-3897984	+
1000520	XAE	g1136	ctg1	3897881	3898006	3897881-3898006	+
1000521	XAE	g1136	ctg1	3897876	3898006	3897876-3898006	+
1000522	XAE	g1136	ctg1	3898060	3898133	3898060-3898133	+
1000523	XAE	g1136	ctg1	3898042	3898133	3898042-3898133	+
1000524	TSS	g1137	ctg1	3904418	3904744	3904418	-
1000525	TTS	g1137	ctg1	3902227	3902423	3902423	-
1000526	TTS	g1137	ctg1	3902227	3902344	3902344	-
1000527	TTS	g1137	ctg1	3902227	3902252	3902252	-
1000528	IR_ON	g1137	ctg1	3903036	3903103	3903026-3903141	-
1000529	IR_OFF	g1137	ctg1	3903036	3903103	3903026-3903036,3903103-3903141	-
1000530	TSS	g114	ctg1	555911	556097	555911	-
1000531	TTS	g114	ctg1	552971	554733	554733	-
1000532	TSS	g1143	ctg1	3961177	3961298	3961177	-
1000533	TTS	g1143	ctg1	3952030	3952716	3952716	-
1000534	TSS	g1144	ctg1	3961426	3962094	3962094	+
1000535	TSS	g1144	ctg1	3961440	3961669	3961669	+
1000536	TTS	g1144	ctg1	3962465	3963425	3962465	+
1000537	TSS	g1145	ctg1	3963657	3963924	3963924	+
1000538	TTS	g1145	ctg1	3965775	3966040	3965775	+
1000539	TSS	g1146	ctg1	3967302	3967506	3967506	+
1000540	TTS	g1146	ctg1	3968941	3969594	3968941	+
1000541	TTS	g1146	ctg1	3968848	3970240	3968848	+
1000542	IR_ON	g1146	ctg1	3967876	3967928	3967860-3968070	+
1000543	IR_OFF	g1146	ctg1	3967876	3967928	3967860-3967876,3967928-3968070	+
1000544	XAE	g1146	ctg1	3968523	3968817	3968523-3968817	+
1000545	XAE	g1146	ctg1	3968523	3968787	3968523-3968787	+
1000546	AE	g1146	ctg1	3968523	3968817	3968523-3968817	+
1000547	AE	g1146	ctg1	3968523	3968636	3968523-3968636	+
1000548	XAE	g1146	ctg1	3968523	3968636	3968523-3968636	+
1000549	TSS	g1147	ctg1	3975955	3976008	3975955	-
1000550	TTS	g1147	ctg1	3970345	3970998	3970998	-
1000551	TSS	g1148	ctg1	3979245	3979622	3979245	-
1000552	TTS	g1148	ctg1	3977082	3977346	3977346	-
1000553	TSS	g1149	ctg1	3982265	3982315	3982315	+
1000554	TSS	g1149	ctg1	3982265	3982468	3982468	+
1000555	TTS	g1149	ctg1	3983156	3983834	3983156	+
1000556	XAE	g1149	ctg1	3982525	3982602	3982525-3982602	+
1000557	XAE	g1149	ctg1	3982525	3982666	3982525-3982666	+
1000558	TSS	g115	ctg1	556249	556471	556471	+
1000559	TSS	g115	ctg1	556249	556941	556941	+
1000560	TTS	g115	ctg1	560939	561592	560939	+
1000561	TTS	g115	ctg1	560766	561742	560766	+
1000562	MIR_ON	g115	ctg1	560367	560578	560063-560613	+
1000563	MIR_OFF	g115	ctg1	560367	560578	560063-560367,560421-560529,560578-560613	+
1000564	IR_ON	g115	ctg1	560529	560578	560421-560613	+
1000565	IR_OFF	g115	ctg1	560529	560578	560421-560529,560578-560613	+
1000566	IR_ON	g115	ctg1	560367	560421	560063-560529	+
1000567	IR_OFF	g115	ctg1	560367	560421	560063-560367,560421-560529	+
1000568	XIR_ON	g115	ctg1	560691	560766	560679-560871	+
1000569	XIR_OFF	g115	ctg1	560691	560766	560679-560691,560766-561742	+
1000570	IR_ON	g115	ctg1	560367	560421	560063-560613	+
1000571	IR_OFF	g115	ctg1	560367	560421	560063-560367,560421-560613	+
1000570	IR_ON	g115	ctg1	560529	560578	560063-560613	+
1000572	IR_OFF	g115	ctg1	560529	560578	560063-560529,560578-560613	+
1000573	XIR_ON	g115	ctg1	560367	560421	560063-560529	+
1000574	XIR_OFF	g115	ctg1	560367	560421	560063-560367,560421-560613	+
1000575	XAE	g115	ctg1	560679	560871	560679-560871	+
1000576	XAE	g115	ctg1	560679	560691	560679-560691	+
1000577	XAE	g115	ctg1	560063	560367	560063-560367	+
1000578	XAE	g115	ctg1	560063	560529	560063-560529	+
1000579	TSS	g1151	ctg1	3986796	3987788	3987788	+
1000580	TSS	g1151	ctg1	3986796	3986887	3986887	+
1000581	TSS	g1151	ctg1	3986796	3987491	3987491	+
1000582	TTS	g1151	ctg1	3989364	3989519	3989364	+
1000583	IR_ON	g1151	ctg1	3987909	3988004	3987845-3988116	+
1000584	IR_OFF	g1151	ctg1	3987909	3988004	3987845-3987909,3988004-3988116	+
1000585	MIR_ON	g1151	ctg1	3987048	3987222	3986942-3987788	+
1000586	MIR_OFF	g1151	ctg1	3987048	3987222	3986942-3987048,3987105-3987163,3987222-3987788	+
1000587	TSS	g1152	ctg1	3989794	3991226	3991226	+
1000588	TTS	g1152	ctg1	3993085	3994317	3993085	+
1000589	TSS	g1153	ctg1	3991895	3992249	3992249	+
1000590	TTS	g1153	ctg1	3992309	3992511	3992309	+
1000591	TSS	g1155	ctg1	3997372	3997599	3997372	-
1000592	TTS	g1155	ctg1	3994665	3994822	3994822	-
1000593	AE	g1155	ctg1	3996226	3997105	3996226-3997105	-
1000594	AE	g1155	ctg1	3996226	3997074	3996226-3997074	-
1000595	TSS	g1156	ctg1	3997996	3998101	3998101	+
1000596	TTS	g1156	ctg1	3999029	3999347	3999029	+
1000597	TSS	g1157	ctg1	4001795	4002489	4001795	-
1000598	TTS	g1157	ctg1	4000611	4000721	4000721	-
1000599	TSS	g1158	ctg1	4005510	4005575	4005510	-
1000600	TTS	g1158	ctg1	4004139	4004639	4004639	-
1000601	TSS	g1159	ctg1	4006015	4007085	4006015	-
1000602	TTS	g1159	ctg1	4005683	4005715	4005715	-
1000603	TSS	g116	ctg1	563014	563047	563014	-
1000604	TSS	g116	ctg1	563016	563047	563016	-
1000605	TTS	g116	ctg1	561831	562099	562099	-
1000606	TSS	g1160	ctg1	4020367	4020413	4020367	-
1000607	TTS	g1160	ctg1	4018461	4018554	4018554	-
1000608	TTS	g1160	ctg1	4018616	4019274	4019274	-
1000609	TTS	g1160	ctg1	4018616	4019271	4019271	-
1000610	IR_ON	g1160	ctg1	4019874	4019947	4019334-4020168	-
1000611	IR_OFF	g1160	ctg1	4019874	4019947	4019334-4019874,4019947-4020168	-
1000612	TSS	g1162	ctg1	4024647	4024936	4024647	-
1000613	TTS	g1162	ctg1	4022039	4023386	4023386	-
1000614	TTS	g1162	ctg1	4022039	4024302	4024302	-
1000615	TSS	g1163	ctg1	4025010	4025168	4025168	+
1000616	TTS	g1163	ctg1	4030330	4030972	4030330	+
1000617	IR_ON	g1163	ctg1	4027927	4027983	4027888-4028829	+
1000618	IR_OFF	g1163	ctg1	4027927	4027983	4027888-4027927,4027983-4028829	+
1000619	TSS	g1165	ctg1	4032224	4032401	4032401	+
1000620	TTS	g1165	ctg1	4033909	4034321	4033909	+
1000621	TSS	g1166	ctg1	4037281	4038003	4037281	-
1000622	TTS	g1166	ctg1	4034337	4034766	4034766	-
1000623	IR_ON	g1166	ctg1	4036461	4036520	4035797-4037218	-
1000624	IR_OFF	g1166	ctg1	4036461	4036520	4035797-4036461,4036520-4037218	-
1000625	TSS	g1167	ctg1	4038405	4038407	4038407	+
1000626	TTS	g1167	ctg1	4040610	4040759	4040610	+
1000627	TSS	g1168	ctg1	4045192	4045599	4045192	-
1000628	TTS	g1168	ctg1	4041501	4041992	4041992	-
1000629	TSS	g1169	ctg1	4045780	4045999	4045999	+
1000630	TTS	g1169	ctg1	4049056	4049500	4049056	+
1000631	TSS	g117	ctg1	563366	563394	563394	+
1000632	TTS	g117	ctg1	565057	565079	565057	+
1000633	TSS	g1170	ctg1	4049659	4049741	4049741	+
1000634	TSS	g1170	ctg1	4049659	4049712	4049712	+
1000635	TTS	g1170	ctg1	4050614	4050719	4050614	+
1000636	XAE	g1170	ctg1	4049806	4049923	4049806-4049923	+
1000637	XAE	g1170	ctg1	4049765	4049923	4049765-4049923	+
1000638	AE	g1170	ctg1	4049765	4049923	4049765-4049923	+
1000639	AE	g1170	ctg1	4049806	4049923	4049806-4049923	+
1000640	TSS	g1171	ctg1	4053961	4054654	4053961	-
1000641	TTS	g1171	ctg1	4050881	4050898	4050898	-
1000642	TSS	g1172	ctg1	4054877	4055016	4055016	+
1000643	TTS	g1172	ctg1	4062322	4062572	4062322	+
1000644	IR_ON	g1172	ctg1	4056155	4056219	4055782-4056889	+
1000645	IR_OFF	g1172	ctg1	4056155	4056219	4055782-4056155,4056219-4056889	+
1000646	IR_ON	g1172	ctg1	4061102	4061161	4060981-4061243	+
1000647	IR_OFF	g1172	ctg1	4061102	4061161	4060981-4061102,4061161-4061243	+
1000648	XIR_ON	g1172	ctg1	4061102	4061161	4060981-4061243	+
1000649	XIR_OFF	g1172	ctg1	4061102	4061161	4060988-4061102,4061161-4061243	+
1000650	XAE	g1172	ctg1	4055114	4055153	4055114-4055153	+
1000651	XAE	g1172	ctg1	4055114	4055197	4055114-4055197	+
1000652	AE	g1172	ctg1	4061296	4061456	4061296-4061456	+
1000653	AE	g1172	ctg1	4061321	4061456	4061321-4061456	+
1000654	XAE	g1172	ctg1	4060825	4060910	4060825-4060910	+
1000655	XAE	g1172	ctg1	4060825	4060935	4060825-4060935	+
1000656	TSS	g1173	ctg1	4065106	4065213	4065106	-
1000657	TSS	g1173	ctg1	4064624	4065240	4064624	-
1000658	TTS	g1173	ctg1	4062753	4063574	4063574	-
1000659	XIR_ON	g1173	ctg1	4064561	4064624	4064495-4065047	-
1000660	XIR_OFF	g1173	ctg1	4064561	4064624	4064495-4064561,4064624-4065240	-
1000661	XAE	g1173	ctg1	4064495	4065047	4064495-4065047	-
1000662	XAE	g1173	ctg1	4064495	4064561	4064495-4064561	-
1000663	TSS	g1174	ctg1	4069194	4069245	4069245	+
1000664	TTS	g1174	ctg1	4072056	4072381	4072056	+
1000665	IR_ON	g1174	ctg1	4069668	4069731	4069301-4069825	+
1000666	IR_OFF	g1174	ctg1	4069668	4069731	4069301-4069668,4069731-4069825	+
1000667	TSS	g1175	ctg1	4073938	4074436	4074436	+
1000668	TSS	g1175	ctg1	4074324	4074437	4074437	+
1000669	TTS	g1175	ctg1	4074851	4075079	4074851	+
1000670	TSS	g1176	ctg1	4079672	4079814	4079814	+
1000671	TTS	g1176	ctg1	4080361	4080658	4080361	+
1000672	TSS	g1177	ctg1	4085639	4085799	4085639	-
1000673	TTS	g1177	ctg1	4080691	4084756	4084756	-
1000674	TSS	g1178	ctg1	4086991	4087551	4087551	+
1000675	TTS	g1178	ctg1	4088976	4090918	4088976	+
1000676	TTS	g1178	ctg1	4088971	4090918	4088971	+
1000677	TSS	g118	ctg1	574639	574683	574639	-
1000678	TSS	g118	ctg1	574499	574683	574499	-
1000679	TTS	g118	ctg1	565847	566515	566515	-
1000680	IR_ON	g118	ctg1	566678	566739	566573-566758	-
1000681	IR_OFF	g118	ctg1	566678	566739	566573-566678,566739-566758	-
1000682	XIR_ON	g118	ctg1	574443	574499	574423-574529	-
1000683	XIR_OFF	g118	ctg1	574443	574499	574423-574443,574499-574683	-
1000684	AE	g118	ctg1	574253	574360	574253-574360	-
1000685	AE	g118	ctg1	574253	574371	574253-574371	-
1000686	XAE	g118	ctg1	574423	574529	574423-574529	-
1000687	XAE	g118	ctg1	574423	574443	574423-574443	-
1000688	TSS	g1180	ctg1	4094691	4094772	4094691	-
1000689	TTS	g1180	ctg1	4092192	4092328	4092328	-
1000690	TSS	g1181	ctg1	4094892	4095245	4095245	+
1000691	TTS	g1181	ctg1	4097761	4098359	4097761	+
1000692	AE	g1181	ctg1	4096292	4096474	4096292-4096474	+
1000693	AE	g1181	ctg1	4096276	4096474	4096276-4096474	+
1000694	TSS	g1182	ctg1	4096872	4096944	4096944	+
1000695	TTS	g1182	ctg1	4097761	4098060	4097761	+
1000696	TSS	g1183	ctg1	4100100	4100220	4100220	+
1000697	TTS	g1183	ctg1	4102861	4103781	4102861	+
1000698	TSS	g1184	ctg1	4123769	4123933	4123769	-
1000699	TTS	g1184	ctg1	4122124	4122503	4122503	-
1000700	TTS	g1184	ctg1	4122124	4122336	4122336	-
1000701	TSS	g1185	ctg1	4128198	4128412	4128198	-
1000702	TTS	g1185	ctg1	4126141	4127189	4127189	-
1000703	TTS	g1185	ctg1	4126141	4127169	4127169	-
1000704	TSS	g1186	ctg1	4128667	4128683	4128683	+
1000705	TTS	g1186	ctg1	4133816	4134370	4133816	+
1000706	AE	g1186	ctg1	4132225	4132628	4132225-4132628	+
1000707	AE	g1186	ctg1	4132242	4132628	4132242-4132628	+
1000708	TSS	g1187	ctg1	4136322	4136732	4136322	-
1000709	TTS	g1187	ctg1	4134372	4135054	4135054	-
1000710	AE	g1187	ctg1	4135433	4135438	4135433-4135438	-
1000711	AE	g1187	ctg1	4135423	4135438	4135423-4135438	-
1000712	TSS	g1188	ctg1	4137741	4137775	4137775	+
1000713	TTS	g1188	ctg1	4138372	4138555	4138372	+
1000714	TSS	g1189	ctg1	4139074	4139209	4139209	+
1000715	TTS	g1189	ctg1	4140973	4141238	4140973	+
1000716	TSS	g119	ctg1	583939	584190	583939	-
1000717	TTS	g119	ctg1	575633	576414	575633	+
1000718	TTS	g119	ctg1	576002	576414	576002	+
1000719	XAE	g119	ctg1	575179	575494	575179-575494	+
1000720	XAE	g119	ctg1	575179	575563	575179-575563	+
1000721	TSS	g1190	ctg1	4141511	4141993	4141993	+
1000722	TTS	g1190	ctg1	4145278	4145384	4145278	+
1000723	TSS	g1191	ctg1	4147639	4147910	4147639	-
1000724	TTS	g1191	ctg1	4145472	4146010	4146010	-
1000725	AE	g1191	ctg1	4147491	4147586	4147491-4147586	-
1000726	AE	g1191	ctg1	4147491	4147562	4147491-4147562	-
1000727	TSS	g1192	ctg1	4150816	4150970	4150970	+
1000728	TTS	g1192	ctg1	4152143	4152181	4152143	+
1000729	IR_ON	g1192	ctg1	4151236	4151288	4151057-4151676	+
1000730	IR_OFF	g1192	ctg1	4151236	4151288	4151057-4151236,4151288-4151676	+
1000731	TSS	g1193	ctg1	4160929	4160957	4160929	-
1000732	TTS	g1193	ctg1	4152452	4152605	4152605	-
1000733	TSS	g1195	ctg1	4160992	4161015	4161015	+
1000734	TTS	g1195	ctg1	4161373	4161576	4161373	+
1000735	TSS	g1196	ctg1	4161906	4162527	4162527	+
1000736	TTS	g1196	ctg1	4166730	4167962	4166730	+
1000737	TSS	g1197	ctg1	4170492	4170754	4170754	+
1000738	TSS	g1197	ctg1	4170492	4170950	4170950	+
1000739	TTS	g1197	ctg1	4172577	4172754	4172577	+
1000740	TSS	g1198	ctg1	4172938	4173143	4173143	+
1000741	TTS	g1198	ctg1	4173946	4174077	4173946	+
1000742	TSS	g1199	ctg1	4183166	4183835	4183835	+
1000743	TTS	g1199	ctg1	4188229	4189059	4188229	+
1000744	SKIP_ON	g1199	ctg1	4187445	4187571	4187218,4187445-4187571,4187713	+
1000745	SKIP_OFF	g1199	ctg1	4187445	4187571	41872184187713	+
1000746	IR_ON	g1199	ctg1	4187571	4187713	4187445-4187843	+
1000747	IR_OFF	g1199	ctg1	4187571	4187713	4187445-4187571,4187713-4187843	+
1000748	AE	g1199	ctg1	4187713	4187843	4187713-4187843	+
1000749	AE	g1199	ctg1	4187445	4187843	4187445-4187843	+
1000750	TSS	g12	ctg1	55368	55370	55368	-
1000751	TTS	g12	ctg1	54665	54726	54726	-
1000752	TSS	g120	ctg1	585536	585770	585770	+
1000753	TTS	g120	ctg1	586694	586896	586694	+
1000754	TSS	g1200	ctg1	4193324	4193551	4193324	-
1000755	TTS	g1200	ctg1	4191886	4192311	4192311	-
1000756	TSS	g1201	ctg1	4193810	4193906	4193906	+
1000757	TTS	g1201	ctg1	4195804	4196070	4195804	+
1000758	TSS	g1202	ctg1	4197474	4197794	4197794	+
1000759	TTS	g1202	ctg1	4200118	4200138	4200118	+
1000760	TSS	g1203	ctg1	4200961	4201330	4200961	-
1000761	TTS	g1203	ctg1	4200756	4200789	4200789	-
1000762	TSS	g1204	ctg1	4201770	4202570	4202570	+
1000763	TTS	g1204	ctg1	4203122	4203339	4203122	+
1000764	TTS	g1204	ctg1	4203128	4203426	4203128	+
1000765	TSS	g1205	ctg1	4204406	4204906	4204406	-
1000766	TTS	g1205	ctg1	4204246	4204312	4204312	-
1000767	TSS	g1206	ctg1	4206220	4206244	4206220	-
1000768	TTS	g1206	ctg1	4205372	4205427	4205427	-
1000769	TTS	g1206	ctg1	4205372	4205430	4205430	-
1000770	TSS	g1207	ctg1	4208408	4208635	4208408	-
1000771	TTS	g1207	ctg1	4206472	4206744	4206744	-
1000772	TSS	g1208	ctg1	4210794	4210982	4210794	-
1000773	TTS	g1208	ctg1	4209081	4209407	4209407	-
1000774	TSS	g1209	ctg1	4214711	4214989	4214711	-
1000775	TTS	g1209	ctg1	4211428	4211974	4211974	-
1000776	XSKIP_ON	g1209	ctg1	4213092	4213101	4213035,4213092-4213101,4213156	-
1000777	XSKIP_OFF	g1209	ctg1	4213092	4213101	42130354213146	-
1000778	TSS	g121	ctg1	588472	588706	588472	-
1000779	TTS	g121	ctg1	587011	588418	588418	-
1000780	TSS	g1210	ctg1	4224534	4224658	4224534	-
1000781	TTS	g1210	ctg1	4215168	4215430	4215430	-
1000782	TSS	g1211	ctg1	4230657	4230949	4230949	+
1000783	TSS	g1211	ctg1	4230657	4231369	4231369	+
1000784	TTS	g1211	ctg1	4232954	4233265	4232954	+
1000785	IR_ON	g1211	ctg1	4231040	4231211	4231006-4231369	+
1000786	IR_OFF	g1211	ctg1	4231040	4231211	4231006-4231040,4231211-4231369	+
1000787	TSS	g1212	ctg1	4235394	4235895	4235394	-
1000788	TTS	g1212	ctg1	4233664	4233850	4233850	-
1000789	IR_ON	g1212	ctg1	4235007	4235065	4234925-4235182	-
1000790	IR_OFF	g1212	ctg1	4235007	4235065	4234925-4235007,4235065-4235182	-
1000789	IR_ON	g1212	ctg1	4235007	4235061	4234925-4235182	-
1000791	IR_OFF	g1212	ctg1	4235007	4235061	4234925-4235007,4235061-4235182	-
1000792	TSS	g1213	ctg1	4235994	4236359	4236359	+
1000793	TSS	g1213	ctg1	4235994	4236158	4236158	+
1000794	TSS	g1213	ctg1	4235994	4236162	4236162	+
1000795	TSS	g1213	ctg1	4237298	4237349	4237349	+
1000796	TTS	g1213	ctg1	4238854	4238980	4238854	+
1000797	IR_ON	g1213	ctg1	4237349	4237405	4237234-4237487	+
1000798	IR_OFF	g1213	ctg1	4237349	4237405	4237234-4237349,4237405-4237487	+
1000799	XIR_ON	g1213	ctg1	4237349	4237405	4237234-4237487	+
1000800	XIR_OFF	g1213	ctg1	4237349	4237405	4237298-4237349,4237405-4237487	+
1000801	XAE	g1213	ctg1	4236219	4236359	4236219-4236359	+
1000802	XAE	g1213	ctg1	4236277	4236366	4236277-4236366	+
1000803	AE	g1213	ctg1	4236219	4236359	4236219-4236359	+
1000804	AE	g1213	ctg1	4236277	4236359	4236277-4236359	+
1000805	TSS	g1214	ctg1	4244921	4245282	4244921	-
1000806	TTS	g1214	ctg1	4239209	4239495	4239495	-
1000807	XIR_ON	g1214	ctg1	4242606	4242698	4242514-4243775	-
1000808	XIR_OFF	g1214	ctg1	4242606	4242698	4242514-4242606,4242698-4243802	-
1000809	TSS	g1218	ctg1	4254379	4255177	4255177	+
1000810	TTS	g1218	ctg1	4257219	4257405	4257219	+
1000811	IR_ON	g1218	ctg1	4255262	4255310	4255240-4255334	+
1000812	IR_OFF	g1218	ctg1	4255262	4255310	4255240-4255262,4255310-4255334	+
1000813	IR_ON	g1218	ctg1	4256978	4257054	4256874-4257166	+
1000814	IR_OFF	g1218	ctg1	4256978	4257054	4256874-4256978,4257054-4257166	+
1000815	TSS	g1219	ctg1	4256859	4256943	4256859	-
1000816	TTS	g1219	ctg1	4256555	4256802	4256802	-
1000817	TSS	g122	ctg1	593551	593790	593551	-
1000818	TTS	g122	ctg1	590557	591358	591358	-
1000819	TSS	g1220	ctg1	4260411	4260454	4260411	-
1000820	TTS	g1220	ctg1	4257666	4257793	4257793	-
1000821	IR_ON	g1220	ctg1	4257948	4258031	4257869-4258092	-
1000822	IR_OFF	g1220	ctg1	4257948	4258031	4257869-4257948,4258031-4258092	-
1000823	TSS	g1221	ctg1	4261363	4261431	4261431	+
1000824	TTS	g1221	ctg1	4262402	4262445	4262402	+
1000825	TSS	g1222	ctg1	4271035	4272134	4272134	+
1000826	TTS	g1222	ctg1	4273769	4275023	4273769	+
1000827	TSS	g1224	ctg1	4281599	4282901	4281599	-
1000828	TTS	g1224	ctg1	4277019	4277038	4277038	-
1000829	TSS	g1225	ctg1	4283015	4283283	4283283	+
1000830	TSS	g1225	ctg1	4283015	4283102	4283102	+
1000831	TTS	g1225	ctg1	4283339	4283717	4283339	+
1000832	TSS	g1226	ctg1	4286976	4288088	4286976	-
1000833	TTS	g1226	ctg1	4286421	4286871	4286871	-
1000834	TSS	g1227	ctg1	4290952	4291096	4290952	-
1000835	TTS	g1227	ctg1	4288586	4288872	4288872	-
1000836	TTS	g1227	ctg1	4288586	4289260	4289260	-
1000837	TTS	g1227	ctg1	4288586	4288869	4288869	-
1000838	TTS	g1227	ctg1	4288586	4288630	4288630	-
1000839	IR_ON	g1227	ctg1	4290499	4290557	4289334-4290695	-
1000840	IR_OFF	g1227	ctg1	4290499	4290557	4289334-4290499,4290557-4290695	-
1000841	AE	g1227	ctg1	4290755	4290882	4290755-4290882	-
1000842	AE	g1227	ctg1	4290775	4290882	4290775-4290882	-
1000843	TSS	g1228	ctg1	4291541	4291685	4291685	+
1000844	TTS	g1228	ctg1	4293431	4293593	4293431	+
1000845	TSS	g1229	ctg1	4294773	4294787	4294773	-
1000846	TTS	g1229	ctg1	4293970	4294005	4294005	-
1000847	TSS	g123	ctg1	598995	599229	599229	+
1000848	TSS	g123	ctg1	598995	599666	599666	+
1000849	TSS	g123	ctg1	599532	599920	599920	+
1000850	TTS	g123	ctg1	600154	600249	600154	+
1000851	TSS	g1231	ctg1	4297086	4297330	4297330	+
1000852	TTS	g1231	ctg1	4297423	4298698	4297423	+
1000853	TSS	g1233	ctg1	4301263	4301714	4301263	-
1000854	TTS	g1233	ctg1	4301171	4301210	4301210	-
1000855	TSS	g1234	ctg1	4305467	4305692	4305467	-
1000856	TTS	g1234	ctg1	4302967	4303768	4303768	-
1000857	TSS	g1235	ctg1	4305912	4305961	4305961	+
1000858	TTS	g1235	ctg1	4307775	4308207	4307775	+
1000859	TTS	g1235	ctg1	4308025	4308207	4308025	+
1000860	TTS	g1235	ctg1	4307792	4308207	4307792	+
1000861	TSS	g1236	ctg1	4311463	4311652	4311652	+
1000862	TSS	g1236	ctg1	4311463	4311648	4311648	+
1000863	TTS	g1236	ctg1	4312430	4312660	4312430	+
1000864	TSS	g1237	ctg1	4314915	4314964	4314915	-
1000865	TTS	g1237	ctg1	4312699	4312929	4312929	-
1000866	IR_ON	g1237	ctg1	4313855	4313915	4313774-4314301	-
1000867	IR_OFF	g1237	ctg1	4313855	4313915	4313774-4313855,4313915-4314301	-
1000868	TSS	g1238	ctg1	4314915	4314964	4314915	-
1000869	TTS	g1238	ctg1	4314189	4314301	4314301	-
1000870	TSS	g1239	ctg1	4315114	4315121	4315121	+
1000871	TTS	g1239	ctg1	4315792	4315966	4315792	+
1000872	TSS	g1240	ctg1	4316648	4317134	4317134	+
1000873	TTS	g1240	ctg1	4317195	4318693	4317195	+
1000874	TSS	g1241	ctg1	4316304	4316434	4316434	+
1000875	TTS	g1241	ctg1	4321545	4321718	4321545	+
1000876	AE	g1241	ctg1	4319015	4319129	4319015-4319129	+
1000877	AE	g1241	ctg1	4318996	4319129	4318996-4319129	+
1000878	AE	g1241	ctg1	4319020	4319129	4319020-4319129	+
1000879	TSS	g1242	ctg1	4324302	4324720	4324302	-
1000880	TTS	g1242	ctg1	4322459	4323025	4323025	-
1000881	TSS	g1243	ctg1	4327842	4328732	4327842	-
1000882	TTS	g1243	ctg1	4325149	4325343	4325343	-
1000883	TSS	g1245	ctg1	4334819	4335121	4334819	-
1000884	TTS	g1245	ctg1	4325149	4325343	4325343	-
1000885	TSS	g1246	ctg1	4335311	4335696	4335696	+
1000886	TTS	g1246	ctg1	4336602	4336761	4336602	+
1000887	TSS	g1247	ctg1	4340588	4341130	4340588	-
1000888	TTS	g1247	ctg1	4338254	4338839	4338839	-
1000889	TSS	g1248	ctg1	4346776	4346867	4346867	+
1000890	TTS	g1248	ctg1	4347728	4348676	4347728	+
1000891	TSS	g1249	ctg1	4353872	4353903	4353872	-
1000892	TTS	g1249	ctg1	4350291	4351723	4351723	-
1000893	TSS	g125	ctg1	605078	605551	605078	-
1000894	TTS	g125	ctg1	590557	590863	590863	-
1000895	TTS	g125	ctg1	590557	590941	590941	-
1000896	TSS	g1250	ctg1	4355307	4355331	4355307	-
1000897	TTS	g1250	ctg1	4354361	4354572	4354572	-
1000898	TSS	g1251	ctg1	4355526	4356037	4356037	+
1000899	TSS	g1251	ctg1	4355526	4355623	4355623	+
1000900	TTS	g1251	ctg1	4357949	4358117	4357949	+
1000901	AE	g1251	ctg1	4357373	4357891	4357373-4357891	+
1000902	AE	g1251	ctg1	4357412	4357891	4357412-4357891	+
1000903	TSS	g1252	ctg1	4358429	4358672	4358672	+
1000904	TTS	g1252	ctg1	4360556	4360672	4360556	+
1000905	TSS	g1253	ctg1	4358421	4358672	4358672	+
1000906	TTS	g1253	ctg1	4366496	4367141	4366496	+
1000907	IR_ON	g1253	ctg1	4362685	4362764	4362427-4362818	+
1000908	IR_OFF	g1253	ctg1	4362685	4362764	4362427-4362685,4362764-4362818	+
1000909	AE	g1253	ctg1	4361524	4361557	4361524-4361557	+
1000910	AE	g1253	ctg1	4361495	4361557	4361495-4361557	+
1000911	TSS	g1254	ctg1	4371955	4372220	4371955	-
1000912	TTS	g1254	ctg1	4367644	4368445	4368445	-
1000913	IR_ON	g1254	ctg1	4371435	4371531	4371338-4371595	-
1000914	IR_OFF	g1254	ctg1	4371435	4371531	4371338-4371435,4371531-4371595	-
1000915	TSS	g1255	ctg1	4374719	4374842	4374719	-
1000916	TTS	g1255	ctg1	4373391	4374113	4374113	-
1000917	TSS	g1256	ctg1	4376949	4377087	4376949	-
1000918	TTS	g1256	ctg1	4373772	4374113	4374113	-
1000919	TSS	g1257	ctg1	4380191	4380503	4380191	-
1000920	TTS	g1257	ctg1	4378033	4378277	4378277	-
1000921	TSS	g1258	ctg1	4385008	4385381	4385008	-
1000922	TTS	g1258	ctg1	4382390	4384057	4384057	-
1000923	TTS	g1258	ctg1	4382390	4384171	4384171	-
1000924	TTS	g1258	ctg1	4382390	4384066	4384066	-
1000925	TSS	g126	ctg1	606730	606940	606730	-
1000926	TTS	g126	ctg1	605795	606049	606049	-
1000927	TTS	g126	ctg1	605869	605893	605893	-
1000928	TSS	g1260	ctg1	4391424	4391563	4391424	-
1000929	TTS	g1260	ctg1	4390172	4390620	4390620	-
1000930	TTS	g1260	ctg1	4390172	4390461	4390461	-
1000931	TSS	g1261	ctg1	4393793	4393896	4393793	-
1000932	TTS	g1261	ctg1	4392724	4392955	4392955	-
1000933	TSS	g1262	ctg1	4393988	4394130	4394130	+
1000934	TTS	g1262	ctg1	4394365	4396137	4394365	+
1000935	TSS	g1263	ctg1	4398169	4398635	4398169	-
1000936	TTS	g1263	ctg1	4396553	4396698	4396698	-
1000937	TTS	g1263	ctg1	4396621	4397406	4397406	-
1000938	TSS	g1264	ctg1	4399393	4399532	4399532	+
1000939	TTS	g1264	ctg1	4399628	4399738	4399628	+
1000940	TSS	g1265	ctg1	4402651	4403133	4403133	+
1000941	TTS	g1265	ctg1	4406622	4407761	4406622	+
1000942	TTS	g1265	ctg1	4406637	4407772	4406637	+
1000943	TSS	g1268	ctg1	4412359	4414265	4412359	-
1000944	TTS	g1268	ctg1	4410116	4411095	4411095	-
1000945	TSS	g1269	ctg1	4415432	4416230	4415432	-
1000946	TTS	g1269	ctg1	4414664	4415339	4415339	-
1000947	TTS	g1269	ctg1	4414664	4415679	4415679	-
1000948	TTS	g1269	ctg1	4414664	4415376	4415376	-
1000949	TSS	g127	ctg1	607121	607380	607380	+
1000950	TTS	g127	ctg1	608995	609096	608995	+
1000951	AE	g127	ctg1	607707	607859	607707-607859	+
1000952	AE	g127	ctg1	607806	607859	607806-607859	+
1000953	AE	g127	ctg1	607711	607859	607711-607859	+
1000954	TSS	g1270	ctg1	4416500	4416839	4416839	+
1000955	TSS	g1270	ctg1	4416500	4416587	4416587	+
1000956	TTS	g1270	ctg1	4420131	4420462	4420131	+
1000957	XIR_ON	g1270	ctg1	4419981	4420039	4419831-4420076	+
1000958	XIR_OFF	g1270	ctg1	4419981	4420039	4419831-4419981,4420039-4420063	+
1000959	AE	g1270	ctg1	4416936	4417042	4416936-4417042	+
1000960	AE	g1270	ctg1	4416969	4417042	4416969-4417042	+
1000961	AE	g1270	ctg1	4416971	4417042	4416971-4417042	+
1000962	TSS	g1271	ctg1	4419069	4419108	4419108	+
1000963	TTS	g1271	ctg1	4420131	4420462	4420131	+
1000964	TSS	g1272	ctg1	4421077	4421248	4421248	+
1000965	TTS	g1272	ctg1	4421335	4422337	4421335	+
1000966	TSS	g1273	ctg1	4425557	4425974	4425557	-
1000967	TTS	g1273	ctg1	4423065	4424123	4424123	-
1000968	IR_ON	g1273	ctg1	4425378	4425430	4424186-4425503	-
1000969	IR_OFF	g1273	ctg1	4425378	4425430	4424186-4425378,4425430-4425503	-
1000970	TSS	g1274	ctg1	4426194	4426499	4426499	+
1000971	TTS	g1274	ctg1	4426561	4428090	4426561	+
1000972	TSS	g1275	ctg1	4437057	4438278	4437057	-
1000973	TTS	g1275	ctg1	4428170	4428347	4428347	-
1000974	TSS	g1276	ctg1	4433204	4433248	4433204	-
1000975	TTS	g1276	ctg1	4432729	4432758	4432758	-
1000976	TSS	g1278	ctg1	4440939	4441503	4441503	+
1000977	TSS	g1278	ctg1	4440939	4441507	4441507	+
1000978	TTS	g1278	ctg1	4445186	4447047	4445186	+
1000979	TSS	g1279	ctg1	4449103	4449673	4449673	+
1000980	TTS	g1279	ctg1	4449728	4450554	4449728	+
1000981	TSS	g128	ctg1	610737	612588	612588	+
1000982	TTS	g128	ctg1	613225	615288	613225	+
1000983	IR_ON	g128	ctg1	613056	613123	612643-613167	+
1000984	IR_OFF	g128	ctg1	613056	613123	612643-613056,613123-613167	+
1000985	TSS	g1281	ctg1	4456775	4456815	4456775	-
1000986	TTS	g1281	ctg1	4451295	4451792	4451792	-
1000987	TSS	g1283	ctg1	4459321	4459433	4459433	+
1000988	TTS	g1283	ctg1	4463949	4465768	4463949	+
1000989	SKIP_ON	g1283	ctg1	4463167	4463196	4463071,4463167-4463196,4463280	+
1000990	SKIP_OFF	g1283	ctg1	4463167	4463196	44630714463280	+
1000991	TSS	g1284	ctg1	4466160	4466326	4466160	-
1000992	TTS	g1284	ctg1	4465901	4466100	4466100	-
1000993	TSS	g1285	ctg1	4466513	4466898	4466898	+
1000994	TTS	g1285	ctg1	4469926	4470245	4469926	+
1000995	IR_ON	g1285	ctg1	4467761	4467881	4467636-4468444	+
1000996	IR_OFF	g1285	ctg1	4467761	4467881	4467636-4467761,4467881-4468444	+
1000997	TSS	g1286	ctg1	4474185	4474367	4474367	+
1000998	TSS	g1286	ctg1	4474393	4475700	4475700	+
1000999	TTS	g1286	ctg1	4475771	4477774	4475771	+
1001000	TSS	g1287	ctg1	4478136	4478500	4478500	+
1001001	TTS	g1287	ctg1	4481467	4481616	4481467	+
1001002	IR_ON	g1287	ctg1	4480494	4480584	4480076-4480601	+
1001003	IR_OFF	g1287	ctg1	4480494	4480584	4480076-4480494,4480584-4480601	+
1001004	TSS	g1288	ctg1	4483973	4484699	4484699	+
1001005	TSS	g1288	ctg1	4483973	4484845	4484845	+
1001006	TTS	g1288	ctg1	4490157	4490416	4490157	+
1001007	TSS	g1289	ctg1	4491402	4491561	4491402	-
1001008	TTS	g1289	ctg1	4490651	4491347	4491347	-
1001009	TSS	g1290	ctg1	4491694	4493227	4493227	+
1001010	TTS	g1290	ctg1	4493320	4494141	4493320	+
1001011	TSS	g1291	ctg1	4498056	4498252	4498056	-
1001012	TTS	g1291	ctg1	4494517	4494984	4494984	-
1001013	TSS	g1292	ctg1	4499424	4500012	4500012	+
1001014	TTS	g1292	ctg1	4502132	4502143	4502132	+
1001015	TSS	g1293	ctg1	4507077	4507254	4507077	-
1001016	TTS	g1293	ctg1	4503944	4504142	4504142	-
1001017	TSS	g1294	ctg1	4512573	4512759	4512573	-
1001018	TTS	g1294	ctg1	4508520	4509450	4509450	-
1001019	IR_ON	g1294	ctg1	4509771	4509850	4509499-4510018	-
1001020	IR_OFF	g1294	ctg1	4509771	4509850	4509499-4509771,4509850-4510018	-
1001021	TSS	g1295	ctg1	4513670	4514301	4514301	+
1001022	TSS	g1295	ctg1	4513670	4513965	4513965	+
1001023	TSS	g1295	ctg1	4513670	4513912	4513912	+
1001024	TSS	g1295	ctg1	4513670	4513920	4513920	+
1001025	TSS	g1295	ctg1	4513670	4513883	4513883	+
1001026	TTS	g1295	ctg1	4515501	4515650	4515501	+
1001027	XSKIP_ON	g1295	ctg1	4514495	4514533	4514446,4514495-4514533,4514590	+
1001028	XSKIP_OFF	g1295	ctg1	4514495	4514533	45144464514535	+
1001029	XAE	g1295	ctg1	4514030	4514301	4514030-4514301	+
1001030	XAE	g1295	ctg1	4513976	4514301	4513976-4514301	+
1001031	TSS	g1296	ctg1	4516018	4516069	4516069	+
1001032	TTS	g1296	ctg1	4518674	4519459	4518674	+
1001033	TSS	g1297	ctg1	4521360	4521426	4521426	+
1001034	TSS	g1297	ctg1	4521360	4521814	4521814	+
1001035	TTS	g1297	ctg1	4522134	4522479	4522134	+
1001036	TSS	g1298	ctg1	4522799	4523219	4523219	+
1001037	TTS	g1298	ctg1	4523995	4524111	4523995	+
1001038	TSS	g1299	ctg1	4524352	4525267	4524352	-
1001039	TTS	g1299	ctg1	4524171	4524287	4524287	-
1001040	TSS	g13	ctg1	87041	87326	87326	+
1001041	TSS	g13	ctg1	100796	101280	101280	+
1001042	TTS	g13	ctg1	107102	107599	107102	+
1001043	TSS	g130	ctg1	615412	615618	615618	+
1001044	TTS	g130	ctg1	616655	616755	616655	+
1001045	SKIP_ON	g130	ctg1	616300	616310	616213,616300-616310,616389	+
1001046	SKIP_OFF	g130	ctg1	616300	616310	616213616389	+
1001047	TSS	g1300	ctg1	4527425	4527742	4527425	-
1001048	TTS	g1300	ctg1	4525602	4525924	4525924	-
1001049	TSS	g1301	ctg1	4528061	4528087	4528087	+
1001050	TTS	g1301	ctg1	4528533	4528844	4528533	+
1001051	TSS	g1302	ctg1	4529384	4529429	4529429	+
1001052	TTS	g1302	ctg1	4531773	4532012	4531773	+
1001053	TSS	g1303	ctg1	4535991	4536152	4535991	-
1001054	TTS	g1303	ctg1	4532293	4532532	4532532	-
1001055	TSS	g1304	ctg1	4534449	4535073	4534449	-
1001056	TTS	g1304	ctg1	4534279	4534311	4534311	-
1001057	TSS	g1305	ctg1	4536236	4537499	4537499	+
1001058	TTS	g1305	ctg1	4541740	4542605	4541740	+
1001059	TSS	g1306	ctg1	4547752	4547974	4547752	-
1001060	TTS	g1306	ctg1	4545293	4545370	4545370	-
1001061	TTS	g1306	ctg1	4545293	4546188	4546188	-
1001062	TTS	g1306	ctg1	4545293	4547684	4547684	-
1001063	AE	g1306	ctg1	4543427	4543568	4543427-4543568	-
1001064	AE	g1306	ctg1	4543427	4543617	4543427-4543617	-
1001065	TSS	g1307	ctg1	4548149	4548415	4548415	+
1001066	TSS	g1307	ctg1	4548149	4548244	4548244	+
1001067	TTS	g1307	ctg1	4553959	4554405	4553959	+
1001068	TSS	g1308	ctg1	4560001	4560365	4560001	-
1001069	TTS	g1308	ctg1	4555900	4556331	4556331	-
1001070	TSS	g1309	ctg1	4560573	4560704	4560704	+
1001071	TTS	g1309	ctg1	4565861	4566208	4565861	+
1001072	TSS	g131	ctg1	617884	619612	617884	-
1001073	TTS	g131	ctg1	617723	617823	617823	-
1001074	TSS	g1310	ctg1	4596002	4596107	4596107	+
1001075	TTS	g1310	ctg1	4597041	4597247	4597041	+
1001076	TSS	g1311	ctg1	4595872	4596107	4596107	+
1001077	TTS	g1311	ctg1	4598816	4599689	4598816	+
1001078	TSS	g1313	ctg1	4601947	4602453	4601947	-
1001079	TTS	g1313	ctg1	4599220	4600343	4600343	-
1001080	TSS	g1314	ctg1	4604365	4604391	4604365	-
1001081	TTS	g1314	ctg1	4602579	4603008	4603008	-
1001082	TSS	g1315	ctg1	4609334	4609776	4609776	+
1001083	TSS	g1315	ctg1	4609334	4610410	4610410	+
1001084	TSS	g1315	ctg1	4609334	4610975	4610975	+
1001085	TTS	g1315	ctg1	4614859	4614954	4614859	+
1001086	IR_ON	g1315	ctg1	4610633	4610683	4610476-4610975	+
1001087	IR_OFF	g1315	ctg1	4610633	4610683	4610476-4610633,4610683-4610975	+
1001088	TSS	g1316	ctg1	4619014	4619155	4619014	-
1001089	TTS	g1316	ctg1	4617902	4618951	4618951	-
1001090	TSS	g1317	ctg1	4626049	4626232	4626049	-
1001091	TTS	g1317	ctg1	4621525	4622122	4622122	-
1001092	TSS	g1319	ctg1	4629570	4630059	4629570	-
1001093	TTS	g1319	ctg1	4626784	4627251	4627251	-
1001094	TTS	g1319	ctg1	4626784	4627644	4627644	-
1001095	TSS	g132	ctg1	620568	620773	620773	+
1001096	TTS	g132	ctg1	629742	632264	629742	+
1001097	IR_ON	g132	ctg1	620846	620906	620832-621016	+
1001098	IR_OFF	g132	ctg1	620846	620906	620832-620846,620906-621016	+
1001097	IR_ON	g132	ctg1	620846	620909	620832-621016	+
1001099	IR_OFF	g132	ctg1	620846	620909	620832-620846,620909-621016	+
1001100	AE	g132	ctg1	622877	623120	622877-623120	+
1001101	AE	g132	ctg1	622929	623120	622929-623120	+
1001102	TSS	g1320	ctg1	4632592	4633165	4633165	+
1001103	TTS	g1320	ctg1	4633221	4633277	4633221	+
1001104	TSS	g1321	ctg1	4636819	4637240	4636819	-
1001105	TTS	g1321	ctg1	4634976	4635232	4635232	-
1001106	TSS	g1323	ctg1	4638406	4638600	4638600	+
1001107	TTS	g1323	ctg1	4644636	4646537	4644636	+
1001108	TSS	g1324	ctg1	4644316	4644573	4644573	+
1001109	TTS	g1324	ctg1	4644636	4646117	4644636	+
1001110	TSS	g1325	ctg1	4647874	4648642	4648642	+
1001111	TSS	g1325	ctg1	4647874	4647946	4647946	+
1001112	TSS	g1325	ctg1	4647874	4648190	4648190	+
1001113	TTS	g1325	ctg1	4649305	4649436	4649305	+
1001114	TSS	g1326	ctg1	4652224	4652245	4652224	-
1001115	TTS	g1326	ctg1	4649762	4650494	4650494	-
1001116	TSS	g1327	ctg1	4657905	4657965	4657905	-
1001117	TTS	g1327	ctg1	4652454	4652705	4652705	-
1001118	TSS	g1328	ctg1	4659944	4660051	4659944	-
1001119	TTS	g1328	ctg1	4658427	4659686	4659686	-
1001120	TSS	g1329	ctg1	4665354	4665964	4665964	+
1001121	TTS	g1329	ctg1	4668549	4668883	4668549	+
1001122	TSS	g1330	ctg1	4671148	4671444	4671148	-
1001123	TTS	g1330	ctg1	4670476	4671093	4671093	-
1001124	TSS	g1331	ctg1	4674552	4675005	4674552	-
1001125	TTS	g1331	ctg1	4668775	4669679	4669679	-
1001126	IR_ON	g1331	ctg1	4674164	4674255	4673906-4674490	-
1001127	IR_OFF	g1331	ctg1	4674164	4674255	4673906-4674164,4674255-4674490	-
1001128	TSS	g1334	ctg1	4691124	4691298	4691124	-
1001129	TTS	g1334	ctg1	4688544	4688768	4688768	-
1001130	IR_ON	g1334	ctg1	4690840	4690900	4690806-4691071	-
1001131	IR_OFF	g1334	ctg1	4690840	4690900	4690806-4690840,4690900-4691071	-
1001132	TSS	g1335	ctg1	4699857	4700139	4700139	+
1001133	TTS	g1335	ctg1	4703635	4704659	4703635	+
1001134	TSS	g1336	ctg1	4712812	4712880	4712812	-
1001135	TTS	g1336	ctg1	4710618	4711338	4711338	-
1001136	TTS	g1336	ctg1	4710618	4710832	4710832	-
1001137	IR_ON	g1336	ctg1	4712226	4712311	4711404-4712580	-
1001138	IR_OFF	g1336	ctg1	4712226	4712311	4711404-4712226,4712311-4712580	-
1001139	TSS	g1340	ctg1	4745637	4745802	4745637	-
1001140	TTS	g1340	ctg1	4742729	4742855	4742855	-
1001141	TSS	g1341	ctg1	4745952	4746260	4746260	+
1001142	TTS	g1341	ctg1	4748774	4749056	4748774	+
1001143	TSS	g1342	ctg1	4749521	4749647	4749647	+
1001144	TTS	g1342	ctg1	4750716	4750755	4750716	+
1001145	TSS	g1343	ctg1	4755897	4756089	4755897	-
1001146	TSS	g1343	ctg1	4755881	4756089	4755881	-
1001147	TTS	g1343	ctg1	4756266	4757079	4757079	-
1001148	TTS	g1343	ctg1	4756266	4757070	4757070	-
1001149	XAE	g1343	ctg1	4755731	4755836	4755731-4755836	-
1001150	XAE	g1343	ctg1	4755731	4755821	4755731-4755821	-
1001151	TSS	g1345	ctg1	4765962	4766203	4765962	-
1001152	TSS	g1345	ctg1	4765823	4765845	4765823	-
1001153	TTS	g1345	ctg1	4764978	4765460	4765460	-
1001154	TSS	g1346	ctg1	4766298	4766465	4766465	+
1001155	TTS	g1346	ctg1	4767169	4767374	4767169	+
1001156	TSS	g1347	ctg1	4769590	4769812	4769812	+
1001157	TTS	g1347	ctg1	4771096	4771985	4771096	+
1001158	TSS	g1348	ctg1	4773265	4773691	4773691	+
1001159	TTS	g1348	ctg1	4773748	4773782	4773748	+
1001160	TSS	g1349	ctg1	4774155	4774370	4774370	+
1001161	TTS	g1349	ctg1	4775234	4775811	4775234	+
1001162	TSS	g135	ctg1	634182	634681	634681	+
1001163	TSS	g135	ctg1	634182	634772	634772	+
1001164	TTS	g135	ctg1	636039	636270	636039	+
1001165	XAE	g135	ctg1	634838	634976	634838-634976	+
1001166	XAE	g135	ctg1	634852	634976	634852-634976	+
1001167	TSS	g1350	ctg1	4775925	4776406	4776406	+
1001168	TTS	g1350	ctg1	4777318	4777650	4777318	+
1001169	TSS	g1351	ctg1	4786671	4786830	4786671	-
1001170	TTS	g1351	ctg1	4786225	4786603	4786603	-
1001171	TSS	g1352	ctg1	4749521	4749647	4749647	+
1001172	TSS	g1352	ctg1	4796449	4796581	4796581	+
1001173	TTS	g1352	ctg1	4797947	4798153	4797947	+
1001174	TSS	g1353	ctg1	4798651	4799070	4798651	-
1001175	TTS	g1353	ctg1	4798431	4798456	4798456	-
1001176	TSS	g1354	ctg1	4803266	4803810	4803810	+
1001177	TSS	g1354	ctg1	4803266	4803808	4803808	+
1001178	TTS	g1354	ctg1	4806189	4806252	4806189	+
1001179	TSS	g1355	ctg1	4806853	4806928	4806928	+
1001180	TTS	g1355	ctg1	4807290	4808273	4807290	+
1001181	TSS	g1356	ctg1	4815830	4816610	4815830	-
1001182	TTS	g1356	ctg1	4814040	4814346	4814346	-
1001183	TTS	g1356	ctg1	4814502	4814679	4814679	-
1001184	IR_ON	g1356	ctg1	4815613	4815681	4815366-4815761	-
1001185	IR_OFF	g1356	ctg1	4815613	4815681	4815366-4815613,4815681-4815761	-
1001186	TSS	g1357	ctg1	4819274	4819363	4819363	+
1001187	TTS	g1357	ctg1	4820760	4820889	4820760	+
1001188	TSS	g1358	ctg1	4827076	4827434	4827076	-
1001189	TTS	g1358	ctg1	4824219	4824401	4824401	-
1001190	TTS	g1358	ctg1	4824219	4824386	4824386	-
1001191	XSKIP_ON	g1358	ctg1	4826680	4826748	4826601,4826680-4826748,4826958	-
1001192	XSKIP_OFF	g1358	ctg1	4826680	4826748	48265764826958	-
1001193	TSS	g1359	ctg1	4838748	4838987	4838748	-
1001194	TTS	g1359	ctg1	4835086	4835265	4835265	-
1001195	TTS	g1359	ctg1	4835086	4835269	4835269	-
1001196	TSS	g136	ctg1	641233	641490	641233	-
1001197	TTS	g136	ctg1	639104	639287	639287	-
1001198	TSS	g1360	ctg1	4849910	4849973	4849910	-
1001199	TSS	g1360	ctg1	4842691	4842715	4842691	-
1001200	TTS	g1360	ctg1	4841583	4841718	4841718	-
1001201	TSS	g1361	ctg1	4842946	4843026	4843026	+
1001202	TTS	g1361	ctg1	4850797	4850907	4850797	+
1001203	TTS	g1361	ctg1	4843585	4843695	4843585	+
1001204	TTS	g1361	ctg1	4853346	4853379	4853346	+
1001205	IR_ON	g1361	ctg1	4851089	4851205	4850797-4851456	+
1001206	IR_OFF	g1361	ctg1	4851089	4851205	4850797-4851089,4851205-4851456	+
1001207	TSS	g1363	ctg1	4849910	4849973	4849910	-
1001208	TTS	g1363	ctg1	4848868	4848936	4848936	-
1001209	TSS	g1364	ctg1	4850236	4850238	4850238	+
1001210	TTS	g1364	ctg1	4850797	4850907	4850797	+
1001211	TSS	g1366	ctg1	4858073	4858376	4858376	+
1001212	TTS	g1366	ctg1	4861352	4861473	4861352	+
1001213	IR_ON	g1366	ctg1	4860000	4860067	4859351-4860304	+
1001214	IR_OFF	g1366	ctg1	4860000	4860067	4859351-4860000,4860067-4860304	+
1001215	TSS	g1367	ctg1	4860081	4860304	4860304	+
1001216	TTS	g1367	ctg1	4861352	4861429	4861352	+
1001217	TSS	g1368	ctg1	4867770	4867974	4867770	-
1001218	TSS	g1368	ctg1	4866404	4867001	4866404	-
1001219	TTS	g1368	ctg1	4861561	4862047	4862047	-
1001220	XIR_ON	g1368	ctg1	4866098	4866170	4865954-4866344	-
1001221	XIR_OFF	g1368	ctg1	4866098	4866170	4865954-4866098,4866170-4867202	-
1001222	XIR_ON	g1368	ctg1	4866344	4866404	4866170-4867202	-
1001223	XIR_OFF	g1368	ctg1	4866344	4866404	4866170-4866344,4866404-4867001	-
1001224	IR_ON	g1368	ctg1	4866098	4866170	4865954-4866344	-
1001225	IR_OFF	g1368	ctg1	4866098	4866170	4865954-4866098,4866170-4866344	-
1001226	XAE	g1368	ctg1	4865954	4866098	4865954-4866098	-
1001227	XAE	g1368	ctg1	4865954	4866344	4865954-4866344	-
1001228	TSS	g137	ctg1	641967	642229	642229	+
1001229	TTS	g137	ctg1	643165	643240	643165	+
1001230	TSS	g1370	ctg1	4868162	4869940	4869940	+
1001231	TTS	g1370	ctg1	4869990	4870129	4869990	+
1001232	TSS	g1371	ctg1	4871250	4871270	4871250	-
1001233	TTS	g1371	ctg1	4870526	4870762	4870762	-
1001234	TSS	g1372	ctg1	4871583	4871915	4871915	+
1001235	TTS	g1372	ctg1	4872996	4873224	4872996	+
1001236	TSS	g1373	ctg1	4875353	4875593	4875353	-
1001237	TTS	g1373	ctg1	4873626	4873684	4873684	-
1001238	TSS	g1375	ctg1	4881596	4882132	4881596	-
1001239	TTS	g1375	ctg1	4879721	4879842	4879842	-
1001240	TSS	g1376	ctg1	4883823	4883852	4883823	-
1001241	TTS	g1376	ctg1	4882627	4883767	4883767	-
1001242	TSS	g1377	ctg1	4886420	4886491	4886491	+
1001243	TTS	g1377	ctg1	4887557	4887890	4887557	+
1001244	IR_ON	g1377	ctg1	4886795	4886872	4886566-4887128	+
1001245	IR_OFF	g1377	ctg1	4886795	4886872	4886566-4886795,4886872-4887128	+
1001246	IR_ON	g1377	ctg1	4887324	4887386	4887196-4887492	+
1001247	IR_OFF	g1377	ctg1	4887324	4887386	4887196-4887324,4887386-4887492	+
1001248	XMIR_ON	g1377	ctg1	4886795	4887048	4886566-4887128	+
1001249	XMIR_OFF	g1377	ctg1	4886795	4887048	4886555-4886795,4886872-4886997,4887048-4887128	+
1001250	XIR_ON	g1377	ctg1	4887324	4887386	4887196-4887492	+
1001251	XIR_OFF	g1377	ctg1	4887324	4887386	4887196-4887324,4887386-4887496	+
1001252	IR_ON	g1377	ctg1	4886997	4887048	4886872-4887128	+
1001253	IR_OFF	g1377	ctg1	4886997	4887048	4886872-4886997,4887048-4887128	+
1001254	AE	g1377	ctg1	4886566	4886795	4886566-4886795	+
1001255	AE	g1377	ctg1	4886555	4886795	4886555-4886795	+
1001256	TSS	g1378	ctg1	4888199	4888717	4888717	+
1001257	TTS	g1378	ctg1	4891165	4891418	4891165	+
1001258	TSS	g1379	ctg1	4891993	4892067	4892067	+
1001259	TTS	g1379	ctg1	4892533	4894288	4892533	+
1001260	TSS	g138	ctg1	643819	644158	644158	+
1001261	TTS	g138	ctg1	644237	644352	644237	+
1001262	TSS	g1380	ctg1	4898919	4899526	4898919	-
1001263	TTS	g1380	ctg1	4896545	4896608	4896608	-
1001264	TSS	g1381	ctg1	4902825	4902915	4902825	-
1001265	TTS	g1381	ctg1	4900992	4901115	4901115	-
1001266	TTS	g1381	ctg1	4900992	4901108	4901108	-
1001267	IR_ON	g1381	ctg1	4902462	4902526	4902262-4902757	-
1001268	IR_OFF	g1381	ctg1	4902462	4902526	4902262-4902462,4902526-4902757	-
1001269	IR_ON	g1381	ctg1	4901382	4901470	4901218-4901536	-
1001270	IR_OFF	g1381	ctg1	4901382	4901470	4901218-4901382,4901470-4901536	-
1001271	AE	g1381	ctg1	4901786	4902046	4901786-4902046	-
1001272	AE	g1381	ctg1	4901786	4902016	4901786-4902016	-
1001273	TSS	g1382	ctg1	4904671	4905100	4904671	-
1001274	TTS	g1382	ctg1	4903116	4903270	4903270	-
1001275	IR_ON	g1382	ctg1	4903509	4903584	4903345-4903650	-
1001276	IR_OFF	g1382	ctg1	4903509	4903584	4903345-4903509,4903584-4903650	-
1001277	IR_ON	g1382	ctg1	4904322	4904387	4903885-4904401	-
1001278	IR_OFF	g1382	ctg1	4904322	4904387	4903885-4904322,4904387-4904401	-
1001277	IR_ON	g1382	ctg1	4904048	4904122	4903885-4904401	-
1001279	IR_OFF	g1382	ctg1	4904048	4904122	4903885-4904048,4904122-4904401	-
1001280	XIR_ON	g1382	ctg1	4904048	4904122	4903885-4904322	-
1001281	XIR_OFF	g1382	ctg1	4904048	4904122	4903885-4904048,4904122-4904401	-
1001282	XAE	g1382	ctg1	4903885	4904322	4903885-4904322	-
1001283	XAE	g1382	ctg1	4903885	4904048	4903885-4904048	-
1001284	TSS	g1384	ctg1	4920165	4920656	4920165	-
1001285	TTS	g1384	ctg1	4914040	4914108	4914108	-
1001286	XSKIP_ON	g1384	ctg1	4918902	4918916	4918851,4918902-4918916,4919478	-
1001287	XSKIP_OFF	g1384	ctg1	4918902	4918916	49187254919478	-
1001288	IR_ON	g1384	ctg1	4915257	4915309	4914928-4915364	-
1001289	IR_OFF	g1384	ctg1	4915257	4915309	4914928-4915257,4915309-4915364	-
1001290	XIR_ON	g1384	ctg1	4915257	4915309	4914703-4915364	-
1001291	XIR_OFF	g1384	ctg1	4915257	4915309	4914928-4915257,4915309-4915364	-
1001292	IR_ON	g1384	ctg1	4918916	4919478	4918902-4919599	-
1001293	IR_OFF	g1384	ctg1	4918916	4919478	4918902-4918916,4919478-4919599	-
1001294	XAE	g1384	ctg1	4914546	4914624	4914546-4914624	-
1001295	XAE	g1384	ctg1	4914546	4914636	4914546-4914636	-
1001296	XAE	g1384	ctg1	4914703	4915364	4914703-4915364	-
1001297	XAE	g1384	ctg1	4914928	4915364	4914928-4915364	-
1001298	XAE	g1384	ctg1	4918703	4918725	4918703-4918725	-
1001299	XAE	g1384	ctg1	4918703	4918851	4918703-4918851	-
1001300	TSS	g1385	ctg1	4921216	4921258	4921258	+
1001301	TSS	g1385	ctg1	4922480	4923573	4923573	+
1001302	TSS	g1385	ctg1	4922480	4924016	4924016	+
1001303	TSS	g1385	ctg1	4921538	4921657	4921657	+
1001304	TTS	g1385	ctg1	4926264	4926915	4926264	+
1001305	TSS	g1386	ctg1	4930154	4931254	4930154	-
1001306	TTS	g1386	ctg1	4928995	4930040	4930040	-
1001307	TTS	g1386	ctg1	4929355	4929553	4929553	-
1001308	TSS	g1387	ctg1	4933471	4933705	4933705	+
1001309	TTS	g1387	ctg1	4934554	4935202	4934554	+
1001310	TSS	g1388	ctg1	4935373	4935625	4935625	+
1001311	TTS	g1388	ctg1	4936507	4936923	4936507	+
1001312	AE	g1388	ctg1	4936245	4936422	4936245-4936422	+
1001313	AE	g1388	ctg1	4936245	4936435	4936245-4936435	+
1001314	AE	g1388	ctg1	4936236	4936435	4936236-4936435	+
1001315	TSS	g1389	ctg1	4944762	4944828	4944762	-
1001316	TTS	g1389	ctg1	4937147	4937532	4937532	-
1001317	TTS	g1389	ctg1	4937900	4938316	4938316	-
1001318	TSS	g139	ctg1	645098	645365	645365	+
1001319	TTS	g139	ctg1	649359	649569	649359	+
1001320	TSS	g1390	ctg1	4944762	4944828	4944762	-
1001321	TTS	g1390	ctg1	4943179	4943292	4943292	-
1001322	TSS	g1391	ctg1	4947376	4947483	4947376	-
1001323	TTS	g1391	ctg1	4944996	4945259	4945259	-
1001324	TSS	g1392	ctg1	4948189	4948296	4948296	+
1001325	TTS	g1392	ctg1	4950326	4951109	4950326	+
1001326	TSS	g1393	ctg1	4951668	4952256	4952256	+
1001327	TSS	g1393	ctg1	4951668	4953037	4953037	+
1001328	TTS	g1393	ctg1	4953637	4953830	4953637	+
1001329	TSS	g1394	ctg1	4955845	4955920	4955920	+
1001330	TTS	g1394	ctg1	4958039	4958193	4958039	+
1001331	AE	g1394	ctg1	4956042	4956091	4956042-4956091	+
1001332	AE	g1394	ctg1	4956059	4956091	4956059-4956091	+
1001333	AE	g1394	ctg1	4956694	4956964	4956694-4956964	+
1001334	AE	g1394	ctg1	4956769	4956964	4956769-4956964	+
1001335	TSS	g1395	ctg1	4959995	4960027	4959995	-
1001336	TSS	g1395	ctg1	4959619	4959723	4959619	-
1001337	TTS	g1395	ctg1	4958358	4958746	4958746	-
1001338	XSKIP_ON	g1395	ctg1	4959380	4959385	4959312,4959380-4959385,4959449	-
1001339	XSKIP_OFF	g1395	ctg1	4959380	4959385	49593124959593	-
1001340	XSKIP_ON	g1395	ctg1	4959619	4959852	4959556,4959619-4959852,4959995	-
1001341	XSKIP_OFF	g1395	ctg1	4959619	4959852	49596184959995	-
1001342	MSKIP_ON	g1395	ctg1	4959380	4959491	4959312,4959380-4959385,4959449-4959491,4959593	-
1001343	MSKIP_OFF	g1395	ctg1	4959380	4959491	49593124959593	-
1001344	IR_ON	g1395	ctg1	4959491	4959593	4959449-4959618	-
1001345	IR_OFF	g1395	ctg1	4959491	4959593	4959449-4959491,4959593-4959618	-
1001346	XIR_ON	g1395	ctg1	4959556	4959619	4959449-4959852	-
1001347	XIR_OFF	g1395	ctg1	4959556	4959619	4959449-4959556,4959619-4959723	-
1001348	IR_ON	g1395	ctg1	4959556	4959619	4959449-4959852	-
1001349	IR_OFF	g1395	ctg1	4959556	4959619	4959449-4959556,4959619-4959852	-
1001346	XIR_ON	g1395	ctg1	4959491	4959593	4959449-4959852	-
1001350	XIR_OFF	g1395	ctg1	4959491	4959593	4959449-4959491,4959593-4959618	-
1001351	AE	g1395	ctg1	4959449	4959618	4959449-4959618	-
1001352	AE	g1395	ctg1	4959449	4959852	4959449-4959852	-
1001353	TSS	g1396	ctg1	4960067	4960099	4960099	+
1001354	TTS	g1396	ctg1	4965361	4965724	4965361	+
1001355	XAE	g1396	ctg1	4960161	4960467	4960161-4960467	+
1001356	XAE	g1396	ctg1	4960161	4960547	4960161-4960547	+
1001357	XAE	g1396	ctg1	4960161	4960534	4960161-4960534	+
1001358	XAE	g1396	ctg1	4960626	4960713	4960626-4960713	+
1001359	XAE	g1396	ctg1	4960659	4960713	4960659-4960713	+
1001360	AE	g1396	ctg1	4960626	4960713	4960626-4960713	+
1001361	AE	g1396	ctg1	4960616	4960713	4960616-4960713	+
1001362	AE	g1396	ctg1	4960161	4960547	4960161-4960547	+
1001363	AE	g1396	ctg1	4960161	4960534	4960161-4960534	+
1001364	XAE	g1396	ctg1	4960603	4960713	4960603-4960713	+
1001365	XAE	g1396	ctg1	4960161	4960462	4960161-4960462	+
1001366	XAE	g1396	ctg1	4960616	4960713	4960616-4960713	+
1001367	AE	g1396	ctg1	4960603	4960713	4960603-4960713	+
1001368	AE	g1396	ctg1	4960659	4960713	4960659-4960713	+
1001369	AE	g1396	ctg1	4960161	4960462	4960161-4960462	+
1001370	TSS	g1397	ctg1	4966182	4966262	4966262	+
1001371	TTS	g1397	ctg1	4968095	4968214	4968095	+
1001372	TSS	g1398	ctg1	4969941	4970001	4969941	-
1001373	TSS	g1398	ctg1	4969945	4970001	4969945	-
1001374	TTS	g1398	ctg1	4968421	4968551	4968551	-
1001375	IR_ON	g1398	ctg1	4969771	4969869	4969529-4969879	-
1001376	IR_OFF	g1398	ctg1	4969771	4969869	4969529-4969771,4969869-4969879	-
1001377	TSS	g1399	ctg1	4972424	4972628	4972628	+
1001378	TSS	g1399	ctg1	4972424	4972728	4972728	+
1001379	TSS	g1399	ctg1	4972424	4972598	4972598	+
1001380	TTS	g1399	ctg1	4974445	4975393	4974445	+
1001381	XAE	g1399	ctg1	4972689	4972728	4972689-4972728	+
1001382	XAE	g1399	ctg1	4972674	4972728	4972674-4972728	+
1001383	TSS	g14	ctg1	110851	112392	112392	+
1001384	TTS	g14	ctg1	112872	114358	112872	+
1001385	TSS	g1400	ctg1	4977642	4977676	4977642	-
1001386	TTS	g1400	ctg1	4975889	4976291	4976291	-
1001387	TSS	g1401	ctg1	4981196	4981550	4981550	+
1001388	TTS	g1401	ctg1	4981750	4981967	4981750	+
1001389	TSS	g1402	ctg1	4982896	4984007	4984007	+
1001390	TTS	g1402	ctg1	4987869	4987949	4987869	+
1001391	IR_ON	g1402	ctg1	4985517	4985572	4985012-4985680	+
1001392	IR_OFF	g1402	ctg1	4985517	4985572	4985012-4985517,4985572-4985680	+
1001393	IR_ON	g1402	ctg1	4986159	4986259	4986029-4986628	+
1001394	IR_OFF	g1402	ctg1	4986159	4986259	4986029-4986159,4986259-4986628	+
1001395	TSS	g1403	ctg1	4988868	4989338	4988868	-
1001396	TTS	g1403	ctg1	4988597	4988669	4988669	-
1001397	TSS	g1404	ctg1	4991145	4991312	4991312	+
1001398	TSS	g1404	ctg1	4991145	4991477	4991477	+
1001399	TSS	g1404	ctg1	4991145	4991245	4991245	+
1001400	TTS	g1404	ctg1	4992658	4992788	4992658	+
1001401	IR_ON	g1404	ctg1	4991477	4991613	4991371-4991735	+
1001402	IR_OFF	g1404	ctg1	4991477	4991613	4991371-4991477,4991613-4991735	+
1001403	IR_ON	g1404	ctg1	4992385	4992472	4992149-4992541	+
1001404	IR_OFF	g1404	ctg1	4992385	4992472	4992149-4992385,4992472-4992541	+
1001405	XIR_ON	g1404	ctg1	4991477	4991613	4991304-4991735	+
1001406	XIR_OFF	g1404	ctg1	4991477	4991613	4991371-4991477,4991613-4991735	+
1001407	XIR_ON	g1404	ctg1	4991477	4991613	4991371-4991735	+
1001408	XIR_OFF	g1404	ctg1	4991477	4991613	4991304-4991477,4991613-4991735	+
1001409	IR_ON	g1404	ctg1	4991477	4991613	4991304-4991735	+
1001410	IR_OFF	g1404	ctg1	4991477	4991613	4991304-4991477,4991613-4991735	+
1001411	TSS	g1405	ctg1	4994214	4994337	4994337	+
1001412	TTS	g1405	ctg1	4994503	4994720	4994503	+
1001413	TSS	g1406	ctg1	4998681	4998811	4998681	-
1001414	TTS	g1406	ctg1	4995906	4996384	4996384	-
1001415	TTS	g1406	ctg1	4996500	4996926	4996926	-
1001416	TTS	g1406	ctg1	4996500	4996661	4996661	-
1001417	IR_ON	g1406	ctg1	4997163	4997262	4997004-4997312	-
1001418	IR_OFF	g1406	ctg1	4997163	4997262	4997004-4997163,4997262-4997312	-
1001419	TSS	g1407	ctg1	5002108	5002182	5002108	-
1001420	TTS	g1407	ctg1	5000379	5000628	5000628	-
1001421	TSS	g1408	ctg1	5003100	5003248	5003248	+
1001422	TSS	g1408	ctg1	5003909	5004277	5004277	+
1001423	TTS	g1408	ctg1	5005265	5005426	5005265	+
1001424	AE	g1408	ctg1	5003639	5003879	5003639-5003879	+
1001425	AE	g1408	ctg1	5003611	5003879	5003611-5003879	+
1001426	TSS	g1409	ctg1	5006375	5006451	5006451	+
1001427	TTS	g1409	ctg1	5007915	5008107	5007915	+
1001428	TTS	g1409	ctg1	5007657	5008107	5007657	+
1001429	TTS	g1409	ctg1	5007653	5008107	5007653	+
1001430	XSKIP_ON	g1409	ctg1	5007255	5007565	5007156,5007255-5007565,5007653	+
1001431	XSKIP_OFF	g1409	ctg1	5007255	5007565	50071565007657	+
1001432	XSKIP_ON	g1409	ctg1	5007653	5007818	5007565,5007653-5007818,5007915	+
1001433	XSKIP_OFF	g1409	ctg1	5007653	5007818	50074765007915	+
1001434	MSKIP_ON	g1409	ctg1	5007255	5007818	5007156,5007255-5007565,5007653-5007818,5007915	+
1001435	MSKIP_OFF	g1409	ctg1	5007255	5007818	50071565007915	+
1001436	XMSKIP_ON	g1409	ctg1	5007255	5007565	5007156,5007255-5007305,5007406-5007565,5007653	+
1001437	XMSKIP_OFF	g1409	ctg1	5007255	5007565	50071565007657	+
1001438	MSKIP_ON	g1409	ctg1	5007255	5007818	5007156,5007255-5007305,5007406-5007565,5007653-5007818,5007915	+
1001435	MSKIP_OFF	g1409	ctg1	5007255	5007818	50071565007915	+
1001439	SKIP_ON	g1409	ctg1	5007255	5007476	5007156,5007255-5007476,5007657	+
1001440	SKIP_OFF	g1409	ctg1	5007255	5007476	50071565007657	+
1001441	XMSKIP_ON	g1409	ctg1	5007255	5007476	5007156,5007255-5007305,5007406-5007476,5007915	+
1001437	XMSKIP_OFF	g1409	ctg1	5007255	5007476	50071565007657	+
1001442	MSKIP_ON	g1409	ctg1	5007255	5007476	5007156,5007255-5007305,5007406-5007476,5007657	+
1001443	MSKIP_OFF	g1409	ctg1	5007255	5007476	50071565007657	+
1001444	SKIP_ON	g1409	ctg1	5007657	5007818	5007476,5007657-5007818,5007915	+
1001445	SKIP_OFF	g1409	ctg1	5007657	5007818	50074765007915	+
1001446	MSKIP_ON	g1409	ctg1	5007255	5007818	5007156,5007255-5007476,5007657-5007818,5007915	+
1001435	MSKIP_OFF	g1409	ctg1	5007255	5007818	50071565007915	+
1001436	XMSKIP_ON	g1409	ctg1	5007255	5007565	5007156,5007255-5007305,5007406-5007565,5007653	+
1001447	XMSKIP_OFF	g1409	ctg1	5007255	5007565	50071565007915	+
1001448	MSKIP_ON	g1409	ctg1	5007255	5007476	5007156,5007255-5007305,5007406-5007476,5007915	+
1001435	MSKIP_OFF	g1409	ctg1	5007255	5007476	50071565007915	+
1001449	MSKIP_ON	g1409	ctg1	5007255	5007818	5007156,5007255-5007305,5007406-5007476,5007657-5007818,5007915	+
1001435	MSKIP_OFF	g1409	ctg1	5007255	5007818	50071565007915	+
1001450	SKIP_ON	g1409	ctg1	5007657	5007818	5007156,5007657-5007818,5007915	+
1001451	SKIP_OFF	g1409	ctg1	5007657	5007818	50071565007915	+
1001452	IR_ON	g1409	ctg1	5007305	5007406	5007255-5007565	+
1001453	IR_OFF	g1409	ctg1	5007305	5007406	5007255-5007305,5007406-5007565	+
1001454	XIR_ON	g1409	ctg1	5007305	5007406	5007255-5007565	+
1001455	XIR_OFF	g1409	ctg1	5007305	5007406	5007255-5007305,5007406-5007476	+
1001456	XIR_ON	g1409	ctg1	5007305	5007406	5007255-5007476	+
1001457	XIR_OFF	g1409	ctg1	5007305	5007406	5007255-5007305,5007406-5007565	+
1001458	IR_ON	g1409	ctg1	5007305	5007406	5007255-5007476	+
1001459	IR_OFF	g1409	ctg1	5007305	5007406	5007255-5007305,5007406-5007476	+
1001460	XAE	g1409	ctg1	5007255	5007565	5007255-5007565	+
1001461	XAE	g1409	ctg1	5007255	5007476	5007255-5007476	+
1001462	XAE	g1409	ctg1	5007406	5007565	5007406-5007565	+
1001463	XAE	g1409	ctg1	5007406	5007476	5007406-5007476	+
1001464	TSS	g141	ctg1	650251	650407	650407	+
1001465	TTS	g141	ctg1	654023	654109	654023	+
1001466	AE	g141	ctg1	650458	650572	650458-650572	+
1001467	AE	g141	ctg1	650458	650467	650458-650467	+
1001468	TSS	g1411	ctg1	5012403	5012412	5012403	-
1001469	TTS	g1411	ctg1	5010464	5010528	5010528	-
1001470	TSS	g1412	ctg1	5015608	5015831	5015608	-
1001471	TTS	g1412	ctg1	5012786	5013116	5013116	-
1001472	TSS	g1414	ctg1	5018311	5018456	5018311	-
1001473	TTS	g1414	ctg1	5016050	5018125	5018125	-
1001474	TSS	g1415	ctg1	5022387	5022445	5022387	-
1001475	TTS	g1415	ctg1	5019766	5019873	5019873	-
1001476	TSS	g1416	ctg1	5026149	5026190	5026149	-
1001477	TTS	g1416	ctg1	5024369	5024469	5024469	-
1001478	TSS	g1417	ctg1	5026565	5026714	5026714	+
1001479	TTS	g1417	ctg1	5031103	5031701	5031103	+
1001480	IR_ON	g1417	ctg1	5028618	5028743	5028450-5028896	+
1001481	IR_OFF	g1417	ctg1	5028618	5028743	5028450-5028618,5028743-5028896	+
1001482	AE	g1417	ctg1	5026774	5027039	5026774-5027039	+
1001483	AE	g1417	ctg1	5026798	5027039	5026798-5027039	+
1001484	TSS	g142	ctg1	655805	655866	655805	-
1001485	TTS	g142	ctg1	654476	654812	654812	-
1001486	TSS	g143	ctg1	658887	658937	658887	-
1001487	TTS	g143	ctg1	657870	657950	657950	-
1001488	AE	g143	ctg1	658660	658721	658660-658721	-
1001489	AE	g143	ctg1	658660	658801	658660-658801	-
1001490	TSS	g144	ctg1	659109	659111	659111	+
1001491	TTS	g144	ctg1	659698	659823	659698	+
1001492	TSS	g145	ctg1	662357	662482	662357	-
1001493	TTS	g145	ctg1	659835	661097	661097	-
1001494	TSS	g146	ctg1	662491	662664	662664	+
1001495	TTS	g146	ctg1	666162	667189	666162	+
1001496	TSS	g148	ctg1	670810	670953	670810	-
1001497	TTS	g148	ctg1	668801	670656	670656	-
1001498	AE	g148	ctg1	670732	670741	670732-670741	-
1001499	AE	g148	ctg1	670732	670760	670732-670760	-
1001500	TSS	g149	ctg1	675914	676047	675914	-
1001501	TTS	g149	ctg1	671103	671371	671371	-
1001502	TSS	g15	ctg1	116464	116795	116464	-
1001503	TTS	g15	ctg1	114851	115926	115926	-
1001504	TSS	g151	ctg1	679388	679531	679388	-
1001505	TTS	g151	ctg1	678308	678593	678593	-
1001506	TTS	g151	ctg1	678308	678429	678429	-
1001507	TSS	g152	ctg1	691413	691724	691413	-
1001508	TTS	g152	ctg1	690351	690487	690487	-
1001509	TSS	g153	ctg1	701286	701504	701286	-
1001510	TTS	g153	ctg1	696298	699185	699185	-
1001511	TSS	g154	ctg1	707518	707858	707518	-
1001512	TTS	g154	ctg1	701897	703987	703987	-
1001513	TSS	g155	ctg1	707979	708231	708231	+
1001514	TTS	g155	ctg1	709573	709836	709573	+
1001515	IR_ON	g155	ctg1	708425	708509	708304-708736	+
1001516	IR_OFF	g155	ctg1	708425	708509	708304-708425,708509-708736	+
1001517	IR_ON	g155	ctg1	709229	709460	708824-709518	+
1001518	IR_OFF	g155	ctg1	709229	709460	708824-709229,709460-709518	+
1001519	TSS	g156	ctg1	709837	710247	710247	+
1001520	TTS	g156	ctg1	711688	711927	711688	+
1001521	TSS	g157	ctg1	712925	713101	712925	-
1001522	TTS	g157	ctg1	712121	712478	712478	-
1001523	TSS	g159	ctg1	715376	717231	717231	+
1001524	TSS	g159	ctg1	715376	717568	717568	+
1001525	TTS	g159	ctg1	717471	718042	717471	+
1001526	XMIR_ON	g159	ctg1	717315	717471	717290-717568	+
1001527	XMIR_OFF	g159	ctg1	717315	717471	717290-717315,717374-717413,717471-718042	+
1001528	IR_ON	g159	ctg1	717413	717471	717290-717568	+
1001529	IR_OFF	g159	ctg1	717413	717471	717290-717413,717471-717568	+
1001530	IR_ON	g159	ctg1	717315	717374	717290-717413	+
1001531	IR_OFF	g159	ctg1	717315	717374	717290-717315,717374-717413	+
1001532	TSS	g16	ctg1	127078	127147	127078	-
1001533	TTS	g16	ctg1	124967	125495	125495	-
1001534	TTS	g16	ctg1	124967	125958	125958	-
1001535	IR_ON	g16	ctg1	126342	126397	126017-126716	-
1001536	IR_OFF	g16	ctg1	126342	126397	126017-126342,126397-126716	-
1001537	TSS	g160	ctg1	726823	727014	726823	-
1001538	TTS	g160	ctg1	725259	726764	726764	-
1001539	TSS	g161	ctg1	733011	733192	733011	-
1001540	TTS	g161	ctg1	727512	728039	728039	-
1001541	TSS	g162	ctg1	733366	733427	733427	+
1001542	TTS	g162	ctg1	736599	736729	736599	+
1001543	TSS	g163	ctg1	739120	739511	739511	+
1001544	TTS	g163	ctg1	739559	741049	739559	+
1001545	TSS	g164	ctg1	750157	750471	750157	-
1001546	TTS	g164	ctg1	749852	749950	749950	-
1001547	TSS	g165	ctg1	753739	754242	753739	-
1001548	TTS	g165	ctg1	749706	749775	749775	-
1001549	IR_ON	g165	ctg1	750860	750936	750833-751137	-
1001550	IR_OFF	g165	ctg1	750860	750936	750833-750860,750936-751137	-
1001551	TSS	g166	ctg1	758264	759143	759143	+
1001552	TTS	g166	ctg1	763050	763728	763050	+
1001553	TSS	g167	ctg1	764667	764792	764667	-
1001554	TTS	g167	ctg1	763914	764592	764592	-
1001555	TSS	g168	ctg1	764793	764998	764998	+
1001556	TTS	g168	ctg1	765955	766105	765955	+
1001557	TSS	g169	ctg1	768696	768852	768696	-
1001558	TTS	g169	ctg1	766109	767433	767433	-
1001559	TTS	g169	ctg1	766480	767053	767053	-
1001560	TSS	g17	ctg1	130177	130675	130177	-
1001561	TTS	g17	ctg1	128508	128761	128761	-
1001562	TSS	g170	ctg1	772840	772922	772840	-
1001563	TTS	g170	ctg1	771484	771905	771905	-
1001564	TSS	g171	ctg1	776698	777063	777063	+
1001565	TTS	g171	ctg1	781578	782703	781578	+
1001566	IR_ON	g171	ctg1	779997	780052	779984-780160	+
1001567	IR_OFF	g171	ctg1	779997	780052	779984-779997,780052-780160	+
1001568	TSS	g172	ctg1	785925	785992	785925	-
1001569	TTS	g172	ctg1	787778	787935	787778	+
1001570	XSKIP_ON	g172	ctg1	785058	785095	784990,785058-785095,785147	-
1001571	XSKIP_OFF	g172	ctg1	785058	785095	784960785147	-
1001572	XIR_ON	g172	ctg1	785095	785147	785062-785549	-
1001573	XIR_OFF	g172	ctg1	785095	785147	785058-785095,785147-785549	-
1001574	IR_ON	g172	ctg1	785095	785147	785058-785549	-
1001575	IR_OFF	g172	ctg1	785095	785147	785058-785095,785147-785549	-
1001576	XAE	g172	ctg1	784674	784990	784674-784990	-
1001577	XAE	g172	ctg1	784674	784960	784674-784960	-
1001578	XAE	g172	ctg1	785062	785549	785062-785549	-
1001579	XAE	g172	ctg1	785147	785549	785147-785549	-
1001580	XAE	g172	ctg1	785058	785549	785058-785549	-
1001581	TSS	g173	ctg1	799051	799412	799412	+
1001582	TTS	g173	ctg1	802803	803823	802803	+
1001583	TTS	g173	ctg1	803292	803823	803292	+
1001584	XIR_ON	g173	ctg1	802748	802803	800601-803145	+
1001585	XIR_OFF	g173	ctg1	802748	802803	800601-802748,802803-803823	+
1001586	XAE	g173	ctg1	800601	802748	800601-802748	+
1001587	XAE	g173	ctg1	800601	803145	800601-803145	+
1001588	TSS	g174	ctg1	807581	808770	808770	+
1001589	TTS	g174	ctg1	810135	810549	810135	+
1001590	TSS	g175	ctg1	816565	817200	817200	+
1001591	TTS	g175	ctg1	818741	820277	818741	+
1001592	TSS	g176	ctg1	822259	822348	822259	-
1001593	TTS	g176	ctg1	821756	822083	822083	-
1001594	TSS	g177	ctg1	822468	822678	822678	+
1001595	TTS	g177	ctg1	823666	824421	823666	+
1001596	TTS	g177	ctg1	823625	824421	823625	+
1001597	TSS	g179	ctg1	828118	828539	828118	-
1001598	TTS	g179	ctg1	824236	824623	824623	-
1001599	TSS	g18	ctg1	136266	136539	136266	-
1001600	TTS	g18	ctg1	131166	131535	131535	-
1001601	TSS	g180	ctg1	828632	828989	828989	+
1001602	TTS	g180	ctg1	829160	829505	829160	+
1001603	TSS	g181	ctg1	834471	834532	834471	-
1001604	TTS	g181	ctg1	832489	832852	832852	-
1001605	TSS	g182	ctg1	834935	835004	835004	+
1001606	TTS	g182	ctg1	837891	838081	837891	+
1001607	TTS	g182	ctg1	837915	838081	837915	+
1001608	TSS	g183	ctg1	843706	844002	843706	-
1001609	TTS	g183	ctg1	838736	839026	839026	-
1001610	TSS	g184	ctg1	845673	845982	845982	+
1001611	TTS	g184	ctg1	848816	848988	848816	+
1001612	IR_ON	g184	ctg1	847282	847373	846980-847831	+
1001613	IR_OFF	g184	ctg1	847282	847373	846980-847282,847373-847831	+
1001614	TSS	g185	ctg1	848095	848491	848491	+
1001615	TTS	g185	ctg1	848558	848892	848558	+
1001616	TSS	g186	ctg1	853637	854174	854174	+
1001617	TTS	g186	ctg1	855158	855291	855158	+
1001618	AE	g186	ctg1	854370	854554	854370-854554	+
1001619	AE	g186	ctg1	854381	854554	854381-854554	+
1001620	TSS	g187	ctg1	855426	856290	856290	+
1001621	TSS	g187	ctg1	855704	856999	856999	+
1001622	TTS	g187	ctg1	857382	857594	857382	+
1001623	TSS	g188	ctg1	866812	867397	866812	-
1001624	TTS	g188	ctg1	862344	862841	862841	-
1001625	TSS	g189	ctg1	866812	867123	866812	-
1001626	TTS	g189	ctg1	864625	865068	865068	-
1001627	TSS	g19	ctg1	142504	142601	142504	-
1001628	TTS	g19	ctg1	140535	140662	140662	-
1001629	TSS	g190	ctg1	870015	870254	870254	+
1001630	TTS	g190	ctg1	870780	871061	870780	+
1001631	TSS	g191	ctg1	870113	870254	870254	+
1001632	TTS	g191	ctg1	873454	874642	873454	+
1001633	TSS	g193	ctg1	877833	878139	878139	+
1001634	TTS	g193	ctg1	880463	880654	880463	+
1001635	TSS	g194	ctg1	882344	882517	882344	-
1001636	TTS	g194	ctg1	881270	881598	881598	-
1001637	TSS	g195	ctg1	883988	884054	884054	+
1001638	TTS	g195	ctg1	885488	885849	885488	+
1001639	TSS	g196	ctg1	887322	887339	887339	+
1001640	TTS	g196	ctg1	887910	888243	887910	+
1001641	TSS	g197	ctg1	888314	888542	888542	+
1001642	TTS	g197	ctg1	888792	888991	888792	+
1001643	TSS	g198	ctg1	889933	890263	890263	+
1001644	TTS	g198	ctg1	890540	890605	890540	+
1001645	TSS	g199	ctg1	892772	892810	892810	+
1001646	TTS	g199	ctg1	894080	894202	894080	+
1001647	TSS	g2	ctg1	19195	19382	19195	-
1001648	TTS	g2	ctg1	15613	16017	16017	-
1001649	TTS	g2	ctg1	15679	16188	16188	-
1001650	IR_ON	g2	ctg1	18788	18986	17633-19035	-
1001651	IR_OFF	g2	ctg1	18788	18986	17633-18788,18986-19035	-
1001652	TSS	g20	ctg1	142730	142927	142927	+
1001653	TSS	g20	ctg1	142730	142808	142808	+
1001654	TTS	g20	ctg1	145277	145362	145277	+
1001655	IR_ON	g20	ctg1	143299	143412	142993-143497	+
1001656	IR_OFF	g20	ctg1	143299	143412	142993-143299,143412-143497	+
1001657	TSS	g200	ctg1	897624	898099	898099	+
1001658	TSS	g200	ctg1	897624	897739	897739	+
1001659	TTS	g200	ctg1	902883	903170	902883	+
1001660	TSS	g201	ctg1	905926	906263	905926	-
1001661	TTS	g201	ctg1	903225	903512	903512	-
1001662	TTS	g201	ctg1	903538	903771	903771	-
1001663	TTS	g201	ctg1	903538	903773	903773	-
1001664	IR_ON	g201	ctg1	904661	904805	904202-905181	-
1001665	IR_OFF	g201	ctg1	904661	904805	904202-904661,904805-905181	-
1001666	MIR_ON	g201	ctg1	904372	904805	904202-905181	-
1001667	MIR_OFF	g201	ctg1	904372	904805	904202-904372,904615-904661,904805-905181	-
1001664	IR_ON	g201	ctg1	904372	904615	904202-905181	-
1001668	IR_OFF	g201	ctg1	904372	904615	904202-904372,904615-905181	-
1001669	IR_ON	g201	ctg1	904372	904615	904202-904661	-
1001670	IR_OFF	g201	ctg1	904372	904615	904202-904372,904615-904661	-
1001671	XIR_ON	g201	ctg1	904372	904615	904202-904661	-
1001672	XIR_OFF	g201	ctg1	904372	904615	904202-904372,904615-905181	-
1001673	IR_ON	g201	ctg1	904661	904805	904615-905181	-
1001674	IR_OFF	g201	ctg1	904661	904805	904615-904661,904805-905181	-
1001675	XAE	g201	ctg1	904202	904661	904202-904661	-
1001676	XAE	g201	ctg1	904202	904372	904202-904372	-
1001677	TSS	g202	ctg1	906878	907215	907215	+
1001678	TSS	g202	ctg1	906882	907219	907219	+
1001679	TTS	g202	ctg1	910178	911247	910178	+
1001680	TSS	g204	ctg1	914122	914179	914122	-
1001681	TTS	g204	ctg1	912238	912590	912590	-
1001682	TSS	g205	ctg1	914365	914611	914611	+
1001683	TTS	g205	ctg1	920707	920878	920707	+
1001684	TSS	g206	ctg1	921372	921476	921476	+
1001685	TTS	g206	ctg1	924513	924809	924513	+
1001686	TSS	g207	ctg1	926271	926333	926271	-
1001687	TTS	g207	ctg1	925094	925571	925571	-
1001688	TTS	g207	ctg1	925094	925333	925333	-
1001689	TSS	g208	ctg1	926565	926873	926873	+
1001690	TTS	g208	ctg1	927322	927535	927322	+
1001691	TSS	g209	ctg1	927228	927259	927259	+
1001692	TTS	g209	ctg1	927322	927535	927322	+
1001693	TSS	g21	ctg1	147995	148046	147995	-
1001694	TTS	g21	ctg1	145657	147513	147513	-
1001695	TSS	g210	ctg1	929321	929666	929666	+
1001696	TTS	g210	ctg1	931382	931406	931382	+
1001697	AE	g210	ctg1	929742	930042	929742-930042	+
1001698	AE	g210	ctg1	929715	930042	929715-930042	+
1001699	TSS	g211	ctg1	934923	935177	934923	-
1001700	TTS	g211	ctg1	931585	931609	931609	-
1001701	TSS	g212	ctg1	936713	937011	937011	+
1001702	TTS	g212	ctg1	937286	937733	937286	+
1001703	TSS	g213	ctg1	940830	941048	940830	-
1001704	TTS	g213	ctg1	938841	939181	939181	-
1001705	AE	g213	ctg1	940286	940591	940286-940591	-
1001706	AE	g213	ctg1	940286	940603	940286-940603	-
1001707	TSS	g214	ctg1	941225	941370	941370	+
1001708	TTS	g214	ctg1	941605	941792	941605	+
1001709	TSS	g215	ctg1	943122	943248	943122	-
1001710	TTS	g215	ctg1	942015	942197	942197	-
1001711	TSS	g216	ctg1	947804	947983	947983	+
1001712	TTS	g216	ctg1	948427	948914	948427	+
1001713	TSS	g217	ctg1	951948	952105	951948	-
1001714	TTS	g217	ctg1	949556	949920	949920	-
1001715	TSS	g218	ctg1	952335	952359	952359	+
1001716	TTS	g218	ctg1	952989	953027	952989	+
1001717	TSS	g219	ctg1	953460	953483	953460	-
1001718	TTS	g219	ctg1	953110	953221	953221	-
1001719	TSS	g22	ctg1	150970	151074	150970	-
1001720	TTS	g22	ctg1	149046	149363	149046	+
1001721	IR_ON	g22	ctg1	150748	150810	150739-150898	-
1001722	IR_OFF	g22	ctg1	150748	150810	150739-150748,150810-150898	-
1001723	TSS	g220	ctg1	953705	953775	953775	+
1001724	TTS	g220	ctg1	954482	954550	954482	+
1001725	TSS	g221	ctg1	956876	956924	956876	-
1001726	TTS	g221	ctg1	955355	955391	955391	-
1001727	TSS	g222	ctg1	957319	957714	957714	+
1001728	TTS	g222	ctg1	957781	958191	957781	+
1001729	TSS	g223	ctg1	960943	961561	961561	+
1001730	TSS	g223	ctg1	960943	961819	961819	+
1001731	TTS	g223	ctg1	963721	964897	963721	+
1001732	TSS	g224	ctg1	967114	967173	967114	-
1001733	TTS	g224	ctg1	966021	966029	966029	-
1001734	TSS	g225	ctg1	967486	967545	967545	+
1001735	TTS	g225	ctg1	968073	968152	968073	+
1001736	TSS	g226	ctg1	968417	968675	968675	+
1001737	TTS	g226	ctg1	970029	970548	970029	+
1001738	TSS	g227	ctg1	975294	975408	975294	-
1001739	TTS	g227	ctg1	970551	971392	971392	-
1001740	TSS	g228	ctg1	975551	975813	975813	+
1001741	TTS	g228	ctg1	976641	977211	976641	+
1001742	TSS	g229	ctg1	979477	979927	979477	-
1001743	TTS	g229	ctg1	977257	977827	977827	-
1001744	AE	g229	ctg1	978959	979035	978959-979035	-
1001745	AE	g229	ctg1	979023	979035	979023-979035	-
1001746	TSS	g23	ctg1	153202	153320	153202	-
1001747	TSS	g23	ctg1	190018	190136	190018	-
1001748	TTS	g23	ctg1	151336	151384	151384	-
1001749	TSS	g230	ctg1	980134	980629	980629	+
1001750	TSS	g230	ctg1	980134	981014	981014	+
1001751	TSS	g230	ctg1	980134	981164	981164	+
1001752	TSS	g230	ctg1	980134	980460	980460	+
1001753	TTS	g230	ctg1	981617	981967	981617	+
1001754	TSS	g231	ctg1	984231	984408	984231	-
1001755	TTS	g231	ctg1	982510	982770	982770	-
1001756	TSS	g232	ctg1	986137	986139	986137	-
1001757	TTS	g232	ctg1	984928	985289	985289	-
1001758	TSS	g233	ctg1	986471	986634	986634	+
1001759	TTS	g233	ctg1	989503	989625	989503	+
1001760	TSS	g234	ctg1	990028	990119	990119	+
1001761	TTS	g234	ctg1	993293	993429	993293	+
1001762	TSS	g235	ctg1	1043643	1044063	1043643	-
1001763	TTS	g235	ctg1	1015826	1015891	1015891	-
1001764	TSS	g236	ctg1	1084973	1085756	1085756	+
1001765	TTS	g236	ctg1	1086612	1086862	1086612	+
1001766	TTS	g236	ctg1	1085807	1086328	1085807	+
1001767	TSS	g237	ctg1	1088987	1089384	1088987	-
1001768	TTS	g237	ctg1	1088086	1088177	1088177	-
1001769	AE	g237	ctg1	1088675	1088767	1088675-1088767	-
1001770	AE	g237	ctg1	1088675	1088748	1088675-1088748	-
1001771	TSS	g238	ctg1	1089561	1089916	1089916	+
1001772	TTS	g238	ctg1	1095156	1095291	1095156	+
1001773	TSS	g239	ctg1	1097444	1097676	1097444	-
1001774	TTS	g239	ctg1	1095131	1095489	1095489	-
1001775	TTS	g239	ctg1	1095131	1095307	1095307	-
1001776	AE	g239	ctg1	1096256	1096365	1096256-1096365	-
1001777	AE	g239	ctg1	1096256	1096414	1096256-1096414	-
1001778	TSS	g24	ctg1	156452	156528	156452	-
1001779	TTS	g24	ctg1	154318	154688	154688	-
1001780	IR_ON	g24	ctg1	155012	155154	154788-155177	-
1001781	IR_OFF	g24	ctg1	155012	155154	154788-155012,155154-155177	-
1001782	IR_ON	g24	ctg1	155917	156011	155840-156245	-
1001783	IR_OFF	g24	ctg1	155917	156011	155840-155917,156011-156245	-
1001784	TSS	g240	ctg1	1100083	1103051	1100083	-
1001785	TTS	g240	ctg1	1099709	1099759	1099709	+
1001786	TSS	g241	ctg1	1104034	1104473	1104034	-
1001787	TTS	g241	ctg1	1103917	1103926	1103926	-
1001788	TSS	g242	ctg1	1106883	1107027	1106883	-
1001789	TTS	g242	ctg1	1105196	1105888	1105888	-
1001790	AE	g242	ctg1	1106727	1106821	1106727-1106821	-
1001791	AE	g242	ctg1	1106727	1106807	1106727-1106807	-
1001792	TSS	g243	ctg1	1114114	1114810	1114810	+
1001793	TTS	g243	ctg1	1118206	1118410	1118206	+
1001794	IR_ON	g243	ctg1	1118004	1118070	1117787-1118146	+
1001795	IR_OFF	g243	ctg1	1118004	1118070	1117787-1118004,1118070-1118146	+
1001796	TSS	g244	ctg1	1120832	1120925	1120832	-
1001797	TTS	g244	ctg1	1118449	1119451	1119451	-
1001798	TTS	g244	ctg1	1120322	1120429	1120429	-
1001799	TTS	g244	ctg1	1120322	1120455	1120455	-
1001800	XSKIP_ON	g244	ctg1	1120594	1120653	1120455,1120594-1120653,1120728	-
1001801	XSKIP_OFF	g244	ctg1	1120594	1120653	11204291120735	-
1001802	XSKIP_ON	g244	ctg1	1120594	1120653	1120455,1120594-1120653,1120735	-
1001801	XSKIP_OFF	g244	ctg1	1120594	1120653	11204291120735	-
1001803	TSS	g245	ctg1	1126457	1126758	1126758	+
1001804	TSS	g245	ctg1	1126457	1126615	1126615	+
1001805	TTS	g245	ctg1	1129707	1129886	1129707	+
1001806	TSS	g246	ctg1	1129949	1130151	1130151	+
1001807	TTS	g246	ctg1	1131931	1131982	1131931	+
1001808	TSS	g247	ctg1	1134907	1134960	1134960	+
1001809	TTS	g247	ctg1	1137357	1137381	1137357	+
1001810	TTS	g247	ctg1	1136659	1136663	1136659	+
1001811	XSKIP_ON	g247	ctg1	1136764	1136949	1136602,1136764-1136949,1137180	+
1001812	XSKIP_OFF	g247	ctg1	1136764	1136949	11366021137179	+
1001813	XSKIP_ON	g247	ctg1	1136659	1136949	1136602,1136659-1136949,1137180	+
1001812	XSKIP_OFF	g247	ctg1	1136659	1136949	11366021137179	+
1001814	IR_ON	g247	ctg1	1136949	1137180	1136764-1137198	+
1001815	IR_OFF	g247	ctg1	1136949	1137180	1136764-1136949,1137180-1137198	+
1001816	XIR_ON	g247	ctg1	1136949	1137180	1136764-1137198	+
1001817	XIR_OFF	g247	ctg1	1136949	1137180	1136659-1136949,1137180-1137198	+
1001818	XIR_ON	g247	ctg1	1136949	1137180	1136659-1137198	+
1001819	XIR_OFF	g247	ctg1	1136949	1137180	1136764-1136949,1137180-1137198	+
1001820	IR_ON	g247	ctg1	1136949	1137180	1136659-1137198	+
1001821	IR_OFF	g247	ctg1	1136949	1137180	1136659-1136949,1137180-1137198	+
1001822	AE	g247	ctg1	1136764	1137198	1136764-1137198	+
1001823	AE	g247	ctg1	1136659	1137198	1136659-1137198	+
1001824	AE	g247	ctg1	1137179	1137198	1137179-1137198	+
1001825	AE	g247	ctg1	1136764	1136949	1136764-1136949	+
1001826	AE	g247	ctg1	1136659	1136949	1136659-1136949	+
1001827	TSS	g248	ctg1	1142388	1142816	1142388	-
1001828	TTS	g248	ctg1	1141364	1142132	1142132	-
1001829	TTS	g248	ctg1	1141592	1141825	1141825	-
1001830	IR_ON	g248	ctg1	1139459	1139556	1138166-1139687	-
1001831	IR_OFF	g248	ctg1	1139459	1139556	1138166-1139459,1139556-1139687	-
1001832	AE	g248	ctg1	1142192	1142338	1142192-1142338	-
1001833	AE	g248	ctg1	1142192	1142267	1142192-1142267	-
1001834	TSS	g249	ctg1	1142905	1142948	1142948	+
1001835	TTS	g249	ctg1	1144287	1144707	1144287	+
1001836	TSS	g25	ctg1	171610	171728	171610	-
1001837	TTS	g25	ctg1	169769	169793	169793	-
1001838	IR_ON	g25	ctg1	170914	170975	170545-171372	-
1001839	IR_OFF	g25	ctg1	170914	170975	170545-170914,170975-171372	-
1001840	TSS	g250	ctg1	1149016	1150831	1149016	-
1001841	TTS	g250	ctg1	1144863	1145283	1145283	-
1001842	TSS	g252	ctg1	1156084	1156121	1156084	-
1001843	TTS	g252	ctg1	1152021	1152466	1152466	-
1001844	AE	g252	ctg1	1155383	1156022	1155383-1156022	-
1001845	AE	g252	ctg1	1155383	1155934	1155383-1155934	-
1001846	TSS	g253	ctg1	1156150	1156187	1156187	+
1001847	TTS	g253	ctg1	1157195	1157219	1157195	+
1001848	TSS	g254	ctg1	1158025	1158077	1158025	-
1001849	TTS	g254	ctg1	1157176	1157261	1157261	-
1001850	TSS	g255	ctg1	1158958	1159273	1159273	+
1001851	TTS	g255	ctg1	1159512	1159565	1159512	+
1001852	TSS	g256	ctg1	1162186	1162217	1162186	-
1001853	TTS	g256	ctg1	1160134	1160171	1160171	-
1001854	TSS	g257	ctg1	1168135	1168293	1168135	-
1001855	TTS	g257	ctg1	1163425	1163533	1163533	-
1001856	TTS	g257	ctg1	1163640	1163794	1163794	-
1001857	XMIR_ON	g257	ctg1	1163794	1164007	1163590-1164200	-
1001858	XMIR_OFF	g257	ctg1	1163794	1164007	1163640-1163794,1163925-1163947,1164007-1164200	-
1001859	IR_ON	g257	ctg1	1166828	1166891	1166786-1167110	-
1001860	IR_OFF	g257	ctg1	1166828	1166891	1166786-1166828,1166891-1167110	-
1001861	TSS	g258	ctg1	1175103	1175381	1175103	-
1001862	TTS	g258	ctg1	1171286	1171621	1171621	-
1001863	SKIP_ON	g258	ctg1	1174823	1174965	1174762,1174823-1174965,1175103	-
1001864	SKIP_OFF	g258	ctg1	1174823	1174965	11747621175103	-
1001865	TSS	g26	ctg1	174861	174937	174861	-
1001866	TSS	g26	ctg1	193314	193338	193314	-
1001867	TTS	g26	ctg1	172743	173096	173096	-
1001868	IR_ON	g26	ctg1	173420	173562	173196-173585	-
1001869	IR_OFF	g26	ctg1	173420	173562	173196-173420,173562-173585	-
1001870	IR_ON	g26	ctg1	174325	174420	174248-174654	-
1001871	IR_OFF	g26	ctg1	174325	174420	174248-174325,174420-174654	-
1001872	TSS	g260	ctg1	1175825	1176567	1176567	+
1001873	TTS	g260	ctg1	1182664	1183288	1182664	+
1001874	TSS	g262	ctg1	1192573	1192718	1192573	-
1001875	TTS	g262	ctg1	1191381	1191456	1191456	-
1001876	TTS	g262	ctg1	1191517	1191619	1191619	-
1001877	TSS	g264	ctg1	1196274	1196383	1196383	+
1001878	TTS	g264	ctg1	1196823	1197077	1196823	+
1001879	TSS	g265	ctg1	1200402	1200599	1200402	-
1001880	TTS	g265	ctg1	1197259	1198745	1198745	-
1001881	TSS	g266	ctg1	1201077	1201354	1201354	+
1001882	TTS	g266	ctg1	1201854	1201967	1201854	+
1001883	TSS	g267	ctg1	1203225	1203537	1203537	+
1001884	TTS	g267	ctg1	1203991	1204609	1203991	+
1001885	TTS	g267	ctg1	1205148	1205180	1205148	+
1001886	XIR_ON	g267	ctg1	1203815	1203991	1203599-1205086	+
1001887	XIR_OFF	g267	ctg1	1203815	1203991	1203599-1203815,1203991-1204609	+
1001888	TSS	g268	ctg1	1207658	1207936	1207658	-
1001889	TTS	g268	ctg1	1205671	1205991	1205991	-
1001890	IR_ON	g268	ctg1	1207225	1207276	1207032-1207608	-
1001891	IR_OFF	g268	ctg1	1207225	1207276	1207032-1207225,1207276-1207608	-
1001890	IR_ON	g268	ctg1	1207199	1207276	1207032-1207608	-
1001892	IR_OFF	g268	ctg1	1207199	1207276	1207032-1207199,1207276-1207608	-
1001893	AE	g268	ctg1	1207032	1207225	1207032-1207225	-
1001894	AE	g268	ctg1	1207032	1207199	1207032-1207199	-
1001895	TSS	g269	ctg1	1210476	1210586	1210586	+
1001896	TTS	g269	ctg1	1212012	1212626	1212012	+
1001897	TSS	g27	ctg1	190018	190136	190018	-
1001898	TTS	g27	ctg1	188262	188663	188663	-
1001899	IR_ON	g27	ctg1	189322	189383	188953-189780	-
1001900	IR_OFF	g27	ctg1	189322	189383	188953-189322,189383-189780	-
1001901	TSS	g270	ctg1	1215319	1215474	1215319	-
1001902	TTS	g270	ctg1	1213139	1213406	1213406	-
1001903	XAE	g270	ctg1	1214244	1214394	1214244-1214394	-
1001904	XAE	g270	ctg1	1214244	1214371	1214244-1214371	-
1001905	XAE	g270	ctg1	1214463	1215201	1214463-1215201	-
1001906	XAE	g270	ctg1	1214432	1215201	1214432-1215201	-
1001907	TSS	g271	ctg1	1220243	1220445	1220243	-
1001908	TTS	g271	ctg1	1215550	1216784	1216784	-
1001909	SKIP_ON	g271	ctg1	1219840	1219878	1219761,1219840-1219878,1219958	-
1001910	SKIP_OFF	g271	ctg1	1219840	1219878	12197611219958	-
1001911	AE	g271	ctg1	1217622	1217803	1217622-1217803	-
1001912	AE	g271	ctg1	1217637	1217803	1217637-1217803	-
1001913	TSS	g272	ctg1	1226386	1226712	1226386	-
1001914	TTS	g272	ctg1	1222256	1223298	1223298	-
1001915	TSS	g273	ctg1	1226843	1227034	1227034	+
1001916	TTS	g273	ctg1	1227357	1227874	1227357	+
1001917	TSS	g274	ctg1	1232437	1232874	1232437	-
1001918	TTS	g274	ctg1	1228498	1229015	1229015	-
1001919	TSS	g275	ctg1	1235256	1235683	1235256	-
1001920	TTS	g275	ctg1	1233058	1233192	1233192	-
1001921	TSS	g276	ctg1	1235888	1236191	1236191	+
[truncated: 31,469 more rows]

## Sheet: Repeat 2
event_id	event_type	gene_id	chrom	event_start	event_end	event_pattern	strand
1000001	TSS	g1	ctg1	14997	15099	14997	-
1000002	TTS	g1	ctg1	13489	13686	13686	-
1000003	TSS	g10	ctg1	50013	50261	50013	-
1000004	TTS	g10	ctg1	46997	47391	47391	-
1000005	TTS	g10	ctg1	46997	47146	47146	-
1000006	TTS	g10	ctg1	46997	47149	47149	-
1000007	TSS	g1000	ctg1	3428301	3428441	3428441	+
1000008	TTS	g1000	ctg1	3429954	3430147	3429954	+
1000009	TSS	g1001	ctg1	3437275	3437973	3437275	-
1000010	TTS	g1001	ctg1	3430224	3430403	3430403	-
1000011	TSS	g1002	ctg1	3438232	3438276	3438276	+
1000012	TTS	g1002	ctg1	3440094	3440253	3440094	+
1000013	TSS	g1003	ctg1	3440600	3441713	3440600	-
1000014	TTS	g1003	ctg1	3440405	3440543	3440543	-
1000015	TSS	g1004	ctg1	3443411	3443435	3443435	+
1000016	TTS	g1004	ctg1	3444560	3444627	3444560	+
1000017	TSS	g1005	ctg1	3446719	3447208	3446719	-
1000018	TTS	g1005	ctg1	3444796	3445178	3445178	-
1000019	TSS	g1006	ctg1	3447329	3447493	3447493	+
1000020	TTS	g1006	ctg1	3449220	3449276	3449220	+
1000021	TSS	g1007	ctg1	3453437	3453826	3453437	-
1000022	TTS	g1007	ctg1	3452462	3452783	3452783	-
1000023	TTS	g1007	ctg1	3452462	3453012	3453012	-
1000024	TSS	g1008	ctg1	3457538	3457652	3457652	+
1000025	TTS	g1008	ctg1	3458810	3458821	3458810	+
1000026	TSS	g1009	ctg1	3457220	3457420	3457420	+
1000027	TTS	g1009	ctg1	3461165	3461490	3461165	+
1000028	TSS	g101	ctg1	481952	482269	482269	+
1000029	TTS	g101	ctg1	485744	485983	485744	+
1000030	TSS	g1010	ctg1	3467461	3467644	3467461	-
1000031	TTS	g1010	ctg1	3463313	3463369	3463369	-
1000032	TSS	g1011	ctg1	3471705	3473123	3471705	-
1000033	TTS	g1011	ctg1	3469230	3470561	3470561	-
1000034	TTS	g1011	ctg1	3469475	3471637	3471637	-
1000035	TSS	g1012	ctg1	3474593	3474691	3474593	-
1000036	TTS	g1012	ctg1	3473703	3474083	3474083	-
1000037	TSS	g1013	ctg1	3477057	3477271	3477057	-
1000038	TSS	g1013	ctg1	3477022	3477271	3477022	-
1000039	TTS	g1013	ctg1	3475083	3476414	3476414	-
1000040	XAE	g1013	ctg1	3476472	3476988	3476472-3476988	-
1000041	XAE	g1013	ctg1	3476472	3476829	3476472-3476829	-
1000042	TSS	g1014	ctg1	3482149	3482367	3482149	-
1000043	TTS	g1014	ctg1	3479460	3479484	3479484	-
1000044	TSS	g1015	ctg1	3484582	3484794	3484794	+
1000045	TSS	g1015	ctg1	3484582	3484918	3484918	+
1000046	TTS	g1015	ctg1	3485192	3485685	3485192	+
1000047	AE	g1015	ctg1	3484845	3484918	3484845-3484918	+
1000048	AE	g1015	ctg1	3484855	3484918	3484855-3484918	+
1000049	TSS	g1016	ctg1	3489149	3489258	3489149	-
1000050	TTS	g1016	ctg1	3486829	3489085	3489085	-
1000051	TSS	g1017	ctg1	3497074	3497539	3497074	-
1000052	TTS	g1017	ctg1	3495361	3497009	3497009	-
1000053	TSS	g1018	ctg1	3503495	3504090	3503495	-
1000054	TTS	g1018	ctg1	3498050	3498879	3498050	+
1000055	IR_ON	g1018	ctg1	3500965	3501052	3500572-3501072	-
1000056	IR_OFF	g1018	ctg1	3500965	3501052	3500572-3500965,3501052-3501072	-
1000057	XIR_ON	g1018	ctg1	3500965	3501052	3500572-3501075	-
1000058	XIR_OFF	g1018	ctg1	3500965	3501052	3500572-3500965,3501052-3501072	-
1000059	TSS	g1019	ctg1	3504280	3504316	3504316	+
1000060	TTS	g1019	ctg1	3505161	3505297	3505161	+
1000061	TSS	g102	ctg1	481779	482269	482269	+
1000062	TSS	g102	ctg1	496500	496864	496864	+
1000063	TTS	g102	ctg1	499797	500124	499797	+
1000064	XSKIP_ON	g102	ctg1	497438	497528	497289,497438-497528,497602	+
1000065	XSKIP_OFF	g102	ctg1	497438	497528	497289498142	+
1000066	TSS	g1020	ctg1	3508273	3508648	3508273	-
1000067	TTS	g1020	ctg1	3505782	3506324	3506324	-
1000068	IR_ON	g1020	ctg1	3507817	3507882	3507158-3507926	-
1000069	IR_OFF	g1020	ctg1	3507817	3507882	3507158-3507817,3507882-3507926	-
1000070	TSS	g1021	ctg1	3509953	3510018	3510018	+
1000071	TSS	g1021	ctg1	3509953	3510260	3510260	+
1000072	TTS	g1021	ctg1	3511073	3511598	3511073	+
1000073	TSS	g1022	ctg1	3514835	3515144	3515144	+
1000074	TTS	g1022	ctg1	3516231	3516386	3516231	+
1000075	TSS	g1023	ctg1	3517981	3518258	3518258	+
1000076	TTS	g1023	ctg1	3522919	3523036	3522919	+
1000077	IR_ON	g1023	ctg1	3520242	3520313	3520012-3520421	+
1000078	IR_OFF	g1023	ctg1	3520242	3520313	3520012-3520242,3520313-3520421	+
1000079	XAE	g1023	ctg1	3518326	3518443	3518326-3518443	+
1000080	XAE	g1023	ctg1	3518326	3518431	3518326-3518431	+
1000081	XAE	g1023	ctg1	3518499	3518789	3518499-3518789	+
1000082	XAE	g1023	ctg1	3518618	3518789	3518618-3518789	+
1000083	TSS	g1024	ctg1	3528925	3529102	3528925	-
1000084	TTS	g1024	ctg1	3523184	3523301	3523301	-
1000085	TSS	g1025	ctg1	3529403	3529435	3529435	+
1000086	TTS	g1025	ctg1	3529978	3530001	3529978	+
1000087	TSS	g1026	ctg1	3535429	3535857	3535429	-
1000088	TTS	g1026	ctg1	3530119	3530431	3530431	-
1000089	TSS	g1027	ctg1	3536934	3537078	3537078	+
1000090	TTS	g1027	ctg1	3538265	3538567	3538265	+
1000091	TTS	g1027	ctg1	3538253	3538567	3538253	+
1000092	TSS	g1028	ctg1	3546744	3546934	3546744	-
1000093	TTS	g1028	ctg1	3539713	3540271	3540271	-
1000094	TSS	g1029	ctg1	3548037	3548599	3548037	-
1000095	TTS	g1029	ctg1	3547234	3547865	3547865	-
1000096	TSS	g103	ctg1	501765	501834	501765	-
1000097	TTS	g103	ctg1	500229	500556	500556	-
1000098	TSS	g1030	ctg1	3548835	3548943	3548943	+
1000099	TTS	g1030	ctg1	3549447	3549520	3549447	+
1000100	TSS	g1032	ctg1	3552841	3553318	3553318	+
1000101	TTS	g1032	ctg1	3553696	3553909	3553696	+
1000102	TSS	g1033	ctg1	3554076	3554343	3554343	+
1000103	TTS	g1033	ctg1	3557954	3558750	3557954	+
1000104	TSS	g1034	ctg1	3555822	3555915	3555915	+
1000105	TTS	g1034	ctg1	3556692	3556700	3556692	+
1000106	TSS	g1035	ctg1	3557304	3557323	3557323	+
1000107	TTS	g1035	ctg1	3557954	3558227	3557954	+
1000108	TSS	g1036	ctg1	3561737	3561856	3561856	+
1000109	TSS	g1036	ctg1	3563334	3563724	3563724	+
1000110	TSS	g1036	ctg1	3562014	3563915	3563915	+
1000111	TTS	g1036	ctg1	3565256	3565516	3565256	+
1000112	MIR_ON	g1036	ctg1	3563327	3563785	3561944-3563915	+
1000113	MIR_OFF	g1036	ctg1	3563327	3563785	3561944-3563327,3563415-3563724,3563785-3563915	+
1000114	XIR_ON	g1036	ctg1	3563724	3563785	3561944-3563915	+
1000115	XIR_OFF	g1036	ctg1	3563724	3563785	3563334-3563724,3563785-3563915	+
1000116	TSS	g1037	ctg1	3572629	3573335	3572629	-
1000117	TTS	g1037	ctg1	3566127	3566403	3566403	-
1000118	IR_ON	g1037	ctg1	3569213	3569286	3568984-3569557	-
1000119	IR_OFF	g1037	ctg1	3569213	3569286	3568984-3569213,3569286-3569557	-
1000118	IR_ON	g1037	ctg1	3569232	3569286	3568984-3569557	-
1000120	IR_OFF	g1037	ctg1	3569232	3569286	3568984-3569232,3569286-3569557	-
1000121	AE	g1037	ctg1	3568984	3569213	3568984-3569213	-
1000122	AE	g1037	ctg1	3568984	3569232	3568984-3569232	-
1000123	TSS	g1038	ctg1	3570693	3571133	3571133	+
1000124	TTS	g1038	ctg1	3578776	3579014	3578776	+
1000125	TTS	g1038	ctg1	3578113	3578217	3578113	+
1000126	TSS	g104	ctg1	502135	502693	502693	+
1000127	TTS	g104	ctg1	504994	505618	504994	+
1000128	AE	g104	ctg1	502765	503556	502765-503556	+
1000129	AE	g104	ctg1	503454	503556	503454-503556	+
1000130	TSS	g1041	ctg1	3585145	3585465	3585465	+
1000131	TTS	g1041	ctg1	3586358	3586878	3586358	+
1000132	TSS	g1042	ctg1	3589613	3589664	3589664	+
1000133	TTS	g1042	ctg1	3592011	3592306	3592011	+
1000134	TSS	g1043	ctg1	3595722	3595756	3595722	-
1000135	TTS	g1043	ctg1	3592538	3593177	3593177	-
1000136	TSS	g1044	ctg1	3598904	3599006	3598904	-
1000137	TTS	g1044	ctg1	3596579	3598839	3598839	-
1000138	TTS	g1044	ctg1	3596729	3598443	3598443	-
1000139	TTS	g1044	ctg1	3596729	3597909	3597909	-
1000140	TSS	g1045	ctg1	3600951	3601037	3600951	-
1000141	TTS	g1045	ctg1	3599290	3599837	3599837	-
1000142	AE	g1045	ctg1	3600796	3600844	3600796-3600844	-
1000143	AE	g1045	ctg1	3600796	3600898	3600796-3600898	-
1000144	TSS	g1046	ctg1	3601426	3601844	3601844	+
1000145	TSS	g1046	ctg1	3601426	3601846	3601846	+
1000146	TTS	g1046	ctg1	3607501	3608061	3607501	+
1000147	AE	g1046	ctg1	3605282	3605476	3605282-3605476	+
1000148	AE	g1046	ctg1	3605282	3605453	3605282-3605453	+
1000149	TSS	g1047	ctg1	3610297	3610743	3610297	-
1000150	TTS	g1047	ctg1	3608391	3608870	3608870	-
1000151	AE	g1047	ctg1	3609236	3610176	3609236-3610176	-
1000152	AE	g1047	ctg1	3609236	3610216	3609236-3610216	-
1000153	TSS	g1048	ctg1	3614988	3615176	3614988	-
1000154	TTS	g1048	ctg1	3611952	3611976	3611976	-
1000155	TTS	g1048	ctg1	3611956	3611980	3611980	-
1000156	TSS	g1049	ctg1	3621874	3621952	3621874	-
1000157	TTS	g1049	ctg1	3619509	3620081	3620081	-
1000158	TSS	g105	ctg1	507365	507489	507489	+
1000159	TTS	g105	ctg1	508460	508875	508460	+
1000160	IR_ON	g105	ctg1	508040	508091	507800-508103	+
1000161	IR_OFF	g105	ctg1	508040	508091	507800-508040,508091-508103	+
1000162	AE	g105	ctg1	507566	507744	507566-507744	+
1000163	AE	g105	ctg1	507547	507744	507547-507744	+
1000164	TSS	g1050	ctg1	3627613	3627884	3627613	-
1000165	TTS	g1050	ctg1	3622287	3622462	3622462	-
1000166	AE	g1050	ctg1	3623966	3623975	3623966-3623975	-
1000167	AE	g1050	ctg1	3623902	3623975	3623902-3623975	-
1000168	TSS	g1052	ctg1	3629064	3629178	3629178	+
1000169	TSS	g1052	ctg1	3629064	3629155	3629155	+
1000170	TTS	g1052	ctg1	3631405	3631458	3631405	+
1000171	XAE	g1052	ctg1	3629528	3629682	3629528-3629682	+
1000172	XAE	g1052	ctg1	3629213	3629682	3629213-3629682	+
1000173	AE	g1052	ctg1	3629528	3629682	3629528-3629682	+
1000174	AE	g1052	ctg1	3629213	3629682	3629213-3629682	+
1000175	TSS	g1053	ctg1	3632601	3632868	3632601	-
1000176	TTS	g1053	ctg1	3631660	3631713	3631713	-
1000177	TTS	g1053	ctg1	3631915	3631997	3631997	-
1000178	AE	g1053	ctg1	3632404	3632538	3632404-3632538	-
1000179	AE	g1053	ctg1	3632404	3632551	3632404-3632551	-
1000180	TSS	g1054	ctg1	3633099	3633246	3633246	+
1000181	TSS	g1054	ctg1	3633167	3633434	3633434	+
1000182	TTS	g1054	ctg1	3635427	3635827	3635427	+
1000183	TSS	g1055	ctg1	3636075	3636159	3636159	+
1000184	TSS	g1055	ctg1	3636699	3636975	3636975	+
1000185	TTS	g1055	ctg1	3640404	3640670	3640404	+
1000186	XIR_ON	g1055	ctg1	3636975	3637030	3636541-3637371	+
1000187	XIR_OFF	g1055	ctg1	3636975	3637030	3636699-3636975,3637030-3637371	+
1000188	TSS	g1056	ctg1	3646479	3646594	3646479	-
1000189	TTS	g1056	ctg1	3640803	3641286	3641286	-
1000190	TSS	g1057	ctg1	3648276	3648816	3648816	+
1000191	TTS	g1057	ctg1	3648894	3649729	3648894	+
1000192	TSS	g1058	ctg1	3657456	3657637	3657456	-
1000193	TTS	g1058	ctg1	3650007	3650763	3650763	-
1000194	TSS	g1059	ctg1	3657753	3657931	3657931	+
1000195	TTS	g1059	ctg1	3661791	3662865	3661791	+
1000196	TSS	g106	ctg1	520370	520458	520370	-
1000197	TTS	g106	ctg1	509160	509575	509575	-
1000198	IR_ON	g106	ctg1	517164	517238	517134-517957	-
1000199	IR_OFF	g106	ctg1	517164	517238	517134-517164,517238-517957	-
1000200	MIR_ON	g106	ctg1	517164	517911	517134-517957	-
1000201	MIR_OFF	g106	ctg1	517164	517911	517134-517164,517238-517841,517911-517957	-
1000202	IR_ON	g106	ctg1	517841	517911	517238-517957	-
1000203	IR_OFF	g106	ctg1	517841	517911	517238-517841,517911-517957	-
1000204	XAE	g106	ctg1	510623	510729	510623-510729	-
1000205	XAE	g106	ctg1	510623	510698	510623-510698	-
1000206	XAE	g106	ctg1	510785	511021	510785-511021	-
1000207	XAE	g106	ctg1	510765	511021	510765-511021	-
1000208	TSS	g1060	ctg1	3663149	3663189	3663189	+
1000209	TTS	g1060	ctg1	3663734	3664714	3663734	+
1000210	TSS	g1061	ctg1	3667222	3667674	3667222	-
1000211	TTS	g1061	ctg1	3665024	3665149	3665149	-
1000212	TSS	g1062	ctg1	3668718	3668840	3668840	+
1000213	TTS	g1062	ctg1	3672862	3672976	3672862	+
1000214	TSS	g1063	ctg1	3673996	3674499	3673996	-
1000215	TTS	g1063	ctg1	3672977	3673153	3673153	-
1000216	TTS	g1063	ctg1	3673032	3673146	3673146	-
1000217	TSS	g1064	ctg1	3677571	3677597	3677571	-
1000218	TTS	g1064	ctg1	3677119	3677194	3677194	-
1000219	TSS	g1066	ctg1	3677839	3678027	3678027	+
1000220	TTS	g1066	ctg1	3685420	3686156	3685420	+
1000221	TSS	g1067	ctg1	3686383	3686654	3686654	+
1000222	TTS	g1067	ctg1	3690983	3691164	3690983	+
1000223	TSS	g1068	ctg1	3692747	3692753	3692747	-
1000224	TTS	g1068	ctg1	3691233	3691262	3691262	-
1000225	TSS	g1069	ctg1	3695166	3695406	3695166	-
1000226	TTS	g1069	ctg1	3693623	3693811	3693811	-
1000227	TSS	g1070	ctg1	3697927	3698064	3698064	+
1000228	TTS	g1070	ctg1	3698272	3698328	3698272	+
1000229	TSS	g1071	ctg1	3697693	3697859	3697859	+
1000230	TTS	g1071	ctg1	3699320	3700526	3699320	+
1000231	TSS	g1072	ctg1	3702546	3702610	3702546	-
1000232	TTS	g1072	ctg1	3700640	3702087	3702087	-
1000233	IR_ON	g1072	ctg1	3702271	3702328	3702139-3702479	-
1000234	IR_OFF	g1072	ctg1	3702271	3702328	3702139-3702271,3702328-3702479	-
1000235	TSS	g1074	ctg1	3706215	3707086	3706215	-
1000236	TTS	g1074	ctg1	3702755	3704301	3704301	-
1000237	TSS	g1075	ctg1	3707411	3707471	3707471	+
1000238	TTS	g1075	ctg1	3708091	3708430	3708091	+
1000239	TSS	g1076	ctg1	3709767	3709821	3709767	-
1000240	TTS	g1076	ctg1	3708843	3709014	3709014	-
1000241	TSS	g1077	ctg1	3712792	3712848	3712792	-
1000242	TTS	g1077	ctg1	3709897	3709974	3709974	-
1000243	AE	g1077	ctg1	3711205	3711558	3711205-3711558	-
1000244	AE	g1077	ctg1	3711205	3711420	3711205-3711420	-
1000245	TSS	g1078	ctg1	3712812	3712905	3712905	+
1000246	TTS	g1078	ctg1	3713356	3713445	3713356	+
1000247	TTS	g1078	ctg1	3713333	3713400	3713333	+
1000248	TSS	g1079	ctg1	3714967	3715574	3714967	-
1000249	TTS	g1079	ctg1	3713793	3714160	3714160	-
1000250	TSS	g108	ctg1	520856	521682	521682	+
1000251	TTS	g108	ctg1	527087	527187	527087	+
1000252	IR_ON	g108	ctg1	522609	522700	522387-523220	+
1000253	IR_OFF	g108	ctg1	522609	522700	522387-522609,522700-523220	+
1000254	TSS	g1080	ctg1	3716970	3717053	3716970	-
1000255	TTS	g1080	ctg1	3715845	3715897	3715897	-
1000256	TSS	g1081	ctg1	3717306	3717518	3717518	+
1000257	TTS	g1081	ctg1	3718708	3718905	3718708	+
1000258	TSS	g1082	ctg1	3720616	3720742	3720616	-
1000259	TTS	g1082	ctg1	3719139	3719352	3719352	-
1000260	XSKIP_ON	g1082	ctg1	3720411	3720415	3720356,3720411-3720415,3720467	-
1000261	XSKIP_OFF	g1082	ctg1	3720411	3720415	37203563720462	-
1000262	TSS	g1083	ctg1	3721055	3721066	3721066	+
1000263	TTS	g1083	ctg1	3724686	3725005	3724686	+
1000264	TSS	g1084	ctg1	3726892	3727027	3727027	+
1000265	TTS	g1084	ctg1	3728880	3730787	3728880	+
1000266	AE	g1084	ctg1	3728278	3728510	3728278-3728510	+
1000267	AE	g1084	ctg1	3728238	3728510	3728238-3728510	+
1000268	AE	g1084	ctg1	3728203	3728510	3728203-3728510	+
1000269	TSS	g1085	ctg1	3730886	3731132	3731132	+
1000270	TTS	g1085	ctg1	3733046	3733220	3733046	+
1000271	IR_ON	g1085	ctg1	3731488	3731563	3731184-3732032	+
1000272	IR_OFF	g1085	ctg1	3731488	3731563	3731184-3731488,3731563-3732032	+
1000273	TSS	g1086	ctg1	3733982	3734207	3733982	-
1000274	TTS	g1086	ctg1	3733411	3733521	3733521	-
1000275	TSS	g1087	ctg1	3736171	3736296	3736171	-
1000276	TTS	g1087	ctg1	3734582	3735006	3735006	-
1000277	TTS	g1087	ctg1	3734582	3735515	3735515	-
1000278	TSS	g1088	ctg1	3736458	3736563	3736563	+
1000279	TSS	g1088	ctg1	3736458	3737505	3737505	+
1000280	TTS	g1088	ctg1	3738045	3738597	3738045	+
1000281	IR_ON	g1088	ctg1	3736893	3736958	3736795-3737505	+
1000282	IR_OFF	g1088	ctg1	3736893	3736958	3736795-3736893,3736958-3737505	+
1000281	IR_ON	g1088	ctg1	3737179	3737392	3736795-3737505	+
1000283	IR_OFF	g1088	ctg1	3737179	3737392	3736795-3737179,3737392-3737505	+
1000284	XIR_ON	g1088	ctg1	3736893	3736958	3736795-3737179	+
1000285	XIR_OFF	g1088	ctg1	3736893	3736958	3736795-3736893,3736958-3737505	+
1000286	XAE	g1088	ctg1	3736795	3736893	3736795-3736893	+
1000287	XAE	g1088	ctg1	3736795	3737179	3736795-3737179	+
1000288	TSS	g1089	ctg1	3743782	3743820	3743782	-
1000289	TTS	g1089	ctg1	3740819	3740904	3740904	-
1000290	TSS	g109	ctg1	530771	531161	530771	-
1000291	TTS	g109	ctg1	527521	528484	528484	-
1000292	TSS	g1090	ctg1	3748394	3749233	3748394	-
1000293	TTS	g1090	ctg1	3747774	3748204	3748204	-
1000294	TSS	g1091	ctg1	3749413	3749605	3749605	+
1000295	TTS	g1091	ctg1	3751927	3752017	3751927	+
1000296	AE	g1091	ctg1	3751239	3751449	3751239-3751449	+
1000297	AE	g1091	ctg1	3751223	3751449	3751223-3751449	+
1000298	TSS	g1093	ctg1	3758031	3758802	3758031	-
1000299	TTS	g1093	ctg1	3754097	3754346	3754346	-
1000300	TSS	g1094	ctg1	3759022	3759042	3759042	+
1000301	TTS	g1094	ctg1	3760906	3760986	3760906	+
1000302	TSS	g1096	ctg1	3766473	3766703	3766473	-
1000303	TSS	g1096	ctg1	3766452	3766703	3766452	-
1000304	TTS	g1096	ctg1	3763978	3764609	3764609	-
1000305	TSS	g1097	ctg1	3769185	3769387	3769185	-
1000306	TSS	g1097	ctg1	3769180	3769387	3769180	-
1000307	TTS	g1097	ctg1	3767836	3768222	3768222	-
1000308	XSKIP_ON	g1097	ctg1	3768665	3768735	3768486,3768665-3768735,3768921	-
1000309	XSKIP_OFF	g1097	ctg1	3768665	3768735	37684883768920	-
1000310	TSS	g1098	ctg1	3772383	3772641	3772641	+
1000311	TSS	g1098	ctg1	3772383	3772640	3772640	+
1000312	TTS	g1098	ctg1	3773334	3774437	3773334	+
1000313	XSKIP_ON	g1098	ctg1	3772705	3772710	3772640,3772705-3772710,3772762	+
1000314	XSKIP_OFF	g1098	ctg1	3772705	3772710	37726413772757	+
1000315	IR_ON	g1098	ctg1	3772710	3772762	3772705-3772862	+
1000316	IR_OFF	g1098	ctg1	3772710	3772762	3772705-3772710,3772762-3772862	+
1000317	XAE	g1098	ctg1	3772757	3772862	3772757-3772862	+
1000318	XAE	g1098	ctg1	3772705	3772862	3772705-3772862	+
1000319	TSS	g1099	ctg1	3779452	3779671	3779452	-
1000320	TTS	g1099	ctg1	3774519	3774815	3774815	-
1000321	IR_ON	g1099	ctg1	3777979	3778039	3777914-3778239	-
1000322	IR_OFF	g1099	ctg1	3777979	3778039	3777914-3777979,3778039-3778239	-
1000323	XAE	g1099	ctg1	3776473	3776708	3776473-3776708	-
1000324	XAE	g1099	ctg1	3776473	3776777	3776473-3776777	-
1000325	TSS	g11	ctg1	53229	53502	53229	-
1000326	TTS	g11	ctg1	50654	50864	50864	-
1000327	TSS	g110	ctg1	533550	533872	533550	-
1000328	TSS	g110	ctg1	533554	533703	533554	-
1000329	TTS	g110	ctg1	531242	531547	531547	-
1000330	TSS	g1100	ctg1	3779851	3779934	3779934	+
1000331	TTS	g1100	ctg1	3780951	3781308	3780951	+
1000332	TSS	g1101	ctg1	3785750	3786132	3785750	-
1000333	TTS	g1101	ctg1	3782023	3782314	3782314	-
1000334	TSS	g1102	ctg1	3785858	3785898	3785898	+
1000335	TTS	g1102	ctg1	3787110	3787184	3787110	+
1000336	AE	g1102	ctg1	3786290	3786345	3786290-3786345	+
1000337	AE	g1102	ctg1	3786279	3786345	3786279-3786345	+
1000338	TSS	g1103	ctg1	3789423	3790823	3789423	-
1000339	TTS	g1103	ctg1	3787739	3789361	3789361	-
1000340	TSS	g1104	ctg1	3791923	3792618	3791923	-
1000341	TTS	g1104	ctg1	3788577	3789361	3789361	-
1000342	TSS	g1105	ctg1	3795661	3795890	3795661	-
1000343	TTS	g1105	ctg1	3792695	3793081	3793081	-
1000344	AE	g1105	ctg1	3795531	3795611	3795531-3795611	-
1000345	AE	g1105	ctg1	3795531	3795583	3795531-3795583	-
1000346	TSS	g1106	ctg1	3802823	3802907	3802823	-
1000347	TTS	g1106	ctg1	3796975	3797265	3797265	-
1000348	TSS	g1107	ctg1	3807612	3807808	3807612	-
1000349	TTS	g1107	ctg1	3805156	3805835	3805835	-
1000350	TSS	g1108	ctg1	3811508	3811597	3811508	-
1000351	TTS	g1108	ctg1	3808960	3809242	3809242	-
1000352	IR_ON	g1108	ctg1	3810877	3810941	3810268-3811216	-
1000353	IR_OFF	g1108	ctg1	3810877	3810941	3810268-3810877,3810941-3811216	-
1000354	TSS	g1109	ctg1	3816154	3816758	3816154	-
1000355	TTS	g1109	ctg1	3813291	3813360	3813360	-
1000356	TSS	g1110	ctg1	3817590	3818661	3818661	+
1000357	TTS	g1110	ctg1	3820233	3821627	3820233	+
1000358	TTS	g1110	ctg1	3820208	3821627	3820208	+
1000359	XAE	g1110	ctg1	3819515	3820177	3819515-3820177	+
1000360	XAE	g1110	ctg1	3819515	3820155	3819515-3820155	+
1000361	AE	g1110	ctg1	3819013	3819117	3819013-3819117	+
1000362	AE	g1110	ctg1	3818714	3819117	3818714-3819117	+
1000363	TSS	g1111	ctg1	3821785	3822015	3822015	+
1000364	TTS	g1111	ctg1	3824893	3825131	3824893	+
1000365	TSS	g1112	ctg1	3829378	3829544	3829378	-
1000366	TTS	g1112	ctg1	3826872	3826927	3826927	-
1000367	TSS	g1113	ctg1	3830768	3830898	3830898	+
1000368	TTS	g1113	ctg1	3835058	3836113	3835058	+
1000369	TSS	g1114	ctg1	3839943	3840107	3839943	-
1000370	TTS	g1114	ctg1	3836253	3837307	3837307	-
1000371	TTS	g1114	ctg1	3836253	3836476	3836476	-
1000372	IR_ON	g1114	ctg1	3838994	3839058	3838640-3839171	-
1000373	IR_OFF	g1114	ctg1	3838994	3839058	3838640-3838994,3839058-3839171	-
1000374	AE	g1114	ctg1	3837374	3838321	3837374-3838321	-
1000375	AE	g1114	ctg1	3837374	3838261	3837374-3838261	-
1000376	AE	g1114	ctg1	3836533	3837307	3836533-3837307	-
1000377	AE	g1114	ctg1	3836548	3837307	3836548-3837307	-
1000378	XAE	g1114	ctg1	3837374	3838261	3837374-3838261	-
1000379	XAE	g1114	ctg1	3837374	3838323	3837374-3838323	-
1000380	XAE	g1114	ctg1	3838491	3838585	3838491-3838585	-
1000381	XAE	g1114	ctg1	3838398	3838585	3838398-3838585	-
1000382	TSS	g1115	ctg1	3842246	3842478	3842478	+
1000383	TSS	g1115	ctg1	3842246	3842280	3842280	+
1000384	TTS	g1115	ctg1	3844130	3844388	3844130	+
1000385	IR_ON	g1115	ctg1	3842635	3842692	3842543-3843884	+
1000386	IR_OFF	g1115	ctg1	3842635	3842692	3842543-3842635,3842692-3843884	+
1000387	MIR_ON	g1115	ctg1	3842635	3842840	3842543-3843884	+
1000388	MIR_OFF	g1115	ctg1	3842635	3842840	3842543-3842635,3842692-3842783,3842840-3843884	+
1000387	MIR_ON	g1115	ctg1	3842635	3842806	3842543-3843884	+
1000389	MIR_OFF	g1115	ctg1	3842635	3842806	3842543-3842635,3842692-3842729,3842806-3843884	+
1000390	IR_ON	g1115	ctg1	3842783	3842840	3842692-3843884	+
1000391	IR_OFF	g1115	ctg1	3842783	3842840	3842692-3842783,3842840-3843884	+
1000390	IR_ON	g1115	ctg1	3842729	3842806	3842692-3843884	+
1000392	IR_OFF	g1115	ctg1	3842729	3842806	3842692-3842729,3842806-3843884	+
1000393	XAE	g1115	ctg1	3842692	3842783	3842692-3842783	+
1000394	XAE	g1115	ctg1	3842692	3842729	3842692-3842729	+
1000395	XAE	g1115	ctg1	3842840	3843884	3842840-3843884	+
1000396	XAE	g1115	ctg1	3842806	3843884	3842806-3843884	+
1000397	TSS	g1116	ctg1	3846460	3846723	3846460	-
1000398	TTS	g1116	ctg1	3844966	3845166	3845166	-
1000399	TSS	g1117	ctg1	3848831	3849031	3848831	-
1000400	TTS	g1117	ctg1	3846994	3847255	3847255	-
1000401	AE	g1117	ctg1	3848184	3848768	3848184-3848768	-
1000402	AE	g1117	ctg1	3848197	3848768	3848197-3848768	-
1000403	XAE	g1117	ctg1	3847719	3848120	3847719-3848120	-
1000404	XAE	g1117	ctg1	3847719	3848139	3847719-3848139	-
1000405	AE	g1117	ctg1	3847719	3848120	3847719-3848120	-
1000406	AE	g1117	ctg1	3847719	3848139	3847719-3848139	-
1000407	TSS	g1118	ctg1	3852600	3853649	3852600	-
1000408	TTS	g1118	ctg1	3849222	3849334	3849334	-
1000409	TSS	g1119	ctg1	3853902	3853982	3853982	+
1000410	TTS	g1119	ctg1	3855359	3855428	3855359	+
1000411	TSS	g112	ctg1	534653	535001	535001	+
1000412	TTS	g112	ctg1	543127	543607	543127	+
1000413	TSS	g1120	ctg1	3855799	3855945	3855945	+
1000414	TTS	g1120	ctg1	3857152	3857337	3857152	+
1000415	TSS	g1121	ctg1	3861287	3861359	3861287	-
1000416	TTS	g1121	ctg1	3857435	3857728	3857728	-
1000417	TSS	g1122	ctg1	3862962	3863045	3862962	-
1000418	TTS	g1122	ctg1	3861734	3861830	3861830	-
1000419	TSS	g1123	ctg1	3863436	3863575	3863575	+
1000420	TSS	g1123	ctg1	3863436	3863703	3863703	+
1000421	TTS	g1123	ctg1	3865811	3866638	3865811	+
1000422	IR_ON	g1123	ctg1	3863863	3863928	3863764-3864194	+
1000423	IR_OFF	g1123	ctg1	3863863	3863928	3863764-3863863,3863928-3864194	+
1000424	IR_ON	g1123	ctg1	3864027	3864115	3863928-3864194	+
1000425	IR_OFF	g1123	ctg1	3864027	3864115	3863928-3864027,3864115-3864194	+
1000426	IR_ON	g1123	ctg1	3864806	3864881	3864791-3864980	+
1000427	IR_OFF	g1123	ctg1	3864806	3864881	3864791-3864806,3864881-3864980	+
1000428	MIR_ON	g1123	ctg1	3863863	3864115	3863764-3864194	+
1000429	MIR_OFF	g1123	ctg1	3863863	3864115	3863764-3863863,3863928-3864027,3864115-3864194	+
1000430	TSS	g1125	ctg1	3871056	3872238	3872238	+
1000431	TTS	g1125	ctg1	3872318	3872432	3872318	+
1000432	TSS	g1126	ctg1	3873308	3873644	3873644	+
1000433	TTS	g1126	ctg1	3875474	3875617	3875474	+
1000434	TSS	g1127	ctg1	3878586	3878701	3878586	-
1000435	TTS	g1127	ctg1	3876011	3876894	3876894	-
1000436	TSS	g1128	ctg1	3878740	3878836	3878836	+
1000437	TSS	g1128	ctg1	3878780	3878876	3878876	+
1000438	TTS	g1128	ctg1	3880567	3881065	3880567	+
1000439	AE	g1128	ctg1	3879069	3879462	3879069-3879462	+
1000440	AE	g1128	ctg1	3879051	3879462	3879051-3879462	+
1000441	TSS	g1129	ctg1	3882453	3882770	3882453	-
1000442	TTS	g1129	ctg1	3881456	3881923	3881923	-
1000443	TSS	g113	ctg1	543802	544364	544364	+
1000444	TTS	g113	ctg1	552511	553035	552511	+
1000445	XSKIP_ON	g113	ctg1	546223	546265	546172,546223-546265,546314	+
1000446	XSKIP_OFF	g113	ctg1	546223	546265	546218546270	+
1000445	XSKIP_ON	g113	ctg1	546223	546265	546172,546223-546265,546314	+
1000447	XSKIP_OFF	g113	ctg1	546223	546265	546218546279	+
1000448	TSS	g1131	ctg1	3887032	3887034	3887034	+
1000449	TTS	g1131	ctg1	3891741	3891779	3891741	+
1000450	TSS	g1132	ctg1	3894324	3894392	3894324	-
1000451	TTS	g1132	ctg1	3892346	3892951	3892951	-
1000452	TSS	g1133	ctg1	3895598	3895622	3895598	-
1000453	TTS	g1133	ctg1	3894585	3894986	3894986	-
1000454	TSS	g1134	ctg1	3895652	3895757	3895757	+
1000455	TTS	g1134	ctg1	3895823	3895980	3895823	+
1000456	TSS	g1136	ctg1	3895652	3895757	3895757	+
1000457	TTS	g1136	ctg1	3900284	3900388	3900284	+
1000458	IR_ON	g1136	ctg1	3896364	3896417	3895823-3897649	+
1000459	IR_OFF	g1136	ctg1	3896364	3896417	3895823-3896364,3896417-3897649	+
1000460	XAE	g1136	ctg1	3897881	3897984	3897881-3897984	+
1000461	XAE	g1136	ctg1	3897881	3898006	3897881-3898006	+
1000462	XAE	g1136	ctg1	3898060	3898133	3898060-3898133	+
1000463	XAE	g1136	ctg1	3898042	3898133	3898042-3898133	+
1000464	TSS	g1137	ctg1	3904418	3904634	3904418	-
1000465	TTS	g1137	ctg1	3900861	3901131	3901131	-
1000466	TTS	g1137	ctg1	3901033	3901137	3901137	-
1000467	TSS	g114	ctg1	556048	556099	556048	-
1000468	TTS	g114	ctg1	552971	554733	554733	-
1000469	IR_ON	g114	ctg1	555135	555672	554952-555833	-
1000470	IR_OFF	g114	ctg1	555135	555672	554952-555135,555672-555833	-
1000471	XIR_ON	g114	ctg1	555135	555672	554952-555829	-
1000472	XIR_OFF	g114	ctg1	555135	555672	554952-555135,555672-555833	-
1000473	TSS	g1143	ctg1	3960607	3960823	3960607	-
1000474	TTS	g1143	ctg1	3952038	3952716	3952716	-
1000475	TSS	g1144	ctg1	3961440	3961669	3961669	+
1000476	TTS	g1144	ctg1	3962465	3963359	3962465	+
1000477	TSS	g1145	ctg1	3961435	3961669	3961669	+
1000478	TTS	g1145	ctg1	3965775	3966237	3965775	+
1000479	IR_ON	g1145	ctg1	3964251	3964315	3964025-3964359	+
1000480	IR_OFF	g1145	ctg1	3964251	3964315	3964025-3964251,3964315-3964359	+
1000481	TSS	g1146	ctg1	3967298	3967506	3967506	+
1000482	TTS	g1146	ctg1	3968848	3969815	3968848	+
1000483	TTS	g1146	ctg1	3968941	3969899	3968941	+
1000484	XAE	g1146	ctg1	3968523	3968787	3968523-3968787	+
1000485	XAE	g1146	ctg1	3968523	3968817	3968523-3968817	+
1000486	XAE	g1146	ctg1	3968523	3968636	3968523-3968636	+
1000487	AE	g1146	ctg1	3968523	3968817	3968523-3968817	+
1000488	AE	g1146	ctg1	3968523	3968636	3968523-3968636	+
1000489	TSS	g1147	ctg1	3975795	3976138	3975795	-
1000490	TTS	g1147	ctg1	3970040	3970998	3970998	-
1000491	TSS	g1148	ctg1	3979245	3979601	3979245	-
1000492	TTS	g1148	ctg1	3976982	3977346	3977346	-
1000493	IR_ON	g1148	ctg1	3978338	3978392	3978231-3978418	-
1000494	IR_OFF	g1148	ctg1	3978338	3978392	3978231-3978338,3978392-3978418	-
1000495	XAE	g1148	ctg1	3977940	3977982	3977940-3977982	-
1000496	XAE	g1148	ctg1	3977866	3977982	3977866-3977982	-
1000497	TSS	g1149	ctg1	3982274	3982315	3982315	+
1000498	TTS	g1149	ctg1	3983156	3983834	3983156	+
1000499	XAE	g1149	ctg1	3982525	3982602	3982525-3982602	+
1000500	XAE	g1149	ctg1	3982525	3982666	3982525-3982666	+
1000501	TSS	g115	ctg1	556222	556471	556471	+
1000502	TSS	g115	ctg1	556222	556941	556941	+
1000503	TTS	g115	ctg1	560939	561627	560939	+
1000504	IR_ON	g115	ctg1	558197	558263	557295-558364	+
1000505	IR_OFF	g115	ctg1	558197	558263	557295-558197,558263-558364	+
1000506	IR_ON	g115	ctg1	560529	560578	560421-560613	+
1000507	IR_OFF	g115	ctg1	560529	560578	560421-560529,560578-560613	+
1000508	IR_ON	g115	ctg1	560691	560766	560679-560871	+
1000509	IR_OFF	g115	ctg1	560691	560766	560679-560691,560766-560871	+
1000510	TSS	g1150	ctg1	3984033	3984058	3984058	+
1000511	TTS	g1150	ctg1	3985213	3986499	3985213	+
1000512	TSS	g1151	ctg1	3986792	3986887	3986887	+
1000513	TSS	g1151	ctg1	3986792	3986862	3986862	+
1000514	TSS	g1151	ctg1	3986792	3987163	3987163	+
1000515	TTS	g1151	ctg1	3989364	3989440	3989364	+
1000516	XMIR_ON	g1151	ctg1	3987048	3987216	3986942-3987788	+
1000517	XMIR_OFF	g1151	ctg1	3987048	3987216	3986977-3987048,3987105-3987163,3987216-3987788	+
1000518	IR_ON	g1151	ctg1	3987909	3988004	3987845-3988116	+
1000519	IR_OFF	g1151	ctg1	3987909	3988004	3987845-3987909,3988004-3988116	+
1000520	XMIR_ON	g1151	ctg1	3987048	3987216	3986927-3987788	+
1000517	XMIR_OFF	g1151	ctg1	3987048	3987216	3986977-3987048,3987105-3987163,3987216-3987788	+
1000521	XAE	g1151	ctg1	3986942	3987788	3986942-3987788	+
1000522	XAE	g1151	ctg1	3986927	3987788	3986927-3987788	+
1000523	TSS	g1152	ctg1	3989903	3991226	3991226	+
1000524	TTS	g1152	ctg1	3993085	3994378	3993085	+
1000525	TSS	g1153	ctg1	3991895	3992249	3992249	+
1000526	TTS	g1153	ctg1	3992309	3992511	3992309	+
1000527	TSS	g1155	ctg1	3997372	3997598	3997372	-
1000528	TTS	g1155	ctg1	3994624	3994822	3994822	-
1000529	IR_ON	g1155	ctg1	3997074	3997146	3996226-3997317	-
1000530	IR_OFF	g1155	ctg1	3997074	3997146	3996226-3997074,3997146-3997317	-
1000531	TSS	g1156	ctg1	3998476	3998618	3998618	+
1000532	TSS	g1156	ctg1	3998647	3998968	3998968	+
1000533	TTS	g1156	ctg1	3999029	3999208	3999029	+
1000534	TSS	g1157	ctg1	4001795	4002489	4001795	-
1000535	TSS	g1157	ctg1	4001794	4002543	4001794	-
1000536	TTS	g1157	ctg1	3999429	3999800	3999800	-
1000537	SKIP_ON	g1157	ctg1	4001042	4001549	4000960,4001042-4001549,4001795	-
1000538	SKIP_OFF	g1157	ctg1	4001042	4001549	40009604001795	-
1000539	XSKIP_ON	g1157	ctg1	4001042	4001549	4000960,4001042-4001549,4001794	-
1000540	XSKIP_OFF	g1157	ctg1	4001042	4001549	40009604001795	-
1000541	IR_ON	g1157	ctg1	4000299	4000355	4000089-4000721	-
1000542	IR_OFF	g1157	ctg1	4000299	4000355	4000089-4000299,4000355-4000721	-
1000543	TSS	g1159	ctg1	4006015	4007073	4006015	-
1000544	TTS	g1159	ctg1	4004304	4004639	4004639	-
1000545	TSS	g116	ctg1	563016	563149	563016	-
1000546	TSS	g116	ctg1	563014	563149	563014	-
1000547	TTS	g116	ctg1	561868	562099	562099	-
1000548	TSS	g1160	ctg1	4020367	4020413	4020367	-
1000549	TTS	g1160	ctg1	4018615	4019271	4019271	-
1000550	TTS	g1160	ctg1	4018615	4019274	4019274	-
1000551	IR_ON	g1160	ctg1	4019874	4019947	4019334-4020168	-
1000552	IR_OFF	g1160	ctg1	4019874	4019947	4019334-4019874,4019947-4020168	-
1000553	TSS	g1162	ctg1	4024775	4024936	4024775	-
1000554	TTS	g1162	ctg1	4022040	4023386	4023386	-
1000555	TTS	g1162	ctg1	4022040	4024302	4024302	-
1000556	TSS	g1163	ctg1	4025096	4025168	4025168	+
1000557	TTS	g1163	ctg1	4027294	4027531	4027294	+
1000558	TSS	g1165	ctg1	4032279	4032401	4032401	+
1000559	TTS	g1165	ctg1	4034126	4034175	4034126	+
1000560	TSS	g1166	ctg1	4037281	4037928	4037281	-
1000561	TTS	g1166	ctg1	4034337	4034766	4034766	-
1000562	IR_ON	g1166	ctg1	4036461	4036520	4035797-4037218	-
1000563	IR_OFF	g1166	ctg1	4036461	4036520	4035797-4036461,4036520-4037218	-
1000564	TSS	g1167	ctg1	4038183	4038407	4038407	+
1000565	TTS	g1167	ctg1	4041444	4041503	4041444	+
1000566	TSS	g1168	ctg1	4045192	4045599	4045192	-
1000567	TTS	g1168	ctg1	4041933	4041992	4041992	-
1000568	TSS	g1169	ctg1	4045727	4045751	4045751	+
1000569	TTS	g1169	ctg1	4049056	4049288	4049056	+
1000570	IR_ON	g1169	ctg1	4046219	4046300	4046095-4046599	+
1000571	IR_OFF	g1169	ctg1	4046219	4046300	4046095-4046219,4046300-4046599	+
1000572	AE	g1169	ctg1	4045813	4045999	4045813-4045999	+
1000573	AE	g1169	ctg1	4045841	4045999	4045841-4045999	+
1000574	TSS	g117	ctg1	563366	563394	563394	+
1000575	TTS	g117	ctg1	565920	566123	565920	+
1000576	TSS	g1170	ctg1	4049639	4049741	4049741	+
1000577	TSS	g1170	ctg1	4049639	4049712	4049712	+
1000578	TTS	g1170	ctg1	4050614	4050720	4050614	+
1000579	XAE	g1170	ctg1	4049806	4049923	4049806-4049923	+
1000580	XAE	g1170	ctg1	4049765	4049923	4049765-4049923	+
1000581	AE	g1170	ctg1	4049765	4049923	4049765-4049923	+
1000582	AE	g1170	ctg1	4049806	4049923	4049806-4049923	+
1000583	TSS	g1171	ctg1	4053961	4054654	4053961	-
1000584	TTS	g1171	ctg1	4050792	4050898	4050898	-
1000585	TSS	g1172	ctg1	4054854	4055016	4055016	+
1000586	TTS	g1172	ctg1	4062322	4062572	4062322	+
1000587	IR_ON	g1172	ctg1	4061102	4061161	4060981-4061243	+
1000588	IR_OFF	g1172	ctg1	4061102	4061161	4060981-4061102,4061161-4061243	+
1000589	XIR_ON	g1172	ctg1	4061102	4061161	4060988-4061243	+
1000590	XIR_OFF	g1172	ctg1	4061102	4061161	4060981-4061102,4061161-4061243	+
1000591	XAE	g1172	ctg1	4055114	4055197	4055114-4055197	+
1000592	XAE	g1172	ctg1	4055114	4055153	4055114-4055153	+
1000593	XAE	g1172	ctg1	4055255	4055369	4055255-4055369	+
1000594	XAE	g1172	ctg1	4055211	4055369	4055211-4055369	+
1000595	XAE	g1172	ctg1	4060825	4060910	4060825-4060910	+
1000596	XAE	g1172	ctg1	4060825	4060935	4060825-4060935	+
1000597	TSS	g1173	ctg1	4065106	4065216	4065106	-
1000598	TTS	g1173	ctg1	4062753	4063574	4063574	-
1000599	TSS	g1174	ctg1	4069193	4069245	4069245	+
1000600	TTS	g1174	ctg1	4072056	4072164	4072056	+
1000601	IR_ON	g1174	ctg1	4069668	4069731	4069301-4069825	+
1000602	IR_OFF	g1174	ctg1	4069668	4069731	4069301-4069668,4069731-4069825	+
1000603	TSS	g1175	ctg1	4074324	4074437	4074437	+
1000604	TTS	g1175	ctg1	4074851	4074948	4074851	+
1000605	TSS	g1176	ctg1	4079672	4079814	4079814	+
1000606	TTS	g1176	ctg1	4080361	4080658	4080361	+
1000607	TSS	g1177	ctg1	4085639	4085791	4085639	-
1000608	TTS	g1177	ctg1	4080731	4084756	4084756	-
1000609	TSS	g1178	ctg1	4086803	4087551	4087551	+
1000610	TTS	g1178	ctg1	4088971	4090921	4088971	+
1000611	TSS	g118	ctg1	574639	574678	574639	-
1000612	TTS	g118	ctg1	566312	566515	566515	-
1000613	IR_ON	g118	ctg1	572473	572534	572365-572546	-
1000614	IR_OFF	g118	ctg1	572473	572534	572365-572473,572534-572546	-
1000615	IR_ON	g118	ctg1	573950	574022	573929-574191	-
1000616	IR_OFF	g118	ctg1	573950	574022	573929-573950,574022-574191	-
1000617	TSS	g1180	ctg1	4094691	4094753	4094691	-
1000618	TTS	g1180	ctg1	4092191	4092328	4092328	-
1000619	TSS	g1181	ctg1	4094891	4095245	4095245	+
1000620	TTS	g1181	ctg1	4097761	4098607	4097761	+
1000621	AE	g1181	ctg1	4096292	4096474	4096292-4096474	+
1000622	AE	g1181	ctg1	4096276	4096474	4096276-4096474	+
1000623	TSS	g1182	ctg1	4096872	4096944	4096944	+
1000624	TTS	g1182	ctg1	4097761	4098060	4097761	+
1000625	TSS	g1183	ctg1	4100050	4100220	4100220	+
1000626	TTS	g1183	ctg1	4103860	4103972	4103860	+
1000627	TSS	g1184	ctg1	4123769	4123933	4123769	-
1000628	TTS	g1184	ctg1	4122066	4122093	4122093	-
1000629	TSS	g1185	ctg1	4128198	4128412	4128198	-
1000630	TTS	g1185	ctg1	4126075	4127169	4127169	-
1000631	TTS	g1185	ctg1	4126075	4127189	4127189	-
1000632	IR_ON	g1185	ctg1	4127326	4127386	4127238-4127691	-
1000633	IR_OFF	g1185	ctg1	4127326	4127386	4127238-4127326,4127386-4127691	-
1000634	TSS	g1186	ctg1	4128664	4128683	4128683	+
1000635	TTS	g1186	ctg1	4133816	4133916	4133816	+
1000636	TSS	g1187	ctg1	4136322	4136741	4136322	-
1000637	TTS	g1187	ctg1	4134372	4135054	4135054	-
1000638	TSS	g1188	ctg1	4137737	4137775	4137775	+
1000639	TTS	g1188	ctg1	4138372	4138556	4138372	+
1000640	TSS	g1189	ctg1	4137737	4137929	4137929	+
1000641	TTS	g1189	ctg1	4140973	4141244	4140973	+
1000642	IR_ON	g1189	ctg1	4138959	4139029	4138372-4139209	+
1000643	IR_OFF	g1189	ctg1	4138959	4139029	4138372-4138959,4139029-4139209	+
1000644	TSS	g119	ctg1	583754	584100	583754	-
1000645	TTS	g119	ctg1	576217	576675	576675	-
1000646	TSS	g1190	ctg1	4141524	4141993	4141993	+
1000647	TTS	g1190	ctg1	4145278	4145384	4145278	+
1000648	IR_ON	g1190	ctg1	4143529	4143579	4143142-4143960	+
1000649	IR_OFF	g1190	ctg1	4143529	4143579	4143142-4143529,4143579-4143960	+
1000650	TSS	g1191	ctg1	4147639	4148439	4147639	-
1000651	TTS	g1191	ctg1	4145443	4146010	4146010	-
1000652	AE	g1191	ctg1	4147491	4147586	4147491-4147586	-
1000653	AE	g1191	ctg1	4147491	4147562	4147491-4147562	-
1000654	TSS	g1192	ctg1	4150123	4150360	4150360	+
1000655	TTS	g1192	ctg1	4152143	4152183	4152143	+
1000656	IR_ON	g1192	ctg1	4151236	4151288	4151057-4151676	+
1000657	IR_OFF	g1192	ctg1	4151236	4151288	4151057-4151236,4151288-4151676	+
1000658	TSS	g1193	ctg1	4159470	4159505	4159470	-
1000659	TTS	g1193	ctg1	4152378	4152605	4152605	-
1000660	TSS	g1195	ctg1	4160992	4161015	4161015	+
1000661	TTS	g1195	ctg1	4161373	4161576	4161373	+
1000662	TSS	g1196	ctg1	4161924	4162527	4162527	+
1000663	TSS	g1196	ctg1	4161924	4163186	4163186	+
1000664	TTS	g1196	ctg1	4166730	4167962	4166730	+
1000665	TSS	g1197	ctg1	4170503	4170754	4170754	+
1000666	TSS	g1197	ctg1	4170503	4170950	4170950	+
1000667	TTS	g1197	ctg1	4172577	4172742	4172577	+
1000668	TSS	g1198	ctg1	4172920	4173143	4173143	+
1000669	TTS	g1198	ctg1	4173946	4174079	4173946	+
1000670	TSS	g1199	ctg1	4186824	4187218	4187218	+
1000671	TSS	g1199	ctg1	4186824	4188055	4188055	+
1000672	TTS	g1199	ctg1	4188229	4188899	4188229	+
1000673	SKIP_ON	g1199	ctg1	4187445	4187571	4187218,4187445-4187571,4187713	+
1000674	SKIP_OFF	g1199	ctg1	4187445	4187571	41872184187713	+
1000675	IR_ON	g1199	ctg1	4188055	4188126	4187925-4188135	+
1000676	IR_OFF	g1199	ctg1	4188055	4188126	4187925-4188055,4188126-4188135	+
1000677	IR_ON	g1199	ctg1	4187571	4187713	4187445-4187843	+
1000678	IR_OFF	g1199	ctg1	4187571	4187713	4187445-4187571,4187713-4187843	+
1000679	AE	g1199	ctg1	4187445	4187843	4187445-4187843	+
1000680	AE	g1199	ctg1	4187713	4187843	4187713-4187843	+
1000681	TSS	g12	ctg1	55368	55370	55368	-
1000682	TTS	g12	ctg1	54665	54726	54726	-
1000683	TSS	g120	ctg1	586073	586207	586207	+
1000684	TTS	g120	ctg1	586694	586789	586694	+
1000685	TSS	g1200	ctg1	4193324	4193561	4193324	-
1000686	TTS	g1200	ctg1	4191886	4192311	4192311	-
1000687	TSS	g1201	ctg1	4193757	4193906	4193906	+
1000688	TTS	g1201	ctg1	4196460	4197003	4196460	+
1000689	TSS	g1202	ctg1	4197108	4197794	4197794	+
1000690	TTS	g1202	ctg1	4200052	4200085	4200052	+
1000691	TSS	g1203	ctg1	4200961	4201330	4200961	-
1000692	TTS	g1203	ctg1	4200756	4200789	4200789	-
1000693	TSS	g1204	ctg1	4201759	4201830	4201830	+
1000694	TSS	g1204	ctg1	4201759	4202570	4202570	+
1000695	TTS	g1204	ctg1	4203128	4203426	4203128	+
1000696	TSS	g1205	ctg1	4204390	4204889	4204390	-
1000697	TTS	g1205	ctg1	4203588	4203612	4203612	-
1000698	TSS	g1206	ctg1	4206220	4206244	4206220	-
1000699	TTS	g1206	ctg1	4205372	4205427	4205427	-
1000700	TTS	g1206	ctg1	4205372	4205430	4205430	-
1000701	TSS	g1207	ctg1	4208408	4208635	4208408	-
1000702	TTS	g1207	ctg1	4206472	4206744	4206744	-
1000703	TSS	g1208	ctg1	4210794	4210990	4210794	-
1000704	TTS	g1208	ctg1	4208929	4209407	4209407	-
1000705	TSS	g1209	ctg1	4214711	4215063	4214711	-
1000706	TTS	g1209	ctg1	4211426	4211974	4211974	-
1000707	XSKIP_ON	g1209	ctg1	4213092	4213101	4213035,4213092-4213101,4213156	-
1000708	XSKIP_OFF	g1209	ctg1	4213092	4213101	42130354213146	-
1000709	TSS	g121	ctg1	588668	588707	588668	-
1000710	TTS	g121	ctg1	587017	588614	588614	-
1000711	TTS	g121	ctg1	587017	587156	587156	-
1000712	TSS	g1210	ctg1	4224534	4224654	4224534	-
1000713	TTS	g1210	ctg1	4215165	4215430	4215430	-
1000714	TSS	g1211	ctg1	4230650	4231369	4231369	+
1000715	TSS	g1211	ctg1	4230650	4230949	4230949	+
1000716	TTS	g1211	ctg1	4232954	4233270	4232954	+
1000717	IR_ON	g1211	ctg1	4231040	4231211	4231006-4231369	+
1000718	IR_OFF	g1211	ctg1	4231040	4231211	4231006-4231040,4231211-4231369	+
1000719	TSS	g1212	ctg1	4235394	4235872	4235394	-
1000720	TTS	g1212	ctg1	4233662	4233850	4233850	-
1000721	TSS	g1213	ctg1	4235995	4236158	4236158	+
1000722	TSS	g1213	ctg1	4237298	4237349	4237349	+
1000723	TTS	g1213	ctg1	4238557	4238978	4238557	+
1000724	IR_ON	g1213	ctg1	4237349	4237405	4237234-4237487	+
1000725	IR_OFF	g1213	ctg1	4237349	4237405	4237234-4237349,4237405-4237487	+
1000726	XIR_ON	g1213	ctg1	4237349	4237405	4237234-4237487	+
1000727	XIR_OFF	g1213	ctg1	4237349	4237405	4237298-4237349,4237405-4237487	+
1000728	TSS	g1214	ctg1	4244921	4245178	4244921	-
1000729	TTS	g1214	ctg1	4239074	4239495	4239495	-
1000730	XMIR_ON	g1214	ctg1	4242458	4242698	4242392-4243802	-
1000731	XMIR_OFF	g1214	ctg1	4242458	4242698	4242392-4242458,4242514-4242606,4242698-4244109	-
1000732	IR_ON	g1214	ctg1	4242606	4242698	4242514-4244109	-
1000733	IR_OFF	g1214	ctg1	4242606	4242698	4242514-4242606,4242698-4244109	-
1000734	XIR_ON	g1214	ctg1	4242458	4242514	4242392-4243802	-
1000735	XIR_OFF	g1214	ctg1	4242458	4242514	4242392-4242458,4242514-4244109	-
1000736	XAE	g1214	ctg1	4242392	4243802	4242392-4243802	-
1000737	XAE	g1214	ctg1	4242392	4242458	4242392-4242458	-
1000738	TSS	g1218	ctg1	4254382	4255177	4255177	+
1000739	TTS	g1218	ctg1	4256207	4256522	4256207	+
1000740	TSS	g1219	ctg1	4256666	4256815	4256815	+
1000741	TTS	g1219	ctg1	4257219	4257396	4257219	+
1000742	TSS	g122	ctg1	597399	597745	597399	-
1000743	TTS	g122	ctg1	590658	591358	591358	-
1000744	TSS	g1220	ctg1	4260411	4260456	4260411	-
1000745	TTS	g1220	ctg1	4257655	4257793	4257793	-
1000746	TSS	g1221	ctg1	4261361	4261431	4261431	+
1000747	TTS	g1221	ctg1	4262402	4262428	4262402	+
1000748	TSS	g1222	ctg1	4271030	4272134	4272134	+
1000749	TTS	g1222	ctg1	4273769	4274972	4273769	+
1000750	TSS	g1224	ctg1	4282676	4282900	4282676	-
1000751	TTS	g1224	ctg1	4277499	4277662	4277662	-
1000752	IR_ON	g1224	ctg1	4281289	4281343	4280342-4281538	-
1000753	IR_OFF	g1224	ctg1	4281289	4281343	4280342-4281289,4281343-4281538	-
1000754	IR_ON	g1224	ctg1	4282544	4282607	4281599-4282612	-
1000755	IR_OFF	g1224	ctg1	4282544	4282607	4281599-4282544,4282607-4282612	-
1000756	TSS	g1225	ctg1	4284728	4284803	4284728	-
1000757	TTS	g1225	ctg1	4283775	4284183	4284183	-
1000758	TSS	g1226	ctg1	4286976	4288096	4286976	-
1000759	TTS	g1226	ctg1	4286206	4286365	4286365	-
1000760	TSS	g1227	ctg1	4291200	4291520	4291200	-
1000761	TTS	g1227	ctg1	4288654	4288869	4288869	-
1000762	TSS	g1228	ctg1	4290963	4291106	4291106	+
1000763	TTS	g1228	ctg1	4293431	4293649	4293431	+
1000764	TSS	g1229	ctg1	4294773	4294787	4294773	-
1000765	TTS	g1229	ctg1	4293970	4294005	4294005	-
1000766	TSS	g123	ctg1	599163	599229	599229	+
1000767	TSS	g123	ctg1	599532	599920	599920	+
1000768	TTS	g123	ctg1	600154	600329	600154	+
1000769	TSS	g1230	ctg1	4296110	4296195	4296195	+
1000770	TTS	g1230	ctg1	4296414	4296675	4296414	+
1000771	TSS	g1231	ctg1	4297086	4297330	4297330	+
1000772	TTS	g1231	ctg1	4300889	4300928	4300889	+
1000773	TSS	g1233	ctg1	4301263	4302400	4301263	-
1000774	TTS	g1233	ctg1	4301171	4301210	4301210	-
1000775	TSS	g1234	ctg1	4305467	4305692	4305467	-
1000776	TTS	g1234	ctg1	4303804	4303849	4303849	-
1000777	TSS	g1236	ctg1	4311468	4311648	4311648	+
1000778	TSS	g1236	ctg1	4311468	4311652	4311652	+
1000779	TSS	g1236	ctg1	4311468	4311819	4311819	+
1000780	TTS	g1236	ctg1	4312430	4312510	4312430	+
1000781	TSS	g1237	ctg1	4314915	4314981	4314915	-
1000782	TTS	g1237	ctg1	4312862	4312929	4312929	-
1000783	TSS	g1238	ctg1	4314915	4314981	4314915	-
1000784	TTS	g1238	ctg1	4314189	4314301	4314301	-
1000785	TSS	g1239	ctg1	4315114	4315121	4315121	+
1000786	TTS	g1239	ctg1	4315792	4315966	4315792	+
1000787	TSS	g1240	ctg1	4316648	4317134	4317134	+
1000788	TTS	g1240	ctg1	4317195	4318693	4317195	+
1000789	TSS	g1241	ctg1	4316282	4316434	4316434	+
1000790	TTS	g1241	ctg1	4321545	4321740	4321545	+
1000791	AE	g1241	ctg1	4319015	4319129	4319015-4319129	+
1000792	AE	g1241	ctg1	4318998	4319129	4318998-4319129	+
1000793	TSS	g1242	ctg1	4324302	4324720	4324302	-
1000794	TTS	g1242	ctg1	4322374	4323025	4323025	-
1000795	TSS	g1243	ctg1	4327143	4328670	4327143	-
1000796	TTS	g1243	ctg1	4325126	4325343	4325343	-
1000797	TSS	g1244	ctg1	4329019	4329225	4329225	+
1000798	TTS	g1244	ctg1	4329304	4329518	4329304	+
1000799	TSS	g1245	ctg1	4332716	4333075	4332716	-
1000800	TSS	g1245	ctg1	4332710	4333075	4332710	-
1000801	TTS	g1245	ctg1	4329973	4330187	4330187	-
1000802	TSS	g1246	ctg1	4335435	4335696	4335696	+
1000803	TTS	g1246	ctg1	4336602	4336656	4336602	+
1000804	TSS	g1247	ctg1	4340588	4341126	4340588	-
1000805	TTS	g1247	ctg1	4338266	4338839	4338839	-
1000806	TSS	g1248	ctg1	4346775	4346867	4346867	+
1000807	TSS	g1248	ctg1	4346775	4347047	4347047	+
1000808	TTS	g1248	ctg1	4347728	4348683	4347728	+
1000809	TSS	g1249	ctg1	4353872	4353926	4353872	-
1000810	TTS	g1249	ctg1	4350291	4351723	4351723	-
1000811	TTS	g1249	ctg1	4350291	4350387	4350387	-
1000812	TSS	g125	ctg1	605078	605551	605078	-
1000813	TTS	g125	ctg1	604115	604816	604816	-
1000814	TSS	g1250	ctg1	4355307	4355331	4355307	-
1000815	TTS	g1250	ctg1	4354361	4354572	4354572	-
1000816	TSS	g1251	ctg1	4355526	4356037	4356037	+
1000817	TSS	g1251	ctg1	4357056	4357317	4357317	+
1000818	TTS	g1251	ctg1	4357949	4358120	4357949	+
1000819	TSS	g1252	ctg1	4358429	4358672	4358672	+
1000820	TTS	g1252	ctg1	4360556	4360672	4360556	+
1000821	TSS	g1253	ctg1	4358420	4358672	4358672	+
1000822	TTS	g1253	ctg1	4366496	4367177	4366496	+
1000823	TSS	g1254	ctg1	4371955	4372233	4371955	-
1000824	TTS	g1254	ctg1	4367576	4368445	4368445	-
1000825	TTS	g1254	ctg1	4367576	4367667	4367667	-
1000826	TSS	g1255	ctg1	4374719	4374842	4374719	-
1000827	TTS	g1255	ctg1	4373391	4374113	4374113	-
1000828	TSS	g1256	ctg1	4376949	4377087	4376949	-
1000829	TTS	g1256	ctg1	4374940	4375015	4375015	-
1000830	TSS	g1257	ctg1	4380440	4380499	4380440	-
1000831	TTS	g1257	ctg1	4378024	4378277	4378277	-
1000832	TSS	g1258	ctg1	4385008	4385393	4385008	-
1000833	TTS	g1258	ctg1	4382373	4384057	4384057	-
1000834	TTS	g1258	ctg1	4382373	4384171	4384171	-
1000835	TTS	g1258	ctg1	4382373	4384066	4384066	-
1000836	TSS	g126	ctg1	606730	606940	606730	-
1000837	TTS	g126	ctg1	605795	606049	606049	-
1000838	TTS	g126	ctg1	605869	605893	605893	-
1000839	TSS	g1260	ctg1	4391424	4391563	4391424	-
1000840	TTS	g1260	ctg1	4390189	4390620	4390620	-
1000841	TTS	g1260	ctg1	4390189	4390461	4390461	-
1000842	TSS	g1261	ctg1	4393793	4393869	4393793	-
1000843	TTS	g1261	ctg1	4392736	4392955	4392955	-
1000844	TSS	g1262	ctg1	4393976	4394130	4394130	+
1000845	TSS	g1262	ctg1	4393976	4394027	4394027	+
1000846	TTS	g1262	ctg1	4394365	4396141	4394365	+
1000847	TSS	g1263	ctg1	4398169	4398618	4398169	-
1000848	TTS	g1263	ctg1	4396556	4396698	4396698	-
1000849	TSS	g1264	ctg1	4399328	4399352	4399328	-
1000850	TTS	g1264	ctg1	4400177	4400202	4400177	+
1000851	TSS	g1265	ctg1	4402668	4403133	4403133	+
1000852	TTS	g1265	ctg1	4406622	4407758	4406622	+
1000853	TTS	g1265	ctg1	4406637	4407863	4406637	+
1000854	TSS	g1267	ctg1	4409949	4409996	4409949	-
1000855	TSS	g1267	ctg1	4409954	4409996	4409954	-
1000856	TTS	g1267	ctg1	4408060	4409741	4409741	-
1000857	XAE	g1267	ctg1	4409802	4409881	4409802-4409881	-
1000858	XAE	g1267	ctg1	4409802	4409931	4409802-4409931	-
1000859	TSS	g1268	ctg1	4412359	4414265	4412359	-
1000860	TTS	g1268	ctg1	4410161	4411095	4411095	-
1000861	TSS	g1269	ctg1	4415432	4416230	4415432	-
1000862	TTS	g1269	ctg1	4414664	4415339	4415339	-
1000863	TTS	g1269	ctg1	4414664	4415679	4415679	-
1000864	TSS	g127	ctg1	607115	607380	607380	+
1000865	TTS	g127	ctg1	609793	609858	609793	+
1000866	TTS	g127	ctg1	609765	609858	609765	+
1000867	TSS	g1270	ctg1	4416478	4416839	4416839	+
1000868	TSS	g1270	ctg1	4416478	4416587	4416587	+
1000869	TTS	g1270	ctg1	4421335	4422367	4421335	+
1000870	MIR_ON	g1270	ctg1	4419981	4420131	4419831-4421248	+
1000871	MIR_OFF	g1270	ctg1	4419981	4420131	4419831-4419981,4420039-4420076,4420131-4421248	+
1000872	XMIR_ON	g1270	ctg1	4419981	4420131	4419831-4421274	+
1000873	XMIR_OFF	g1270	ctg1	4419981	4420131	4419831-4419981,4420039-4420076,4420131-4421248	+
1000874	XMIR_ON	g1270	ctg1	4419981	4420131	4419831-4421270	+
1000873	XMIR_OFF	g1270	ctg1	4419981	4420131	4419831-4419981,4420039-4420076,4420131-4421248	+
1000875	AE	g1270	ctg1	4416969	4417042	4416969-4417042	+
1000876	AE	g1270	ctg1	4416936	4417042	4416936-4417042	+
1000877	XAE	g1270	ctg1	4419831	4421248	4419831-4421248	+
1000878	XAE	g1270	ctg1	4419831	4421274	4419831-4421274	+
1000879	XAE	g1270	ctg1	4419831	4421270	4419831-4421270	+
1000880	TSS	g1271	ctg1	4419069	4419108	4419108	+
1000881	TTS	g1271	ctg1	4421310	4422969	4421310	+
1000882	TSS	g1273	ctg1	4425557	4425848	4425557	-
1000883	TTS	g1273	ctg1	4423091	4424123	4424123	-
1000884	TSS	g1274	ctg1	4426087	4426499	4426499	+
1000885	TSS	g1274	ctg1	4426087	4426259	4426259	+
1000886	TTS	g1274	ctg1	4426561	4428090	4426561	+
1000887	TSS	g1275	ctg1	4432204	4432441	4432204	-
1000888	TTS	g1275	ctg1	4428144	4428347	4428347	-
1000889	TSS	g1276	ctg1	4437057	4438278	4437057	-
1000890	TTS	g1276	ctg1	4432620	4432758	4432758	-
1000891	TSS	g1278	ctg1	4438309	4438691	4438691	+
1000892	TSS	g1278	ctg1	4440955	4441503	4441503	+
1000893	TTS	g1278	ctg1	4445186	4447044	4445186	+
1000894	TSS	g1279	ctg1	4449103	4449673	4449673	+
1000895	TTS	g1279	ctg1	4449728	4450554	4449728	+
1000896	TSS	g128	ctg1	610736	612588	612588	+
1000897	TTS	g128	ctg1	613225	615077	613225	+
1000898	TSS	g1281	ctg1	4456775	4456824	4456775	-
1000899	TTS	g1281	ctg1	4451290	4451792	4451792	-
1000900	IR_ON	g1281	ctg1	4454050	4454113	4454026-4454329	-
1000901	IR_OFF	g1281	ctg1	4454050	4454113	4454026-4454050,4454113-4454329	-
1000902	IR_ON	g1281	ctg1	4455838	4455898	4455541-4456133	-
1000903	IR_OFF	g1281	ctg1	4455838	4455898	4455541-4455838,4455898-4456133	-
1000904	TSS	g1283	ctg1	4459323	4459433	4459433	+
1000905	TTS	g1283	ctg1	4463949	4464153	4463949	+
1000906	SKIP_ON	g1283	ctg1	4463167	4463196	4463071,4463167-4463196,4463280	+
1000907	SKIP_OFF	g1283	ctg1	4463167	4463196	44630714463280	+
1000908	TSS	g1284	ctg1	4466160	4466368	4466160	-
1000909	TTS	g1284	ctg1	4465896	4466100	4466100	-
1000910	TSS	g1285	ctg1	4466513	4466898	4466898	+
1000911	TTS	g1285	ctg1	4469926	4470090	4469926	+
1000912	TTS	g1285	ctg1	4469109	4470090	4469109	+
1000913	XMIR_ON	g1285	ctg1	4468444	4469109	4467881-4469874	+
1000914	XMIR_OFF	g1285	ctg1	4468444	4469109	4467881-4468444,4468750-4468766,4469109-4470090	+
1000915	IR_ON	g1285	ctg1	4468444	4468750	4467881-4469874	+
1000916	IR_OFF	g1285	ctg1	4468444	4468750	4467881-4468444,4468750-4469874	+
1000917	XIR_ON	g1285	ctg1	4468766	4469109	4468750-4469874	+
1000918	XIR_OFF	g1285	ctg1	4468766	4469109	4468750-4468766,4469109-4470090	+
1000919	XAE	g1285	ctg1	4468750	4468766	4468750-4468766	+
1000920	XAE	g1285	ctg1	4468750	4469874	4468750-4469874	+
1000921	TSS	g1286	ctg1	4474183	4474367	4474367	+
1000922	TSS	g1286	ctg1	4474393	4475700	4475700	+
1000923	TTS	g1286	ctg1	4475771	4477233	4475771	+
1000924	TSS	g1287	ctg1	4477910	4478500	4478500	+
1000925	TTS	g1287	ctg1	4481467	4482308	4481467	+
1000926	IR_ON	g1287	ctg1	4480494	4480584	4480076-4480601	+
1000927	IR_OFF	g1287	ctg1	4480494	4480584	4480076-4480494,4480584-4480601	+
1000928	TSS	g1288	ctg1	4484451	4484699	4484699	+
1000929	TTS	g1288	ctg1	4490157	4490613	4490157	+
1000930	TSS	g1289	ctg1	4491402	4491565	4491402	-
1000931	TTS	g1289	ctg1	4490891	4491347	4491347	-
1000932	TSS	g1290	ctg1	4491680	4493227	4493227	+
1000933	TSS	g1290	ctg1	4491680	4491747	4491747	+
1000934	TTS	g1290	ctg1	4493320	4493834	4493320	+
1000935	TSS	g1291	ctg1	4498056	4498250	4498056	-
1000936	TTS	g1291	ctg1	4494470	4494984	4494984	-
1000937	IR_ON	g1291	ctg1	4495536	4495670	4495524-4495716	-
1000938	IR_OFF	g1291	ctg1	4495536	4495670	4495524-4495536,4495670-4495716	-
1000939	TSS	g1292	ctg1	4499424	4500012	4500012	+
1000940	TSS	g1292	ctg1	4499424	4500787	4500787	+
1000941	TTS	g1292	ctg1	4502132	4502143	4502132	+
1000942	TSS	g1293	ctg1	4507077	4507259	4507077	-
1000943	TSS	g1293	ctg1	4506876	4507259	4506876	-
1000944	TTS	g1293	ctg1	4503951	4504142	4504142	-
1000945	XIR_ON	g1293	ctg1	4506808	4506876	4506553-4507015	-
1000946	XIR_OFF	g1293	ctg1	4506808	4506876	4506553-4506808,4506876-4507259	-
1000947	XAE	g1293	ctg1	4506553	4507015	4506553-4507015	-
1000948	XAE	g1293	ctg1	4506553	4506808	4506553-4506808	-
1000949	TSS	g1294	ctg1	4512573	4512752	4512573	-
1000950	TTS	g1294	ctg1	4508531	4509450	4509450	-
1000951	IR_ON	g1294	ctg1	4509771	4509850	4509499-4509861	-
1000952	IR_OFF	g1294	ctg1	4509771	4509850	4509499-4509771,4509850-4509861	-
1000953	TSS	g1295	ctg1	4513666	4514301	4514301	+
1000954	TSS	g1295	ctg1	4513666	4513912	4513912	+
1000955	TSS	g1295	ctg1	4513666	4513883	4513883	+
1000956	TSS	g1295	ctg1	4513666	4513965	4513965	+
1000957	TSS	g1295	ctg1	4513666	4513920	4513920	+
1000958	TTS	g1295	ctg1	4515501	4515685	4515501	+
1000959	XAE	g1295	ctg1	4514030	4514301	4514030-4514301	+
1000960	XAE	g1295	ctg1	4513976	4514301	4513976-4514301	+
1000961	TSS	g1296	ctg1	4517180	4517979	4517979	+
1000962	TTS	g1296	ctg1	4518287	4519420	4518287	+
1000963	TSS	g1297	ctg1	4521330	4521426	4521426	+
1000964	TTS	g1297	ctg1	4522134	4522479	4522134	+
1000965	TSS	g1298	ctg1	4522801	4523219	4523219	+
1000966	TTS	g1298	ctg1	4523995	4524113	4523995	+
1000967	TSS	g1299	ctg1	4524352	4525267	4524352	-
1000968	TTS	g1299	ctg1	4524169	4524287	4524287	-
1000969	TSS	g13	ctg1	87075	87326	87326	+
1000970	TSS	g13	ctg1	100808	101280	101280	+
1000971	TSS	g13	ctg1	100808	101378	101378	+
1000972	TSS	g13	ctg1	101845	102700	102700	+
1000973	TTS	g13	ctg1	105222	105388	105222	+
1000974	TSS	g130	ctg1	615078	615618	615618	+
1000975	TTS	g130	ctg1	616655	616739	616655	+
1000976	TSS	g1300	ctg1	4527425	4527742	4527425	-
1000977	TTS	g1300	ctg1	4525602	4525924	4525924	-
1000978	TSS	g1301	ctg1	4528061	4528087	4528087	+
1000979	TTS	g1301	ctg1	4528533	4528844	4528533	+
1000980	TSS	g1302	ctg1	4529207	4529429	4529429	+
1000981	TTS	g1302	ctg1	4531773	4532001	4531773	+
1000982	TSS	g1303	ctg1	4535991	4536152	4535991	-
1000983	TTS	g1303	ctg1	4532304	4532532	4532532	-
1000984	TSS	g1304	ctg1	4534449	4535073	4534449	-
1000985	TTS	g1304	ctg1	4534279	4534311	4534311	-
1000986	TSS	g1305	ctg1	4536237	4537499	4537499	+
1000987	TTS	g1305	ctg1	4541740	4542330	4541740	+
1000988	TSS	g1306	ctg1	4547752	4547956	4547752	-
1000989	TTS	g1306	ctg1	4542777	4543374	4543374	-
1000990	TSS	g1307	ctg1	4548129	4548415	4548415	+
1000991	TSS	g1307	ctg1	4548129	4548568	4548568	+
1000992	TTS	g1307	ctg1	4553959	4554404	4553959	+
1000993	TSS	g1308	ctg1	4560001	4560338	4560001	-
1000994	TSS	g1308	ctg1	4559999	4560338	4559999	-
1000995	TTS	g1308	ctg1	4556287	4556331	4556331	-
1000996	XAE	g1308	ctg1	4559053	4559929	4559053-4559929	-
1000997	XAE	g1308	ctg1	4559053	4559944	4559053-4559944	-
1000998	AE	g1308	ctg1	4559053	4559929	4559053-4559929	-
1000999	AE	g1308	ctg1	4559053	4559949	4559053-4559949	-
1001000	TSS	g1309	ctg1	4560570	4560704	4560704	+
1001001	TTS	g1309	ctg1	4565861	4566222	4565861	+
1001002	TSS	g131	ctg1	620118	620450	620118	-
1001003	TTS	g131	ctg1	617780	617823	617823	-
1001004	TTS	g131	ctg1	617780	620033	620033	-
1001005	TSS	g1310	ctg1	4596002	4596107	4596107	+
1001006	TTS	g1310	ctg1	4597041	4597247	4597041	+
1001007	TSS	g1311	ctg1	4595776	4596107	4596107	+
1001008	TTS	g1311	ctg1	4598816	4599207	4598816	+
1001009	TSS	g1313	ctg1	4601947	4602446	4601947	-
1001010	TTS	g1313	ctg1	4599225	4601894	4601894	-
1001011	TTS	g1313	ctg1	4599225	4600910	4600910	-
1001012	TTS	g1313	ctg1	4599997	4600343	4600343	-
1001013	TSS	g1314	ctg1	4606192	4606255	4606192	-
1001014	TTS	g1314	ctg1	4602589	4603008	4603008	-
1001015	TSS	g1315	ctg1	4612420	4612648	4612648	+
1001016	TTS	g1315	ctg1	4614859	4615008	4614859	+
1001017	TSS	g1316	ctg1	4619014	4619181	4619014	-
1001018	TTS	g1316	ctg1	4617909	4618951	4618951	-
1001019	TSS	g1317	ctg1	4623558	4624245	4623558	-
1001020	TTS	g1317	ctg1	4621370	4622482	4622482	-
1001021	TTS	g1317	ctg1	4621370	4622122	4622122	-
1001022	IR_ON	g1317	ctg1	4622787	4622876	4622622-4622975	-
1001023	IR_OFF	g1317	ctg1	4622787	4622876	4622622-4622787,4622876-4622975	-
1001024	TSS	g1318	ctg1	4626049	4626228	4626049	-
1001025	TTS	g1318	ctg1	4624299	4624566	4624566	-
1001026	TSS	g1319	ctg1	4629570	4629844	4629570	-
1001027	TTS	g1319	ctg1	4627277	4627644	4627644	-
1001028	TSS	g132	ctg1	620585	620773	620773	+
1001029	TTS	g132	ctg1	629742	631719	629742	+
1001030	IR_ON	g132	ctg1	620846	620906	620832-621016	+
1001031	IR_OFF	g132	ctg1	620846	620906	620832-620846,620906-621016	+
1001030	IR_ON	g132	ctg1	620846	620909	620832-621016	+
1001032	IR_OFF	g132	ctg1	620846	620909	620832-620846,620909-621016	+
1001033	AE	g132	ctg1	622929	623120	622929-623120	+
1001034	AE	g132	ctg1	622877	623120	622877-623120	+
1001035	AE	g132	ctg1	621765	622402	621765-622402	+
1001036	AE	g132	ctg1	621575	622402	621575-622402	+
1001037	TSS	g1321	ctg1	4636819	4637225	4636819	-
1001038	TTS	g1321	ctg1	4635074	4635232	4635232	-
1001039	TSS	g1323	ctg1	4637356	4638600	4638600	+
1001040	TTS	g1323	ctg1	4641117	4641694	4641117	+
1001041	TTS	g1323	ctg1	4641125	4641694	4641125	+
1001042	TSS	g1324	ctg1	4642002	4642709	4642709	+
1001043	TTS	g1324	ctg1	4646501	4646537	4646501	+
1001044	TSS	g1325	ctg1	4647874	4648642	4648642	+
1001045	TSS	g1325	ctg1	4647874	4647946	4647946	+
1001046	TTS	g1325	ctg1	4649403	4649606	4649403	+
1001047	IR_ON	g1325	ctg1	4648190	4648325	4648027-4648642	+
1001048	IR_OFF	g1325	ctg1	4648190	4648325	4648027-4648190,4648325-4648642	+
1001049	AE	g1325	ctg1	4649305	4649343	4649305-4649343	+
1001050	AE	g1325	ctg1	4649305	4649328	4649305-4649328	+
1001051	TSS	g1326	ctg1	4651030	4652255	4651030	-
1001052	TTS	g1326	ctg1	4649790	4650494	4650494	-
1001053	TSS	g1327	ctg1	4657905	4657957	4657905	-
1001054	TTS	g1327	ctg1	4652463	4652705	4652705	-
1001055	TSS	g1328	ctg1	4659944	4660051	4659944	-
1001056	TTS	g1328	ctg1	4658427	4659686	4659686	-
1001057	TSS	g1330	ctg1	4671148	4671444	4671148	-
1001058	TTS	g1330	ctg1	4670476	4671093	4671093	-
1001059	TSS	g1331	ctg1	4674552	4675004	4674552	-
1001060	TTS	g1331	ctg1	4668775	4669679	4669679	-
1001061	IR_ON	g1331	ctg1	4674164	4674255	4673906-4674490	-
1001062	IR_OFF	g1331	ctg1	4674164	4674255	4673906-4674164,4674255-4674490	-
1001063	AE	g1331	ctg1	4671148	4671717	4671148-4671717	-
1001064	AE	g1331	ctg1	4671148	4671689	4671148-4671689	-
1001065	TSS	g1334	ctg1	4691124	4691287	4691124	-
1001066	TTS	g1334	ctg1	4688546	4688768	4688768	-
1001067	IR_ON	g1334	ctg1	4690840	4690900	4690806-4691071	-
1001068	IR_OFF	g1334	ctg1	4690840	4690900	4690806-4690840,4690900-4691071	-
1001067	IR_ON	g1334	ctg1	4690899	4690964	4690806-4691071	-
1001069	IR_OFF	g1334	ctg1	4690899	4690964	4690806-4690899,4690964-4691071	-
1001070	XAE	g1334	ctg1	4690806	4690840	4690806-4690840	-
1001071	XAE	g1334	ctg1	4690806	4690899	4690806-4690899	-
1001072	TSS	g1335	ctg1	4699814	4700139	4700139	+
1001073	TSS	g1335	ctg1	4699814	4700347	4700347	+
1001074	TTS	g1335	ctg1	4703635	4704589	4703635	+
1001075	XAE	g1335	ctg1	4700490	4700869	4700490-4700869	+
1001076	XAE	g1335	ctg1	4700776	4700869	4700776-4700869	+
1001077	TSS	g1336	ctg1	4712812	4712872	4712812	-
1001078	TTS	g1336	ctg1	4710336	4710550	4710550	-
1001079	TTS	g1336	ctg1	4710336	4711338	4711338	-
1001080	TSS	g1340	ctg1	4745637	4745784	4745637	-
1001081	TTS	g1340	ctg1	4742435	4742855	4742855	-
1001082	TSS	g1341	ctg1	4745930	4746260	4746260	+
1001083	TTS	g1341	ctg1	4748774	4749277	4748774	+
1001084	TSS	g1342	ctg1	4749385	4749647	4749647	+
1001085	TTS	g1342	ctg1	4750716	4750755	4750716	+
1001086	TSS	g1343	ctg1	4762680	4762779	4762680	-
1001087	TTS	g1343	ctg1	4753121	4754694	4754694	-
1001088	TSS	g1345	ctg1	4765962	4766214	4765962	-
1001089	TSS	g1345	ctg1	4765823	4765845	4765823	-
1001090	TTS	g1345	ctg1	4764899	4765762	4765762	-
1001091	TSS	g1346	ctg1	4766327	4766465	4766465	+
1001092	TTS	g1346	ctg1	4767169	4767278	4767169	+
1001093	TSS	g1347	ctg1	4769574	4769812	4769812	+
1001094	TTS	g1347	ctg1	4773751	4774021	4773751	+
1001095	TSS	g1348	ctg1	4773265	4773691	4773691	+
1001096	TTS	g1348	ctg1	4773748	4773782	4773748	+
1001097	TSS	g1349	ctg1	4774155	4774370	4774370	+
1001098	TTS	g1349	ctg1	4775234	4775806	4775234	+
1001099	TSS	g135	ctg1	634179	634681	634681	+
1001100	TSS	g135	ctg1	634179	634976	634976	+
1001101	TSS	g135	ctg1	634179	634772	634772	+
1001102	TTS	g135	ctg1	636039	636274	636039	+
1001103	AE	g135	ctg1	634852	634976	634852-634976	+
1001104	AE	g135	ctg1	634838	634976	634838-634976	+
1001105	AE	g135	ctg1	634860	634976	634860-634976	+
1001106	TSS	g1352	ctg1	4749385	4749647	4749647	+
1001107	TSS	g1352	ctg1	4796449	4796581	4796581	+
1001108	TTS	g1352	ctg1	4797947	4798148	4797947	+
1001109	TSS	g1353	ctg1	4798651	4799070	4798651	-
1001110	TTS	g1353	ctg1	4798255	4798456	4798456	-
1001111	TSS	g1354	ctg1	4803270	4803810	4803810	+
1001112	TTS	g1354	ctg1	4806189	4806251	4806189	+
1001113	TSS	g1355	ctg1	4806856	4806928	4806928	+
1001114	TTS	g1355	ctg1	4807290	4807849	4807290	+
1001115	TSS	g1356	ctg1	4816092	4816337	4816092	-
1001116	TTS	g1356	ctg1	4814050	4814346	4814346	-
1001117	TSS	g1357	ctg1	4810085	4810408	4810408	+
1001118	TTS	g1357	ctg1	4822923	4823038	4822923	+
1001119	TTS	g1357	ctg1	4822882	4823038	4822882	+
1001120	TSS	g1358	ctg1	4827076	4827427	4827076	-
1001121	TTS	g1358	ctg1	4824219	4824401	4824401	-
1001122	TTS	g1358	ctg1	4824219	4824386	4824386	-
1001123	TSS	g1359	ctg1	4837123	4837262	4837123	-
1001124	TTS	g1359	ctg1	4834793	4834993	4834793	+
1001125	IR_ON	g1359	ctg1	4830806	4830894	4830542-4831018	-
1001126	IR_OFF	g1359	ctg1	4830806	4830894	4830542-4830806,4830894-4831018	-
1001127	TSS	g136	ctg1	640833	641116	640833	-
1001128	TTS	g136	ctg1	639048	639287	639287	-
1001129	TSS	g1360	ctg1	4849910	4849982	4849910	-
1001130	TSS	g1360	ctg1	4842691	4842715	4842691	-
1001131	TTS	g1360	ctg1	4841650	4841718	4841718	-
1001132	TSS	g1361	ctg1	4842952	4843026	4843026	+
1001133	TTS	g1361	ctg1	4850797	4850907	4850797	+
1001134	TTS	g1361	ctg1	4843585	4843695	4843585	+
1001135	TTS	g1361	ctg1	4853346	4853371	4853346	+
1001136	XSKIP_ON	g1361	ctg1	4850448	4850510	4843235,4850448-4850510,4850572	+
1001137	XSKIP_OFF	g1361	ctg1	4850448	4850510	48432984850572	+
1001138	TSS	g1363	ctg1	4849910	4849982	4849910	-
1001139	TTS	g1363	ctg1	4848800	4848936	4848936	-
1001140	TSS	g1364	ctg1	4850159	4850238	4850238	+
1001141	TTS	g1364	ctg1	4853346	4853815	4853346	+
1001142	TSS	g1366	ctg1	4858059	4858376	4858376	+
1001143	TTS	g1366	ctg1	4861352	4861429	4861352	+
1001144	TSS	g1367	ctg1	4860081	4860304	4860304	+
1001145	TTS	g1367	ctg1	4861352	4861429	4861352	+
1001146	TSS	g1368	ctg1	4867770	4868037	4867770	-
1001147	TTS	g1368	ctg1	4861715	4862047	4862047	-
1001148	IR_ON	g1368	ctg1	4864523	4865019	4864448-4865043	-
1001149	IR_OFF	g1368	ctg1	4864523	4865019	4864448-4864523,4865019-4865043	-
1001150	MIR_ON	g1368	ctg1	4866098	4866404	4865954-4867202	-
1001151	MIR_OFF	g1368	ctg1	4866098	4866404	4865954-4866098,4866170-4866344,4866404-4867202	-
1001148	IR_ON	g1368	ctg1	4864523	4864696	4864448-4865043	-
1001152	IR_OFF	g1368	ctg1	4864523	4864696	4864448-4864523,4864696-4865043	-
1001153	XIR_ON	g1368	ctg1	4866098	4866170	4865954-4866193	-
1001154	XIR_OFF	g1368	ctg1	4866098	4866170	4865954-4866098,4866170-4866344	-
1001150	MIR_ON	g1368	ctg1	4866098	4866404	4865954-4867202	-
1001155	MIR_OFF	g1368	ctg1	4866098	4866404	4865954-4866098,4866170-4866341,4866404-4867202	-
1001150	MIR_ON	g1368	ctg1	4866193	4866404	4865954-4867202	-
1001156	MIR_OFF	g1368	ctg1	4866193	4866404	4865954-4866193,4866268-4866344,4866404-4867202	-
1001153	XIR_ON	g1368	ctg1	4866098	4866170	4865954-4866193	-
1001157	XIR_OFF	g1368	ctg1	4866098	4866170	4865954-4866098,4866170-4866341	-
1001158	AE	g1368	ctg1	4865019	4865043	4865019-4865043	-
1001159	AE	g1368	ctg1	4864696	4865043	4864696-4865043	-
1001160	XAE	g1368	ctg1	4865954	4866098	4865954-4866098	-
1001161	XAE	g1368	ctg1	4865954	4866193	4865954-4866193	-
1001162	TSS	g137	ctg1	642331	643109	643109	+
1001163	TTS	g137	ctg1	644623	644758	644623	+
1001164	TSS	g1370	ctg1	4868162	4869940	4869940	+
1001165	TTS	g1370	ctg1	4870188	4870328	4870188	+
1001166	TSS	g1371	ctg1	4871250	4871270	4871250	-
1001167	TTS	g1371	ctg1	4870526	4870762	4870762	-
1001168	TSS	g1372	ctg1	4871225	4871915	4871915	+
1001169	TSS	g1372	ctg1	4871579	4871911	4871911	+
1001170	TTS	g1372	ctg1	4872996	4873318	4872996	+
1001171	TSS	g1373	ctg1	4875353	4875609	4875353	-
1001172	TTS	g1373	ctg1	4873625	4873684	4873684	-
1001173	IR_ON	g1373	ctg1	4875057	4875113	4873754-4875286	-
1001174	IR_OFF	g1373	ctg1	4875057	4875113	4873754-4875057,4875113-4875286	-
1001175	XIR_ON	g1373	ctg1	4874817	4874844	4873754-4875057	-
1001176	XIR_OFF	g1373	ctg1	4874817	4874844	4873754-4874817,4874844-4875286	-
1001173	IR_ON	g1373	ctg1	4874817	4874844	4873754-4875286	-
1001177	IR_OFF	g1373	ctg1	4874817	4874844	4873754-4874817,4874844-4875286	-
1001178	XAE	g1373	ctg1	4873754	4875057	4873754-4875057	-
1001179	XAE	g1373	ctg1	4873754	4874817	4873754-4874817	-
1001180	TSS	g1374	ctg1	4875839	4875910	4875910	+
1001181	TTS	g1374	ctg1	4878245	4878994	4878245	+
1001182	TSS	g1375	ctg1	4881596	4882135	4881596	-
1001183	TTS	g1375	ctg1	4879786	4879842	4879842	-
1001184	TSS	g1376	ctg1	4882276	4882378	4882378	+
1001185	TTS	g1376	ctg1	4883601	4883658	4883601	+
1001186	TSS	g1377	ctg1	4886454	4886491	4886491	+
1001187	TTS	g1377	ctg1	4887557	4887889	4887557	+
1001188	MIR_ON	g1377	ctg1	4886795	4887048	4886566-4887128	+
1001189	MIR_OFF	g1377	ctg1	4886795	4887048	4886566-4886795,4886872-4886997,4887048-4887128	+
1001190	TSS	g1378	ctg1	4888212	4888717	4888717	+
1001191	TTS	g1378	ctg1	4891165	4891426	4891165	+
1001192	MIR_ON	g1378	ctg1	4890519	4890627	4890271-4890689	+
1001193	MIR_OFF	g1378	ctg1	4890519	4890627	4890271-4890519,4890591-4890605,4890627-4890689	+
1001194	TSS	g1379	ctg1	4891999	4892067	4892067	+
1001195	TTS	g1379	ctg1	4892533	4894292	4892533	+
1001196	TSS	g1380	ctg1	4898919	4899192	4898919	-
1001197	TTS	g1380	ctg1	4896547	4896608	4896608	-
1001198	TSS	g1381	ctg1	4902825	4902923	4902825	-
1001199	TTS	g1381	ctg1	4900992	4901108	4901108	-
1001200	TTS	g1381	ctg1	4900992	4901115	4901115	-
1001201	IR_ON	g1381	ctg1	4901382	4901470	4901218-4901536	-
1001202	IR_OFF	g1381	ctg1	4901382	4901470	4901218-4901382,4901470-4901536	-
1001203	IR_ON	g1381	ctg1	4902046	4902107	4901786-4902196	-
1001204	IR_OFF	g1381	ctg1	4902046	4902107	4901786-4902046,4902107-4902196	-
1001205	IR_ON	g1381	ctg1	4902462	4902526	4902262-4902757	-
1001206	IR_OFF	g1381	ctg1	4902462	4902526	4902262-4902462,4902526-4902757	-
1001207	TSS	g1382	ctg1	4904671	4904899	4904671	-
1001208	TTS	g1382	ctg1	4903155	4903270	4903270	-
1001209	TSS	g1384	ctg1	4920165	4920541	4920165	-
1001210	TTS	g1384	ctg1	4914035	4914108	4914108	-
1001211	TTS	g1384	ctg1	4914035	4914348	4914348	-
1001212	XSKIP_ON	g1384	ctg1	4918902	4919390	4918851,4918902-4919390,4919478	-
1001213	XSKIP_OFF	g1384	ctg1	4918902	4919390	49187254919478	-
1001214	IR_ON	g1384	ctg1	4919390	4919478	4918902-4919599	-
1001215	IR_OFF	g1384	ctg1	4919390	4919478	4918902-4919390,4919478-4919599	-
1001216	XAE	g1384	ctg1	4914546	4914624	4914546-4914624	-
1001217	XAE	g1384	ctg1	4914546	4914636	4914546-4914636	-
1001218	AE	g1384	ctg1	4914546	4914624	4914546-4914624	-
1001219	AE	g1384	ctg1	4914546	4914636	4914546-4914636	-
1001220	XAE	g1384	ctg1	4914703	4915364	4914703-4915364	-
1001221	XAE	g1384	ctg1	4914928	4915364	4914928-4915364	-
1001222	AE	g1384	ctg1	4914703	4915364	4914703-4915364	-
1001223	AE	g1384	ctg1	4914928	4915364	4914928-4915364	-
1001224	XAE	g1384	ctg1	4918703	4918725	4918703-4918725	-
1001225	XAE	g1384	ctg1	4918703	4918851	4918703-4918851	-
1001226	TSS	g1385	ctg1	4921412	4921657	4921657	+
1001227	TTS	g1385	ctg1	4924355	4927175	4924355	+
1001228	XSKIP_ON	g1385	ctg1	4921712	4921725	4921657,4921712-4921725,4923005	+
1001229	XSKIP_OFF	g1385	ctg1	4921712	4921725	49216574921734	+
1001230	TSS	g1386	ctg1	4930154	4931254	4930154	-
1001231	TTS	g1386	ctg1	4928989	4930040	4930040	-
1001232	TTS	g1386	ctg1	4929355	4929553	4929553	-
1001233	TSS	g1387	ctg1	4933603	4933705	4933705	+
1001234	TSS	g1387	ctg1	4933603	4934061	4934061	+
1001235	TSS	g1387	ctg1	4933603	4933699	4933699	+
1001236	TTS	g1387	ctg1	4934554	4935201	4934554	+
1001237	XAE	g1387	ctg1	4933781	4934061	4933781-4934061	+
1001238	XAE	g1387	ctg1	4933830	4934061	4933830-4934061	+
1001239	TSS	g1388	ctg1	4935312	4935625	4935625	+
1001240	TTS	g1388	ctg1	4936507	4936922	4936507	+
1001241	AE	g1388	ctg1	4936245	4936435	4936245-4936435	+
1001242	AE	g1388	ctg1	4936245	4936422	4936245-4936422	+
1001243	TSS	g1389	ctg1	4944762	4944828	4944762	-
1001244	TTS	g1389	ctg1	4937147	4937532	4937532	-
1001245	TSS	g139	ctg1	645086	645365	645365	+
1001246	TTS	g139	ctg1	649359	649538	649359	+
1001247	TSS	g1390	ctg1	4944762	4944828	4944762	-
1001248	TTS	g1390	ctg1	4943179	4943292	4943292	-
1001249	TSS	g1391	ctg1	4946742	4946852	4946742	-
1001250	TTS	g1391	ctg1	4944973	4945259	4945259	-
1001251	TSS	g1392	ctg1	4948147	4948296	4948296	+
1001252	TTS	g1392	ctg1	4950326	4951234	4950326	+
1001253	TSS	g1393	ctg1	4951760	4952256	4952256	+
1001254	TSS	g1393	ctg1	4952986	4953037	4953037	+
1001255	TTS	g1393	ctg1	4953394	4953560	4953394	+
1001256	MIR_ON	g1393	ctg1	4953037	4953274	4952392-4953340	+
1001257	MIR_OFF	g1393	ctg1	4953037	4953274	4952392-4953037,4953106-4953196,4953274-4953340	+
1001258	XMIR_ON	g1393	ctg1	4953037	4953274	4952392-4953340	+
1001259	XMIR_OFF	g1393	ctg1	4953037	4953274	4952986-4953037,4953106-4953196,4953274-4953340	+
1001260	TSS	g1394	ctg1	4955854	4955920	4955920	+
1001261	TSS	g1394	ctg1	4955854	4956091	4956091	+
1001262	TTS	g1394	ctg1	4958039	4958279	4958039	+
1001263	XSKIP_ON	g1394	ctg1	4956694	4956964	4956629,4956694-4956964,4957025	+
1001264	XSKIP_OFF	g1394	ctg1	4956694	4956964	49566294957347	+
1001265	AE	g1394	ctg1	4956042	4956091	4956042-4956091	+
1001266	AE	g1394	ctg1	4956059	4956091	4956059-4956091	+
1001267	TSS	g1395	ctg1	4959995	4960075	4959995	-
1001268	TSS	g1395	ctg1	4959619	4960075	4959619	-
1001269	TTS	g1395	ctg1	4958366	4958746	4958746	-
1001270	XSKIP_ON	g1395	ctg1	4959380	4959385	4959312,4959380-4959385,4959449	-
1001271	XSKIP_OFF	g1395	ctg1	4959380	4959385	49593124959593	-
1001272	XSKIP_ON	g1395	ctg1	4959593	4959618	4959491,4959593-4959618,4959995	-
1001273	XSKIP_OFF	g1395	ctg1	4959593	4959618	49595564959619	-
1001274	MSKIP_ON	g1395	ctg1	4959380	4959491	4959312,4959380-4959385,4959449-4959491,4959593	-
1001275	MSKIP_OFF	g1395	ctg1	4959380	4959491	49593124959593	-
1001276	IR_ON	g1395	ctg1	4959491	4959593	4959449-4959618	-
1001277	IR_OFF	g1395	ctg1	4959491	4959593	4959449-4959491,4959593-4959618	-
1001278	XAE	g1395	ctg1	4959449	4959618	4959449-4959618	-
1001279	XAE	g1395	ctg1	4959449	4959556	4959449-4959556	-
1001280	TSS	g1396	ctg1	4960231	4960467	4960467	+
1001281	TSS	g1396	ctg1	4960231	4960534	4960534	+
1001282	TTS	g1396	ctg1	4965361	4965491	4965361	+
1001283	TSS	g1397	ctg1	4966163	4966262	4966262	+
1001284	TSS	g1397	ctg1	4966163	4966447	4966447	+
1001285	TSS	g1397	ctg1	4966163	4966280	4966280	+
1001286	TSS	g1397	ctg1	4967160	4967595	4967595	+
1001287	TTS	g1397	ctg1	4968095	4968224	4968095	+
1001288	IR_ON	g1397	ctg1	4966447	4967025	4966350-4967595	+
1001289	IR_OFF	g1397	ctg1	4966447	4967025	4966350-4966447,4967025-4967595	+
1001290	MIR_ON	g1397	ctg1	4966447	4967263	4966350-4967595	+
1001291	MIR_OFF	g1397	ctg1	4966447	4967263	4966350-4966447,4966573-4967135,4967263-4967595	+
1001292	XIR_ON	g1397	ctg1	4967135	4967263	4967025-4967595	+
1001293	XIR_OFF	g1397	ctg1	4967135	4967263	4966573-4967135,4967263-4967595	+
1001294	TSS	g1398	ctg1	4969529	4969966	4969529	-
1001295	TTS	g1398	ctg1	4968421	4968551	4968551	-
1001296	TSS	g1399	ctg1	4972401	4972728	4972728	+
1001297	TSS	g1399	ctg1	4972401	4972598	4972598	+
1001298	TTS	g1399	ctg1	4975606	4975838	4975606	+
1001299	TSS	g14	ctg1	112302	112392	112392	+
1001300	TTS	g14	ctg1	112872	113357	112872	+
1001301	TSS	g1400	ctg1	4977642	4977676	4977642	-
1001302	TTS	g1400	ctg1	4976494	4976936	4976936	-
1001303	TTS	g1400	ctg1	4976591	4976721	4976721	-
1001304	TSS	g1401	ctg1	4978533	4978583	4978583	+
1001305	TTS	g1401	ctg1	4979543	4980491	4979543	+
1001306	TTS	g1401	ctg1	4981750	4981948	4981750	+
1001307	TTS	g1401	ctg1	4979158	4980491	4979158	+
1001308	IR_ON	g1401	ctg1	4978777	4978839	4978666-4979088	+
1001309	IR_OFF	g1401	ctg1	4978777	4978839	4978666-4978777,4978839-4979088	+
1001310	XIR_ON	g1401	ctg1	4979485	4979543	4979155-4981550	+
1001311	XIR_OFF	g1401	ctg1	4979485	4979543	4979155-4979485,4979543-4980491	+
1001308	IR_ON	g1401	ctg1	4978782	4978839	4978666-4979088	+
1001312	IR_OFF	g1401	ctg1	4978782	4978839	4978666-4978782,4978839-4979088	+
1001313	TSS	g1402	ctg1	4982896	4984007	4984007	+
1001314	TSS	g1402	ctg1	4982959	4984263	4984263	+
1001315	TTS	g1402	ctg1	4987869	4987949	4987869	+
1001316	IR_ON	g1402	ctg1	4985517	4985572	4985012-4985680	+
1001317	IR_OFF	g1402	ctg1	4985517	4985572	4985012-4985517,4985572-4985680	+
1001318	IR_ON	g1402	ctg1	4986159	4986259	4986029-4986628	+
1001319	IR_OFF	g1402	ctg1	4986159	4986259	4986029-4986159,4986259-4986628	+
1001320	TSS	g1403	ctg1	4989608	4990315	4989608	-
1001321	TTS	g1403	ctg1	4988507	4988669	4988669	-
1001322	TSS	g1404	ctg1	4991163	4991312	4991312	+
1001323	TTS	g1404	ctg1	4992596	4992788	4992596	+
1001324	TTS	g1404	ctg1	4993065	4993207	4993065	+
1001325	TTS	g1404	ctg1	4992658	4992788	4992658	+
1001326	IR_ON	g1404	ctg1	4991581	4991698	4991371-4991735	+
1001327	IR_OFF	g1404	ctg1	4991581	4991698	4991371-4991581,4991698-4991735	+
1001328	IR_ON	g1404	ctg1	4992385	4992472	4992149-4992541	+
1001329	IR_OFF	g1404	ctg1	4992385	4992472	4992149-4992385,4992472-4992541	+
1001330	TSS	g1405	ctg1	4994076	4994337	4994337	+
1001331	TTS	g1405	ctg1	4994941	4995853	4994941	+
1001332	TTS	g1405	ctg1	4994503	4994720	4994503	+
1001333	XIR_ON	g1405	ctg1	4994451	4994503	4994398-4994866	+
1001334	XIR_OFF	g1405	ctg1	4994451	4994503	4994398-4994451,4994503-4994720	+
1001335	TSS	g1406	ctg1	4998681	4998810	4998681	-
1001336	TTS	g1406	ctg1	4995963	4996661	4996661	-
1001337	TTS	g1406	ctg1	4995963	4997509	4997509	-
1001338	TTS	g1406	ctg1	4995963	4996384	4996384	-
1001339	TTS	g1406	ctg1	4996500	4996926	4996926	-
1001340	XSKIP_ON	g1406	ctg1	4998564	4998604	4998508,4998564-4998604,4998681	-
1001341	XSKIP_OFF	g1406	ctg1	4998564	4998604	49985334998681	-
1001342	XSKIP_ON	g1406	ctg1	4998564	4998604	4998474,4998564-4998604,4998681	-
1001341	XSKIP_OFF	g1406	ctg1	4998564	4998604	49985334998681	-
1001343	XIR_ON	g1406	ctg1	4996926	4997004	4996761-4997163	-
1001344	XIR_OFF	g1406	ctg1	4996926	4997004	4996761-4996926,4997004-4997312	-
1001345	IR_ON	g1406	ctg1	4997163	4997262	4997004-4997312	-
1001346	IR_OFF	g1406	ctg1	4997163	4997262	4997004-4997163,4997262-4997312	-
1001347	IR_ON	g1406	ctg1	4996926	4997004	4996761-4997163	-
1001348	IR_OFF	g1406	ctg1	4996926	4997004	4996761-4996926,4997004-4997163	-
1001349	XAE	g1406	ctg1	4996761	4996926	4996761-4996926	-
1001350	XAE	g1406	ctg1	4996761	4997163	4996761-4997163	-
1001351	AE	g1406	ctg1	4998086	4998329	4998086-4998329	-
1001352	AE	g1406	ctg1	4998086	4998310	4998086-4998310	-
1001353	AE	g1406	ctg1	4998378	4998508	4998378-4998508	-
1001354	AE	g1406	ctg1	4998378	4998474	4998378-4998474	-
1001355	TSS	g1407	ctg1	5002800	5002988	5002800	-
1001356	TTS	g1407	ctg1	5000383	5000628	5000628	-
1001357	AE	g1407	ctg1	5002548	5002682	5002548-5002682	-
1001358	AE	g1407	ctg1	5002437	5002682	5002437-5002682	-
1001359	TSS	g1408	ctg1	5003133	5003248	5003248	+
1001360	TSS	g1408	ctg1	5003909	5004277	5004277	+
1001361	TTS	g1408	ctg1	5005265	5005426	5005265	+
1001362	AE	g1408	ctg1	5003611	5003879	5003611-5003879	+
1001363	AE	g1408	ctg1	5003639	5003879	5003639-5003879	+
1001364	TSS	g1409	ctg1	5005723	5005853	5005853	+
1001365	TTS	g1409	ctg1	5007915	5008100	5007915	+
1001366	XSKIP_ON	g1409	ctg1	5005933	5005966	5005853,5005933-5005966,5006029	+
1001367	XSKIP_OFF	g1409	ctg1	5005933	5005966	50058535006004	+
1001368	XIR_ON	g1409	ctg1	5007305	5007406	5007255-5007476	+
1001369	XIR_OFF	g1409	ctg1	5007305	5007406	5007255-5007305,5007406-5007565	+
1001370	IR_ON	g1409	ctg1	5007305	5007406	5007255-5007565	+
1001371	IR_OFF	g1409	ctg1	5007305	5007406	5007255-5007305,5007406-5007565	+
1001372	IR_ON	g1409	ctg1	5007305	5007406	5007255-5007476	+
1001373	IR_OFF	g1409	ctg1	5007305	5007406	5007255-5007305,5007406-5007476	+
1001374	XIR_ON	g1409	ctg1	5007305	5007406	5007255-5007565	+
1001375	XIR_OFF	g1409	ctg1	5007305	5007406	5007255-5007305,5007406-5007476	+
1001376	AE	g1409	ctg1	5006208	5006451	5006208-5006451	+
1001377	AE	g1409	ctg1	5006227	5006451	5006227-5006451	+
1001378	XAE	g1409	ctg1	5007406	5007565	5007406-5007565	+
1001379	XAE	g1409	ctg1	5007406	5007476	5007406-5007476	+
1001380	XAE	g1409	ctg1	5007255	5007476	5007255-5007476	+
1001381	XAE	g1409	ctg1	5007255	5007565	5007255-5007565	+
1001382	TSS	g141	ctg1	650232	650407	650407	+
1001383	TTS	g141	ctg1	654023	654201	654023	+
1001384	IR_ON	g141	ctg1	650467	650725	650458-652487	+
1001385	IR_OFF	g141	ctg1	650467	650725	650458-650467,650725-652487	+
1001384	IR_ON	g141	ctg1	650572	650725	650458-652487	+
1001386	IR_OFF	g141	ctg1	650572	650725	650458-650572,650725-652487	+
1001387	AE	g141	ctg1	650458	650467	650458-650467	+
1001388	AE	g141	ctg1	650458	650572	650458-650572	+
1001389	TSS	g1411	ctg1	5012403	5012412	5012403	-
1001390	TTS	g1411	ctg1	5010464	5010528	5010528	-
1001391	TSS	g1412	ctg1	5015608	5015831	5015608	-
1001392	TTS	g1412	ctg1	5012786	5013116	5013116	-
1001393	TSS	g1413	ctg1	5016051	5017229	5017229	+
1001394	TTS	g1413	ctg1	5017428	5017542	5017428	+
1001395	TSS	g1414	ctg1	5018311	5018529	5018311	-
1001396	TTS	g1414	ctg1	5017583	5017703	5017703	-
1001397	IR_ON	g1414	ctg1	5017939	5017995	5017763-5018125	-
1001398	IR_OFF	g1414	ctg1	5017939	5017995	5017763-5017939,5017995-5018125	-
1001399	TSS	g1415	ctg1	5021212	5022330	5021212	-
1001400	TTS	g1415	ctg1	5019766	5019873	5019873	-
1001401	TSS	g1416	ctg1	5026149	5026190	5026149	-
1001402	TTS	g1416	ctg1	5024369	5024469	5024469	-
1001403	TSS	g1417	ctg1	5026563	5026714	5026714	+
1001404	TTS	g1417	ctg1	5029907	5031100	5029907	+
1001405	AE	g1417	ctg1	5026774	5027039	5026774-5027039	+
1001406	AE	g1417	ctg1	5026798	5027039	5026798-5027039	+
1001407	TSS	g142	ctg1	656017	656071	656017	-
1001408	TTS	g142	ctg1	654675	654812	654812	-
1001409	TSS	g143	ctg1	658887	658936	658887	-
1001410	TTS	g143	ctg1	657870	657950	657950	-
1001411	AE	g143	ctg1	658660	658801	658660-658801	-
1001412	AE	g143	ctg1	658660	658721	658660-658721	-
1001413	TSS	g144	ctg1	659109	659111	659111	+
1001414	TTS	g144	ctg1	659698	659823	659698	+
1001415	TSS	g145	ctg1	662357	662480	662357	-
1001416	TTS	g145	ctg1	659846	661097	661097	-
1001417	TSS	g146	ctg1	662592	662664	662664	+
1001418	TSS	g146	ctg1	662592	662661	662661	+
1001419	TTS	g146	ctg1	663795	663982	663795	+
1001420	TSS	g147	ctg1	667121	667251	667121	-
1001421	TTS	g147	ctg1	664180	666083	666083	-
1001422	TSS	g148	ctg1	670810	670957	670810	-
1001423	TTS	g148	ctg1	668817	670656	670656	-
1001424	TTS	g148	ctg1	668817	668900	668900	-
1001425	AE	g148	ctg1	670732	670760	670732-670760	-
1001426	AE	g148	ctg1	670732	670741	670732-670741	-
1001427	TSS	g149	ctg1	674019	675726	674019	-
1001428	TSS	g149	ctg1	674047	675775	674047	-
1001429	TTS	g149	ctg1	671119	671371	671371	-
1001430	TSS	g15	ctg1	115988	116292	115988	-
1001431	TTS	g15	ctg1	115441	115926	115926	-
1001432	TSS	g151	ctg1	679388	679531	679388	-
1001433	TTS	g151	ctg1	678321	678593	678593	-
1001434	TSS	g152	ctg1	691413	691724	691413	-
1001435	TTS	g152	ctg1	690407	690487	690487	-
1001436	TSS	g154	ctg1	707518	707862	707518	-
1001437	TTS	g154	ctg1	702349	703987	703987	-
1001438	TSS	g155	ctg1	707979	708231	708231	+
1001439	TTS	g155	ctg1	709573	709836	709573	+
1001440	MIR_ON	g155	ctg1	708425	709460	708304-709518	+
1001441	MIR_OFF	g155	ctg1	708425	709460	708304-708425,708509-708736,708824-709229,709460-709518	+
1001442	TSS	g156	ctg1	709837	710247	710247	+
1001443	TTS	g156	ctg1	711688	711981	711688	+
1001444	TSS	g157	ctg1	712928	713100	712928	-
1001445	TSS	g157	ctg1	712925	713100	712925	-
1001446	TTS	g157	ctg1	712092	712478	712478	-
1001447	TSS	g159	ctg1	715377	717568	717568	+
1001448	TSS	g159	ctg1	715377	717231	717231	+
1001449	TTS	g159	ctg1	717803	718027	717803	+
1001450	IR_ON	g159	ctg1	717315	717374	717290-717568	+
1001451	IR_OFF	g159	ctg1	717315	717374	717290-717315,717374-717568	+
1001452	MIR_ON	g159	ctg1	717315	717503	717290-717568	+
1001453	MIR_OFF	g159	ctg1	717315	717503	717290-717315,717374-717413,717503-717568	+
1001454	IR_ON	g159	ctg1	717413	717503	717374-717568	+
1001455	IR_OFF	g159	ctg1	717413	717503	717374-717413,717503-717568	+
1001456	TSS	g16	ctg1	127078	127146	127078	-
1001457	TTS	g16	ctg1	124956	125009	125009	-
1001458	TTS	g16	ctg1	125035	125852	125852	-
1001459	TTS	g16	ctg1	125035	125495	125495	-
1001460	XAE	g16	ctg1	126017	126716	126017-126716	-
1001461	XAE	g16	ctg1	126034	126712	126034-126712	-
1001462	TSS	g160	ctg1	726823	727014	726823	-
1001463	TTS	g160	ctg1	725259	726764	726764	-
1001464	TSS	g161	ctg1	733011	733203	733011	-
1001465	TTS	g161	ctg1	727517	728039	728039	-
1001466	TSS	g162	ctg1	733360	733427	733427	+
1001467	TTS	g162	ctg1	736599	736623	736599	+
1001468	TSS	g163	ctg1	739117	739511	739511	+
1001469	TTS	g163	ctg1	739559	741119	739559	+
1001470	TSS	g164	ctg1	750157	750471	750157	-
1001471	TTS	g164	ctg1	749852	749950	749950	-
1001472	TSS	g165	ctg1	753739	754281	753739	-
1001473	TTS	g165	ctg1	749706	749775	749775	-
1001474	TSS	g166	ctg1	755457	755709	755709	+
1001475	TSS	g166	ctg1	755457	755538	755538	+
1001476	TTS	g166	ctg1	763050	763755	763050	+
1001477	TSS	g167	ctg1	764667	764691	764667	-
1001478	TTS	g167	ctg1	763913	764592	764592	-
1001479	TSS	g168	ctg1	764750	765184	765184	+
1001480	TSS	g168	ctg1	764974	764998	764998	+
1001481	TTS	g168	ctg1	765955	766204	765955	+
1001482	TSS	g169	ctg1	768696	768852	768696	-
1001483	TTS	g169	ctg1	766480	767053	767053	-
1001484	TSS	g17	ctg1	130177	130700	130177	-
1001485	TTS	g17	ctg1	128556	128761	128761	-
1001486	TSS	g170	ctg1	773457	773689	773457	-
1001487	TTS	g170	ctg1	771477	771905	771905	-
1001488	TSS	g171	ctg1	778839	779467	779467	+
1001489	TTS	g171	ctg1	782850	783282	782850	+
1001490	IR_ON	g171	ctg1	779997	780052	779984-780160	+
1001491	IR_OFF	g171	ctg1	779997	780052	779984-779997,780052-780160	+
1001492	TSS	g172	ctg1	786107	786258	786258	+
1001493	TSS	g172	ctg1	786107	786163	786163	+
1001494	TTS	g172	ctg1	787778	788049	787778	+
1001495	IR_ON	g172	ctg1	785244	785306	785062-785549	-
1001496	IR_OFF	g172	ctg1	785244	785306	785062-785244,785306-785549	-
1001497	TSS	g173	ctg1	798997	799412	799412	+
1001498	TTS	g173	ctg1	803292	803843	803292	+
1001499	IR_ON	g173	ctg1	802748	802803	800601-803145	+
1001500	IR_OFF	g173	ctg1	802748	802803	800601-802748,802803-803145	+
1001501	TSS	g174	ctg1	807583	808770	808770	+
1001502	TTS	g174	ctg1	810135	810575	810135	+
1001503	TSS	g175	ctg1	816565	817200	817200	+
1001504	TTS	g175	ctg1	818741	820242	818741	+
1001505	TSS	g176	ctg1	822259	822630	822259	-
1001506	TTS	g176	ctg1	821942	822083	821942	+
1001507	TSS	g177	ctg1	822466	822678	822678	+
1001508	TTS	g177	ctg1	823666	824459	823666	+
1001509	TTS	g177	ctg1	823625	824459	823625	+
1001510	TSS	g179	ctg1	828118	828531	828118	-
1001511	TTS	g179	ctg1	824546	824623	824623	-
1001512	TSS	g18	ctg1	136266	136539	136266	-
1001513	TTS	g18	ctg1	131168	131535	131535	-
1001514	TSS	g180	ctg1	828632	828989	828989	+
1001515	TTS	g180	ctg1	829667	829835	829667	+
1001516	TSS	g181	ctg1	834471	834545	834471	-
1001517	TTS	g181	ctg1	832559	832852	832852	-
1001518	AE	g181	ctg1	833161	833635	833161-833635	-
1001519	AE	g181	ctg1	833161	833646	833161-833646	-
1001520	TSS	g182	ctg1	834942	835004	835004	+
1001521	TTS	g182	ctg1	837891	837945	837891	+
1001522	TTS	g182	ctg1	837919	838163	837919	+
1001523	XAE	g182	ctg1	837704	837840	837704-837840	+
1001524	XAE	g182	ctg1	837704	837867	837704-837867	+
1001525	TSS	g183	ctg1	843706	844002	843706	-
1001526	TTS	g183	ctg1	838736	839026	839026	-
1001527	TSS	g184	ctg1	845666	845982	845982	+
1001528	TTS	g184	ctg1	848816	848989	848816	+
1001529	TSS	g185	ctg1	848095	848491	848491	+
1001530	TTS	g185	ctg1	848558	848892	848558	+
1001531	TSS	g186	ctg1	853652	854174	854174	+
1001532	TTS	g186	ctg1	855158	855237	855158	+
1001533	TSS	g187	ctg1	855704	856999	856999	+
1001534	TTS	g187	ctg1	857382	857441	857382	+
1001535	TSS	g188	ctg1	867142	867397	867142	-
1001536	TTS	g188	ctg1	862304	862841	862841	-
1001537	TSS	g189	ctg1	866812	867123	866812	-
1001538	TTS	g189	ctg1	864625	865068	865068	-
1001539	TSS	g19	ctg1	142518	142574	142518	-
1001540	TSS	g19	ctg1	142504	142574	142504	-
1001541	TTS	g19	ctg1	139576	139679	139576	+
1001542	AE	g19	ctg1	141659	141738	141659-141738	-
1001543	AE	g19	ctg1	141659	141797	141659-141797	-
1001544	AE	g19	ctg1	141716	141797	141716-141797	-
1001545	TSS	g190	ctg1	870015	870254	870254	+
1001546	TTS	g190	ctg1	870780	871061	870780	+
1001547	TSS	g191	ctg1	870114	870254	870254	+
1001548	TTS	g191	ctg1	873454	874757	873454	+
1001549	TSS	g193	ctg1	877829	878139	878139	+
1001550	TTS	g193	ctg1	880463	880529	880463	+
1001551	TSS	g194	ctg1	882344	882368	882344	-
1001552	TTS	g194	ctg1	881270	881598	881598	-
1001553	TSS	g195	ctg1	883988	884054	884054	+
1001554	TTS	g195	ctg1	885488	885849	885488	+
1001555	TSS	g196	ctg1	887322	887339	887339	+
1001556	TTS	g196	ctg1	892108	892559	892108	+
1001557	TSS	g197	ctg1	888314	888542	888542	+
1001558	TTS	g197	ctg1	888792	888991	888792	+
1001559	TSS	g198	ctg1	889933	890263	890263	+
1001560	TTS	g198	ctg1	890540	890605	890540	+
1001561	TSS	g199	ctg1	892772	892810	892810	+
1001562	TTS	g199	ctg1	894080	894202	894080	+
1001563	TSS	g2	ctg1	19195	19368	19195	-
1001564	TTS	g2	ctg1	15582	16017	16017	-
1001565	TTS	g2	ctg1	15679	16188	16188	-
1001566	IR_ON	g2	ctg1	18788	18986	17633-19035	-
1001567	IR_OFF	g2	ctg1	18788	18986	17633-18788,18986-19035	-
1001568	TSS	g20	ctg1	142723	142927	142927	+
1001569	TTS	g20	ctg1	145277	145416	145277	+
1001570	IR_ON	g20	ctg1	143188	143274	142993-143299	+
1001571	IR_OFF	g20	ctg1	143188	143274	142993-143188,143274-143299	+
1001572	IR_ON	g20	ctg1	143299	143412	142993-143497	+
1001573	IR_OFF	g20	ctg1	143299	143412	142993-143299,143412-143497	+
1001574	MIR_ON	g20	ctg1	143188	143412	142993-143497	+
1001575	MIR_OFF	g20	ctg1	143188	143412	142993-143188,143274-143299,143412-143497	+
1001576	TSS	g200	ctg1	892687	892810	892810	+
1001577	TTS	g200	ctg1	902883	903145	902883	+
1001578	IR_ON	g200	ctg1	897739	897888	896873-898099	+
1001579	IR_OFF	g200	ctg1	897739	897888	896873-897739,897888-898099	+
1001580	TSS	g201	ctg1	905926	906363	905926	-
1001581	TTS	g201	ctg1	903250	903512	903512	-
1001582	IR_ON	g201	ctg1	904661	904805	904615-905181	-
1001583	IR_OFF	g201	ctg1	904661	904805	904615-904661,904805-905181	-
1001584	IR_ON	g201	ctg1	904372	904615	904202-905181	-
1001585	IR_OFF	g201	ctg1	904372	904615	904202-904372,904615-905181	-
1001586	XIR_ON	g201	ctg1	904372	904615	904202-904661	-
1001587	XIR_OFF	g201	ctg1	904372	904615	904202-904372,904615-905181	-
1001588	IR_ON	g201	ctg1	905739	905795	905709-905868	-
1001589	IR_OFF	g201	ctg1	905739	905795	905709-905739,905795-905868	-
1001590	MIR_ON	g201	ctg1	904372	904805	904202-905181	-
1001591	MIR_OFF	g201	ctg1	904372	904805	904202-904372,904615-904661,904805-905181	-
1001592	IR_ON	g201	ctg1	904372	904615	904202-904661	-
1001593	IR_OFF	g201	ctg1	904372	904615	904202-904372,904615-904661	-
1001584	IR_ON	g201	ctg1	904661	904805	904202-905181	-
1001594	IR_OFF	g201	ctg1	904661	904805	904202-904661,904805-905181	-
1001595	XAE	g201	ctg1	904202	904372	904202-904372	-
1001596	XAE	g201	ctg1	904202	904661	904202-904661	-
1001597	TSS	g202	ctg1	906482	907215	907215	+
1001598	TSS	g202	ctg1	906482	907219	907219	+
1001599	TTS	g202	ctg1	910178	911265	910178	+
1001600	TSS	g204	ctg1	914122	914179	914122	-
1001601	TTS	g204	ctg1	912238	912590	912590	-
1001602	TSS	g205	ctg1	914383	914611	914611	+
1001603	TTS	g205	ctg1	920707	920879	920707	+
1001604	TSS	g206	ctg1	921372	921476	921476	+
1001605	TTS	g206	ctg1	924513	924809	924513	+
1001606	TSS	g207	ctg1	926271	926333	926271	-
1001607	TTS	g207	ctg1	925092	925333	925333	-
1001608	TSS	g208	ctg1	926487	926873	926873	+
1001609	TTS	g208	ctg1	928195	928425	928195	+
1001610	TSS	g209	ctg1	927228	927259	927259	+
1001611	TTS	g209	ctg1	927322	927535	927322	+
1001612	TSS	g21	ctg1	147995	148059	147995	-
1001613	TTS	g21	ctg1	145665	147513	147513	-
1001614	TSS	g210	ctg1	929312	929666	929666	+
1001615	TTS	g210	ctg1	931187	931211	931187	+
1001616	TSS	g211	ctg1	934923	935177	934923	-
1001617	TTS	g211	ctg1	931238	931388	931388	-
1001618	XIR_ON	g211	ctg1	931609	931660	931461-931697	-
1001619	XIR_OFF	g211	ctg1	931609	931660	931465-931609,931660-931697	-
1001620	IR_ON	g211	ctg1	931609	931660	931461-931697	-
1001621	IR_OFF	g211	ctg1	931609	931660	931461-931609,931660-931697	-
1001622	TSS	g212	ctg1	936713	937011	937011	+
1001623	TTS	g212	ctg1	937286	937733	937286	+
1001624	TSS	g213	ctg1	940830	941059	940830	-
1001625	TTS	g213	ctg1	938580	939181	939181	-
1001626	AE	g213	ctg1	940286	940591	940286-940591	-
1001627	AE	g213	ctg1	940286	940603	940286-940603	-
1001628	TSS	g214	ctg1	941225	941370	941370	+
1001629	TTS	g214	ctg1	941605	941792	941605	+
1001630	TSS	g215	ctg1	943122	943248	943122	-
1001631	TTS	g215	ctg1	942015	942197	942197	-
1001632	TSS	g216	ctg1	947781	947983	947983	+
1001633	TTS	g216	ctg1	948427	949357	948427	+
1001634	TSS	g217	ctg1	951948	952105	951948	-
1001635	TTS	g217	ctg1	949556	949920	949920	-
1001636	TSS	g218	ctg1	952304	952359	952359	+
1001637	TTS	g218	ctg1	954482	954848	954482	+
1001638	TSS	g219	ctg1	953460	953483	953460	-
1001639	TTS	g219	ctg1	953110	953221	953221	-
1001640	TSS	g22	ctg1	150970	151033	150970	-
1001641	TTS	g22	ctg1	149064	150748	150748	-
1001642	TSS	g220	ctg1	953849	953938	953938	+
1001643	TTS	g220	ctg1	954482	954622	954482	+
1001644	TSS	g221	ctg1	956876	956924	956876	-
1001645	TTS	g221	ctg1	955355	955391	955391	-
1001646	TSS	g222	ctg1	957319	957714	957714	+
1001647	TTS	g222	ctg1	957781	958191	957781	+
1001648	TSS	g223	ctg1	960953	961561	961561	+
1001649	TTS	g223	ctg1	963721	964875	963721	+
1001650	TSS	g224	ctg1	967114	967173	967114	-
1001651	TTS	g224	ctg1	966021	966029	966029	-
1001652	TSS	g225	ctg1	967486	967545	967545	+
1001653	TTS	g225	ctg1	968073	968152	968073	+
1001654	TSS	g226	ctg1	967406	967545	967545	+
1001655	TTS	g226	ctg1	970029	970678	970029	+
1001656	TSS	g227	ctg1	974837	975417	974837	-
1001657	TTS	g227	ctg1	970739	971392	971392	-
1001658	TSS	g228	ctg1	975549	975813	975813	+
1001659	TTS	g228	ctg1	976641	977637	976641	+
1001660	TSS	g229	ctg1	979477	979927	979477	-
1001661	TTS	g229	ctg1	977803	977827	977827	-
1001662	TSS	g23	ctg1	153202	153320	153202	-
1001663	TTS	g23	ctg1	151336	151384	151384	-
1001664	TSS	g230	ctg1	980134	980629	980629	+
1001665	TSS	g230	ctg1	980134	981014	981014	+
1001666	TSS	g230	ctg1	980134	980460	980460	+
1001667	TSS	g230	ctg1	980134	980630	980630	+
1001668	TTS	g230	ctg1	981617	981777	981617	+
1001669	TSS	g231	ctg1	984231	984408	984231	-
1001670	TTS	g231	ctg1	982510	982770	982770	-
1001671	TSS	g232	ctg1	986137	986139	986137	-
1001672	TTS	g232	ctg1	984928	985289	985289	-
1001673	TSS	g233	ctg1	986471	986634	986634	+
1001674	TTS	g233	ctg1	989503	989625	989503	+
1001675	TSS	g234	ctg1	990029	990119	990119	+
1001676	TTS	g234	ctg1	993293	993429	993293	+
1001677	TSS	g235	ctg1	1043643	1044063	1043643	-
1001678	TTS	g235	ctg1	1015921	1016327	1016327	-
1001679	TSS	g236	ctg1	1084974	1085756	1085756	+
1001680	TTS	g236	ctg1	1086612	1086907	1086612	+
1001681	TTS	g236	ctg1	1085807	1086328	1085807	+
1001682	TSS	g237	ctg1	1088987	1089384	1088987	-
1001683	TTS	g237	ctg1	1088262	1088466	1088466	-
1001684	AE	g237	ctg1	1088675	1088748	1088675-1088748	-
1001685	AE	g237	ctg1	1088675	1088767	1088675-1088767	-
1001686	TSS	g238	ctg1	1089561	1089916	1089916	+
1001687	TSS	g238	ctg1	1089561	1089630	1089630	+
1001688	TTS	g238	ctg1	1095156	1095291	1095156	+
1001689	XAE	g238	ctg1	1089970	1090958	1089970-1090958	+
1001690	XAE	g238	ctg1	1090090	1090958	1090090-1090958	+
1001691	TSS	g239	ctg1	1097321	1097674	1097321	-
1001692	TTS	g239	ctg1	1095156	1095307	1095307	-
1001693	AE	g239	ctg1	1096256	1096414	1096256-1096414	-
1001694	AE	g239	ctg1	1096256	1096365	1096256-1096365	-
1001695	TSS	g24	ctg1	156452	156537	156452	-
1001696	TTS	g24	ctg1	154348	154688	154688	-
1001697	IR_ON	g24	ctg1	155012	155154	154788-155177	-
1001698	IR_OFF	g24	ctg1	155012	155154	154788-155012,155154-155177	-
1001699	AE	g24	ctg1	155840	155917	155840-155917	-
1001700	AE	g24	ctg1	155840	155930	155840-155930	-
1001701	TSS	g240	ctg1	1097891	1098541	1098541	+
1001702	TTS	g240	ctg1	1099709	1099841	1099709	+
1001703	TSS	g241	ctg1	1104034	1104473	1104034	-
1001704	TTS	g241	ctg1	1103917	1103926	1103926	-
1001705	TSS	g242	ctg1	1106883	1107027	1106883	-
1001706	TTS	g242	ctg1	1104972	1105888	1105888	-
1001707	AE	g242	ctg1	1106727	1106821	1106727-1106821	-
1001708	AE	g242	ctg1	1106727	1106807	1106727-1106807	-
1001709	TSS	g243	ctg1	1114279	1115414	1115414	+
1001710	TSS	g243	ctg1	1114609	1114810	1114810	+
1001711	TTS	g243	ctg1	1116251	1117132	1116251	+
1001712	TSS	g244	ctg1	1120832	1120888	1120832	-
1001713	TTS	g244	ctg1	1117144	1117992	1117992	-
1001714	TSS	g245	ctg1	1126465	1126758	1126758	+
1001715	TSS	g245	ctg1	1126465	1126615	1126615	+
1001716	TTS	g245	ctg1	1130537	1132091	1130537	+
1001717	IR_ON	g245	ctg1	1130151	1130215	1129364-1130466	+
1001718	IR_OFF	g245	ctg1	1130151	1130215	1129364-1130151,1130215-1130466	+
1001719	TSS	g246	ctg1	1130192	1130466	1130466	+
1001720	TTS	g246	ctg1	1130537	1131557	1130537	+
1001721	TSS	g247	ctg1	1134895	1134960	1134960	+
1001722	TTS	g247	ctg1	1137357	1137412	1137357	+
1001723	TTS	g247	ctg1	1136659	1136663	1136659	+
1001724	XSKIP_ON	g247	ctg1	1136764	1136949	1136602,1136764-1136949,1137180	+
1001725	XSKIP_OFF	g247	ctg1	1136764	1136949	11366021137179	+
1001726	IR_ON	g247	ctg1	1136949	1137180	1136764-1137198	+
1001727	IR_OFF	g247	ctg1	1136949	1137180	1136764-1136949,1137180-1137198	+
1001728	XIR_ON	g247	ctg1	1136949	1137180	1136659-1137198	+
1001729	XIR_OFF	g247	ctg1	1136949	1137180	1136764-1136949,1137180-1137198	+
1001730	AE	g247	ctg1	1136764	1137198	1136764-1137198	+
1001731	AE	g247	ctg1	1137179	1137198	1137179-1137198	+
1001732	AE	g247	ctg1	1136659	1137198	1136659-1137198	+
1001733	TSS	g248	ctg1	1142388	1142816	1142388	-
1001734	TTS	g248	ctg1	1141365	1142132	1142132	-
1001735	TTS	g248	ctg1	1141592	1141825	1141825	-
1001736	AE	g248	ctg1	1142192	1142338	1142192-1142338	-
1001737	AE	g248	ctg1	1142192	1142267	1142192-1142267	-
1001738	TSS	g249	ctg1	1142897	1142948	1142948	+
1001739	TTS	g249	ctg1	1144287	1144655	1144287	+
1001740	TSS	g25	ctg1	171610	171728	171610	-
1001741	TSS	g25	ctg1	190018	190136	190018	-
1001742	TTS	g25	ctg1	169854	170255	170255	-
1001743	IR_ON	g25	ctg1	170914	170975	170545-171372	-
1001744	IR_OFF	g25	ctg1	170914	170975	170545-170914,170975-171372	-
1001745	TSS	g250	ctg1	1148233	1148296	1148233	-
1001746	TSS	g250	ctg1	1148283	1148346	1148283	-
1001747	TTS	g250	ctg1	1144920	1145283	1145283	-
1001748	XAE	g250	ctg1	1147971	1148172	1147971-1148172	-
1001749	XAE	g250	ctg1	1147971	1148195	1147971-1148195	-
1001750	TSS	g251	ctg1	1148465	1148970	1148970	+
1001751	TTS	g251	ctg1	1151414	1151511	1151414	+
1001752	TSS	g252	ctg1	1154814	1156332	1154814	-
1001753	TTS	g252	ctg1	1152017	1152466	1152466	-
1001754	TSS	g253	ctg1	1156480	1156747	1156747	+
1001755	TTS	g253	ctg1	1157195	1157217	1157195	+
1001756	TSS	g254	ctg1	1158025	1158077	1158025	-
1001757	TTS	g254	ctg1	1157176	1157261	1157261	-
1001758	TSS	g255	ctg1	1158958	1159273	1159273	+
1001759	TTS	g255	ctg1	1159512	1159565	1159512	+
1001760	TSS	g256	ctg1	1162186	1162217	1162186	-
1001761	TTS	g256	ctg1	1160019	1160171	1160171	-
1001762	TSS	g257	ctg1	1169102	1169434	1169102	-
1001763	TTS	g257	ctg1	1163425	1163533	1163533	-
1001764	XIR_ON	g257	ctg1	1163625	1163679	1163590-1163794	-
1001765	XIR_OFF	g257	ctg1	1163625	1163679	1163590-1163625,1163679-1163947	-
1001766	XAE	g257	ctg1	1163590	1163794	1163590-1163794	-
1001767	XAE	g257	ctg1	1163590	1163625	1163590-1163625	-
1001768	AE	g257	ctg1	1164007	1164200	1164007-1164200	-
1001769	AE	g257	ctg1	1164019	1164200	1164019-1164200	-
1001770	AE	g257	ctg1	1166628	1166729	1166628-1166729	-
1001771	AE	g257	ctg1	1166628	1166670	1166628-1166670	-
1001772	TSS	g258	ctg1	1174635	1175414	1174635	-
1001773	TTS	g258	ctg1	1171268	1171621	1171621	-
1001774	TSS	g260	ctg1	1175824	1176567	1176567	+
1001775	TTS	g260	ctg1	1178557	1179979	1178557	+
1001776	TSS	g261	ctg1	1180094	1180167	1180167	+
1001777	TSS	g261	ctg1	1180094	1180311	1180311	+
1001778	TTS	g261	ctg1	1182664	1183237	1182664	+
1001779	TSS	g262	ctg1	1192573	1192698	1192573	-
1001780	TTS	g262	ctg1	1190163	1191456	1191456	-
1001781	TSS	g264	ctg1	1196245	1196383	1196383	+
1001782	TTS	g264	ctg1	1196823	1197261	1196823	+
1001783	TSS	g265	ctg1	1200402	1200620	1200402	-
1001784	TTS	g265	ctg1	1197306	1198745	1198745	-
1001785	TSS	g266	ctg1	1201077	1201354	1201354	+
1001786	TTS	g266	ctg1	1201854	1201967	1201854	+
1001787	TSS	g267	ctg1	1202375	1202748	1202748	+
1001788	TSS	g267	ctg1	1202832	1203537	1203537	+
1001789	TTS	g267	ctg1	1205148	1205534	1205148	+
1001790	XIR_ON	g267	ctg1	1203815	1203991	1203599-1205086	+
1001791	XIR_OFF	g267	ctg1	1203815	1203991	1203599-1203815,1203991-1204611	+
1001792	TSS	g268	ctg1	1207658	1207918	1207658	-
1001793	TTS	g268	ctg1	1205605	1205991	1205991	-
1001794	TSS	g269	ctg1	1210476	1210586	1210586	+
1001795	TTS	g269	ctg1	1212012	1212626	1212012	+
1001796	TSS	g27	ctg1	190018	190507	190018	-
1001797	TTS	g27	ctg1	188262	188663	188663	-
1001798	IR_ON	g27	ctg1	189322	189383	188953-189780	-
1001799	IR_OFF	g27	ctg1	189322	189383	188953-189322,189383-189780	-
1001800	TSS	g270	ctg1	1215312	1215481	1215312	-
1001801	TSS	g270	ctg1	1215319	1215481	1215319	-
1001802	TTS	g270	ctg1	1213152	1213406	1213406	-
1001803	XSKIP_ON	g270	ctg1	1215254	1215260	1215201,1215254-1215260,1215319	-
1001804	XSKIP_OFF	g270	ctg1	1215254	1215260	12152011215312	-
1001805	XAE	g270	ctg1	1214244	1214394	1214244-1214394	-
1001806	XAE	g270	ctg1	1214244	1214371	1214244-1214371	-
1001807	XAE	g270	ctg1	1214463	1215201	1214463-1215201	-
1001808	XAE	g270	ctg1	1214432	1215201	1214432-1215201	-
1001809	TSS	g271	ctg1	1220359	1220440	1220359	-
1001810	TTS	g271	ctg1	1215605	1216784	1216784	-
1001811	SKIP_ON	g271	ctg1	1219840	1219878	1219761,1219840-1219878,1219958	-
1001812	SKIP_OFF	g271	ctg1	1219840	1219878	12197611219958	-
1001813	AE	g271	ctg1	1217637	1217803	1217637-1217803	-
1001814	AE	g271	ctg1	1217622	1217803	1217622-1217803	-
1001815	TSS	g272	ctg1	1226386	1226712	1226386	-
1001816	TTS	g272	ctg1	1222235	1223298	1223298	-
1001817	AE	g272	ctg1	1224279	1224360	1224279-1224360	-
1001818	AE	g272	ctg1	1224279	1224387	1224279-1224387	-
1001819	TSS	g273	ctg1	1226790	1227034	1227034	+
1001820	TTS	g273	ctg1	1227357	1227875	1227357	+
1001821	TSS	g274	ctg1	1232437	1232875	1232437	-
1001822	TTS	g274	ctg1	1228510	1229015	1229015	-
1001823	TSS	g275	ctg1	1235178	1235686	1235178	-
1001824	TTS	g275	ctg1	1233066	1233192	1233192	-
1001825	TSS	g276	ctg1	1235887	1236191	1236191	+
1001826	TTS	g276	ctg1	1238262	1238606	1238262	+
1001827	IR_ON	g276	ctg1	1236270	1236334	1236259-1236449	+
1001828	IR_OFF	g276	ctg1	1236270	1236334	1236259-1236270,1236334-1236449	+
1001829	TSS	g277	ctg1	1250970	1251252	1250970	-
1001830	TTS	g277	ctg1	1238633	1238977	1238977	-
1001831	TSS	g278	ctg1	1250970	1251142	1250970	-
1001832	TTS	g278	ctg1	1249010	1249020	1249020	-
1001833	TSS	g279	ctg1	1251431	1251738	1251738	+
1001834	TTS	g279	ctg1	1253162	1253370	1253162	+
1001835	AE	g279	ctg1	1251870	1251887	1251870-1251887	+
1001836	AE	g279	ctg1	1251799	1251887	1251799-1251887	+
1001837	TSS	g28	ctg1	193314	193392	193314	-
1001838	TTS	g28	ctg1	191179	191505	191505	-
1001839	IR_ON	g28	ctg1	191865	191997	191629-192020	-
1001840	IR_OFF	g28	ctg1	191865	191997	191629-191865,191997-192020	-
1001841	TSS	g280	ctg1	1253543	1253759	1253759	+
1001842	TTS	g280	ctg1	1258165	1259044	1258165	+
1001843	AE	g280	ctg1	1255970	1256037	1255970-1256037	+
1001844	AE	g280	ctg1	1255970	1256055	1255970-1256055	+
1001845	TSS	g281	ctg1	1256965	1257028	1257028	+
1001846	TTS	g281	ctg1	1258165	1258530	1258165	+
1001847	TSS	g282	ctg1	1261574	1261723	1261574	-
1001848	TTS	g282	ctg1	1259123	1259380	1259380	-
1001849	TSS	g283	ctg1	1263092	1263296	1263296	+
1001850	TTS	g283	ctg1	1265368	1266199	1265368	+
1001851	TSS	g284	ctg1	1267700	1268098	1268098	+
1001852	TTS	g284	ctg1	1272640	1272841	1272640	+
1001853	TSS	g285	ctg1	1274982	1275030	1274982	-
1001854	TTS	g285	ctg1	1273068	1273269	1273269	-
1001855	TSS	g286	ctg1	1275240	1276112	1276112	+
1001856	TSS	g286	ctg1	1275803	1276237	1276237	+
1001857	TTS	g286	ctg1	1277393	1277526	1277393	+
1001858	TSS	g287	ctg1	1278253	1278458	1278253	-
1001859	TTS	g287	ctg1	1277737	1277945	1277945	-
1001860	TSS	g288	ctg1	1281197	1281654	1281197	-
1001861	TSS	g288	ctg1	1281202	1281521	1281202	-
1001862	TTS	g288	ctg1	1278656	1279167	1279167	-
1001863	TSS	g289	ctg1	1282651	1284736	1282651	-
1001864	TTS	g289	ctg1	1282050	1282591	1282591	-
1001865	TSS	g29	ctg1	193995	194198	194198	+
1001866	TSS	g29	ctg1	193995	194289	194289	+
1001867	TTS	g29	ctg1	197284	197836	197284	+
1001868	XSKIP_ON	g29	ctg1	195439	195568	195375,195439-195568,195623	+
1001869	XSKIP_OFF	g29	ctg1	195439	195568	195375195619	+
1001870	XSKIP_ON	g29	ctg1	195483	195568	195406,195483-195568,195623	+
1001869	XSKIP_OFF	g29	ctg1	195483	195568	195375195619	+
1001871	XSKIP_ON	g29	ctg1	195439	195568	195375,195439-195568,195633	+
1001869	XSKIP_OFF	g29	ctg1	195439	195568	195375195619	+
1001872	XSKIP_ON	g29	ctg1	195483	195568	195406,195483-195568,195633	+
1001869	XSKIP_OFF	g29	ctg1	195483	195568	195375195619	+
1001873	XSKIP_ON	g29	ctg1	195439	195568	195375,195439-195568,195628	+
1001869	XSKIP_OFF	g29	ctg1	195439	195568	195375195619	+
1001874	XSKIP_ON	g29	ctg1	195483	195568	195375,195483-195568,195623	+
1001869	XSKIP_OFF	g29	ctg1	195483	195568	195375195619	+
1001875	XIR_ON	g29	ctg1	195568	195623	195483-196285	+
1001876	XIR_OFF	g29	ctg1	195568	195623	195439-195568,195623-196285	+
1001877	IR_ON	g29	ctg1	195568	195623	195483-196285	+
1001878	IR_OFF	g29	ctg1	195568	195623	195483-195568,195623-196285	+
1001879	XMIR_ON	g29	ctg1	195568	196102	195483-196285	+
1001880	XMIR_OFF	g29	ctg1	195568	196102	195439-195568,195633-196049,196102-196285	+
1001877	IR_ON	g29	ctg1	195568	195633	195483-196285	+
1001881	IR_OFF	g29	ctg1	195568	195633	195483-195568,195633-196285	+
1001879	XMIR_ON	g29	ctg1	195568	195821	195483-196285	+
1001882	XMIR_OFF	g29	ctg1	195568	195821	195439-195568,195628-195774,195821-196285	+
1001883	IR_ON	g29	ctg1	195568	195623	195439-196285	+
1001884	IR_OFF	g29	ctg1	195568	195623	195439-195568,195623-196285	+
1001885	XIR_ON	g29	ctg1	195568	195623	195439-196285	+
1001886	XIR_OFF	g29	ctg1	195568	195623	195483-195568,195623-196285	+
1001887	MIR_ON	g29	ctg1	195568	196102	195439-196285	+
1001888	MIR_OFF	g29	ctg1	195568	196102	195439-195568,195633-196049,196102-196285	+
1001885	XIR_ON	g29	ctg1	195568	195633	195439-196285	+
1001889	XIR_OFF	g29	ctg1	195568	195633	195483-195568,195633-196285	+
1001887	MIR_ON	g29	ctg1	195568	195821	195439-196285	+
1001890	MIR_OFF	g29	ctg1	195568	195821	195439-195568,195628-195774,195821-196285	+
1001891	XIR_ON	g29	ctg1	196049	196102	195623-196285	+
1001892	XIR_OFF	g29	ctg1	196049	196102	195633-196049,196102-196285	+
1001891	XIR_ON	g29	ctg1	195774	195821	195623-196285	+
1001893	XIR_OFF	g29	ctg1	195774	195821	195628-195774,195821-196285	+
1001894	XIR_ON	g29	ctg1	196049	196102	195619-196285	+
1001892	XIR_OFF	g29	ctg1	196049	196102	195633-196049,196102-196285	+
1001894	XIR_ON	g29	ctg1	195774	195821	195619-196285	+
1001893	XIR_OFF	g29	ctg1	195774	195821	195628-195774,195821-196285	+
1001895	IR_ON	g29	ctg1	196049	196102	195633-196285	+
1001896	IR_OFF	g29	ctg1	196049	196102	195633-196049,196102-196285	+
1001897	XIR_ON	g29	ctg1	195774	195821	195633-196049	+
1001893	XIR_OFF	g29	ctg1	195774	195821	195628-195774,195821-196285	+
1001898	XIR_ON	g29	ctg1	195774	195821	195633-196285	+
1001893	XIR_OFF	g29	ctg1	195774	195821	195628-195774,195821-196285	+
1001899	XAE	g29	ctg1	194345	195406	194345-195406	+
1001900	XAE	g29	ctg1	194345	195375	194345-195375	+
1001901	XAE	g29	ctg1	195483	196285	195483-196285	+
1001902	XAE	g29	ctg1	195439	196285	195439-196285	+
1001903	XAE	g29	ctg1	195619	196285	195619-196285	+
1001904	AE	g29	ctg1	194345	195406	194345-195406	+
1001905	AE	g29	ctg1	194345	195375	194345-195375	+
1001906	AE	g29	ctg1	195439	196285	195439-196285	+
1001907	AE	g29	ctg1	195619	196285	195619-196285	+
1001908	AE	g29	ctg1	195623	196285	195623-196285	+
1001909	AE	g29	ctg1	195633	196285	195633-196285	+
1001910	AE	g29	ctg1	195439	195568	195439-195568	+
1001911	AE	g29	ctg1	195483	195568	195483-195568	+
1001912	XAE	g29	ctg1	195483	195568	195483-195568	+
1001913	XAE	g29	ctg1	195439	195568	195439-195568	+
1001914	TSS	g290	ctg1	1287950	1288117	1287950	-
1001915	TTS	g290	ctg1	1281869	1282591	1282591	-
1001916	AE	g290	ctg1	1286666	1287897	1286666-1287897	-
1001917	AE	g290	ctg1	1286666	1287886	1286666-1287886	-
1001918	TSS	g291	ctg1	1288985	1288999	1288999	+
1001919	TTS	g291	ctg1	1290110	1290429	1290110	+
1001920	TSS	g292	ctg1	1292409	1292547	1292409	-
1001921	TSS	g292	ctg1	1292448	1292547	1292448	-
1001922	TTS	g292	ctg1	1290773	1290799	1290799	-
1001923	TSS	g293	ctg1	1293657	1293744	1293657	-
1001924	TTS	g293	ctg1	1292947	1293106	1293106	-
1001925	TSS	g294	ctg1	1293879	1294398	1294398	+
1001926	TTS	g294	ctg1	1295226	1295605	1295226	+
1001927	TSS	g295	ctg1	1297692	1298173	1298173	+
1001928	TTS	g295	ctg1	1298569	1298741	1298569	+
1001929	TSS	g296	ctg1	1305355	1305614	1305355	-
1001930	TTS	g296	ctg1	1299180	1301209	1301209	-
1001931	IR_ON	g296	ctg1	1302824	1302878	1302751-1303349	-
1001932	IR_OFF	g296	ctg1	1302824	1302878	1302751-1302824,1302878-1303349	-
1001931	IR_ON	g296	ctg1	1303222	1303277	1302751-1303349	-
1001933	IR_OFF	g296	ctg1	1303222	1303277	1302751-1303222,1303277-1303349	-
1001934	XIR_ON	g296	ctg1	1302691	1302751	1302665-1302824	-
1001935	XIR_OFF	g296	ctg1	1302691	1302751	1302665-1302691,1302751-1303349	-
1001936	XIR_ON	g296	ctg1	1302824	1302878	1302751-1303222	-
1001937	XIR_OFF	g296	ctg1	1302824	1302878	1302751-1302824,1302878-1303349	-
1001938	IR_ON	g296	ctg1	1302691	1302751	1302665-1302824	-
1001939	IR_OFF	g296	ctg1	1302691	1302751	1302665-1302691,1302751-1302824	-
1001940	IR_ON	g296	ctg1	1303222	1303277	1302878-1303349	-
1001941	IR_OFF	g296	ctg1	1303222	1303277	1302878-1303222,1303277-1303349	-
1001934	XIR_ON	g296	ctg1	1302691	1302751	1302665-1302824	-
1001942	XIR_OFF	g296	ctg1	1302691	1302751	1302665-1302691,1302751-1303222	-
1001943	XAE	g296	ctg1	1302665	1302691	1302665-1302691	-
1001944	XAE	g296	ctg1	1302665	1302824	1302665-1302824	-
1001945	XAE	g296	ctg1	1302751	1302824	1302751-1302824	-
1001946	XAE	g296	ctg1	1302751	1303222	1302751-1303222	-
1001947	TSS	g297	ctg1	1309750	1309962	1309750	-
1001948	TTS	g297	ctg1	1307669	1307900	1307900	-
1001949	TSS	g299	ctg1	1310092	1312040	1312040	+
1001950	TSS	g299	ctg1	1310141	1310963	1310963	+
1001951	TSS	g299	ctg1	1310141	1310985	1310985	+
1001952	TTS	g299	ctg1	1314617	1314768	1314617	+
1001953	TSS	g30	ctg1	198746	199023	199023	+
1001954	TTS	g30	ctg1	202726	202994	202726	+
1001955	TSS	g300	ctg1	1316750	1317566	1317566	+
1001956	TTS	g300	ctg1	1317724	1317972	1317724	+
1001957	TSS	g301	ctg1	1322210	1322440	1322210	-
1001958	TTS	g301	ctg1	1320849	1321085	1321085	-
1001959	IR_ON	g301	ctg1	1321979	1322042	1321958-1322159	-
1001960	IR_OFF	g301	ctg1	1321979	1322042	1321958-1321979,1322042-1322159	-
1001961	TSS	g302	ctg1	1322552	1323694	1323694	+
1001962	TTS	g302	ctg1	1324268	1324654	1324268	+
1001963	TSS	g303	ctg1	1327484	1327673	1327484	-
1001964	TTS	g303	ctg1	1324942	1325117	1325117	-
[truncated: 30,819 more rows]

## Sheet: Repeat 3
event_id	event_type	gene_id	chrom	event_start	event_end	event_pattern	strand
1000001	TSS	g1	ctg1	15320	15464	15320	-
1000002	TTS	g1	ctg1	13229	13686	13686	-
1000003	TSS	g10	ctg1	50013	50261	50013	-
1000004	TTS	g10	ctg1	46997	47391	47391	-
1000005	TTS	g10	ctg1	46997	47149	47149	-
1000006	TTS	g10	ctg1	46997	47146	47146	-
1000007	TSS	g1000	ctg1	3428301	3428441	3428441	+
1000008	TTS	g1000	ctg1	3429954	3430147	3429954	+
1000009	TSS	g1001	ctg1	3437275	3437967	3437275	-
1000010	TTS	g1001	ctg1	3430154	3430403	3430403	-
1000011	TSS	g1002	ctg1	3438081	3438276	3438276	+
1000012	TTS	g1002	ctg1	3443146	3443193	3443146	+
1000013	TSS	g1003	ctg1	3440600	3441660	3440600	-
1000014	TTS	g1003	ctg1	3440435	3440543	3440543	-
1000015	TSS	g1004	ctg1	3443476	3443557	3443557	+
1000016	TTS	g1004	ctg1	3444560	3444680	3444560	+
1000017	TSS	g1005	ctg1	3446719	3447195	3446719	-
1000018	TTS	g1005	ctg1	3444797	3445178	3445178	-
1000019	TSS	g1006	ctg1	3447329	3447493	3447493	+
1000020	TTS	g1006	ctg1	3449220	3449276	3449220	+
1000021	TSS	g1007	ctg1	3453437	3453822	3453437	-
1000022	TTS	g1007	ctg1	3452461	3452783	3452783	-
1000023	TTS	g1007	ctg1	3452461	3453012	3453012	-
1000024	TTS	g1007	ctg1	3452461	3452936	3452936	-
1000025	IR_ON	g1007	ctg1	3453242	3453325	3453067-3453385	-
1000026	IR_OFF	g1007	ctg1	3453242	3453325	3453067-3453242,3453325-3453385	-
1000027	IR_ON	g1007	ctg1	3452936	3452989	3452844-3453012	-
1000028	IR_OFF	g1007	ctg1	3452936	3452989	3452844-3452936,3452989-3453012	-
1000025	IR_ON	g1007	ctg1	3453214	3453325	3453067-3453385	-
1000029	IR_OFF	g1007	ctg1	3453214	3453325	3453067-3453214,3453325-3453385	-
1000030	AE	g1007	ctg1	3453067	3453242	3453067-3453242	-
1000031	AE	g1007	ctg1	3453067	3453214	3453067-3453214	-
1000032	TSS	g1008	ctg1	3457220	3457420	3457420	+
1000033	TTS	g1008	ctg1	3458810	3459177	3458810	+
1000034	TSS	g1009	ctg1	3459457	3459504	3459504	+
1000035	TTS	g1009	ctg1	3461165	3462763	3461165	+
1000036	TSS	g101	ctg1	481952	482269	482269	+
1000037	TTS	g101	ctg1	485744	485983	485744	+
1000038	TSS	g1010	ctg1	3467461	3467644	3467461	-
1000039	TTS	g1010	ctg1	3463313	3463369	3463369	-
1000040	TSS	g1011	ctg1	3471705	3473123	3471705	-
1000041	TTS	g1011	ctg1	3469475	3471637	3471637	-
1000042	TSS	g1012	ctg1	3474593	3474691	3474593	-
1000043	TTS	g1012	ctg1	3473468	3474098	3474098	-
1000044	TTS	g1012	ctg1	3473703	3474083	3474083	-
1000045	TSS	g1013	ctg1	3477022	3477289	3477022	-
1000046	TSS	g1013	ctg1	3477057	3477289	3477057	-
1000047	TTS	g1013	ctg1	3475095	3476414	3476414	-
1000048	XAE	g1013	ctg1	3476472	3476829	3476472-3476829	-
1000049	XAE	g1013	ctg1	3476472	3476988	3476472-3476988	-
1000050	TSS	g1014	ctg1	3482149	3482370	3482149	-
1000051	TTS	g1014	ctg1	3479448	3479484	3479484	-
1000052	TSS	g1015	ctg1	3484594	3484794	3484794	+
1000053	TSS	g1015	ctg1	3484594	3484918	3484918	+
1000054	TTS	g1015	ctg1	3486072	3487027	3486072	+
1000055	TSS	g1016	ctg1	3489348	3489373	3489348	-
1000056	TTS	g1016	ctg1	3486829	3489085	3489085	-
1000057	TSS	g1017	ctg1	3497074	3497521	3497074	-
1000058	TTS	g1017	ctg1	3496475	3496554	3496475	+
1000059	TSS	g1018	ctg1	3503495	3504106	3503495	-
1000060	TTS	g1018	ctg1	3498050	3499053	3498050	+
1000061	TSS	g1019	ctg1	3504280	3504316	3504316	+
1000062	TTS	g1019	ctg1	3505161	3505297	3505161	+
1000063	TSS	g102	ctg1	481778	482269	482269	+
1000064	TSS	g102	ctg1	496547	496864	496864	+
1000065	TTS	g102	ctg1	499797	499905	499797	+
1000066	TSS	g1020	ctg1	3508273	3508760	3508273	-
1000067	TTS	g1020	ctg1	3505782	3506324	3506324	-
1000068	IR_ON	g1020	ctg1	3507817	3507882	3507158-3507926	-
1000069	IR_OFF	g1020	ctg1	3507817	3507882	3507158-3507817,3507882-3507926	-
1000070	TSS	g1021	ctg1	3509951	3510018	3510018	+
1000071	TTS	g1021	ctg1	3511073	3511598	3511073	+
1000072	TSS	g1022	ctg1	3514835	3515144	3515144	+
1000073	TTS	g1022	ctg1	3516231	3516386	3516231	+
1000074	TSS	g1023	ctg1	3517985	3518258	3518258	+
1000075	TTS	g1023	ctg1	3522919	3523036	3522919	+
1000076	IR_ON	g1023	ctg1	3518789	3518838	3518499-3518933	+
1000077	IR_OFF	g1023	ctg1	3518789	3518838	3518499-3518789,3518838-3518933	+
1000078	IR_ON	g1023	ctg1	3521582	3521643	3521471-3521767	+
1000079	IR_OFF	g1023	ctg1	3521582	3521643	3521471-3521582,3521643-3521767	+
1000080	TSS	g1024	ctg1	3528925	3529102	3528925	-
1000081	TTS	g1024	ctg1	3523184	3523301	3523301	-
1000082	TSS	g1025	ctg1	3529403	3529435	3529435	+
1000083	TTS	g1025	ctg1	3529978	3530001	3529978	+
1000084	TSS	g1026	ctg1	3535429	3535857	3535429	-
1000085	TTS	g1026	ctg1	3530279	3530431	3530431	-
1000086	TSS	g1027	ctg1	3536937	3537078	3537078	+
1000087	TTS	g1027	ctg1	3538265	3538417	3538265	+
1000088	TTS	g1027	ctg1	3538253	3538417	3538253	+
1000089	TSS	g1028	ctg1	3546521	3546948	3546521	-
1000090	TTS	g1028	ctg1	3539711	3540271	3540271	-
1000091	TSS	g1029	ctg1	3548037	3548599	3548037	-
1000092	TTS	g1029	ctg1	3547099	3547865	3547865	-
1000093	TSS	g103	ctg1	501765	501889	501765	-
1000094	TTS	g103	ctg1	500229	500556	500556	-
1000095	TSS	g1030	ctg1	3548819	3548943	3548943	+
1000096	TTS	g1030	ctg1	3549447	3549520	3549447	+
1000097	TSS	g1032	ctg1	3552841	3553318	3553318	+
1000098	TTS	g1032	ctg1	3553696	3553909	3553696	+
1000099	TSS	g1033	ctg1	3554073	3554343	3554343	+
1000100	TTS	g1033	ctg1	3555380	3555564	3555380	+
1000101	TSS	g1034	ctg1	3555822	3555915	3555915	+
1000102	TTS	g1034	ctg1	3556692	3556700	3556692	+
1000103	TSS	g1035	ctg1	3557215	3557323	3557323	+
1000104	TTS	g1035	ctg1	3558058	3558750	3558058	+
1000105	TSS	g1036	ctg1	3561714	3561856	3561856	+
1000106	TSS	g1036	ctg1	3562014	3563915	3563915	+
1000107	TTS	g1036	ctg1	3564322	3564606	3564322	+
1000108	IR_ON	g1036	ctg1	3563724	3563785	3561944-3563915	+
1000109	IR_OFF	g1036	ctg1	3563724	3563785	3561944-3563724,3563785-3563915	+
1000110	MIR_ON	g1036	ctg1	3563327	3563785	3561944-3563915	+
1000111	MIR_OFF	g1036	ctg1	3563327	3563785	3561944-3563327,3563418-3563724,3563785-3563915	+
1000112	IR_ON	g1036	ctg1	3563327	3563418	3561944-3563724	+
1000113	IR_OFF	g1036	ctg1	3563327	3563418	3561944-3563327,3563418-3563724	+
1000114	TSS	g1037	ctg1	3569641	3570566	3569641	-
1000115	TTS	g1037	ctg1	3566119	3566403	3566403	-
1000116	IR_ON	g1037	ctg1	3569232	3569286	3568984-3569533	-
1000117	IR_OFF	g1037	ctg1	3569232	3569286	3568984-3569232,3569286-3569533	-
1000118	XIR_ON	g1037	ctg1	3569232	3569286	3568984-3569557	-
1000119	XIR_OFF	g1037	ctg1	3569232	3569286	3568984-3569232,3569286-3569533	-
1000120	XIR_ON	g1037	ctg1	3569213	3569286	3568984-3569533	-
1000121	XIR_OFF	g1037	ctg1	3569213	3569286	3568984-3569213,3569286-3569557	-
1000122	IR_ON	g1037	ctg1	3569213	3569286	3568984-3569557	-
1000123	IR_OFF	g1037	ctg1	3569213	3569286	3568984-3569213,3569286-3569557	-
1000120	XIR_ON	g1037	ctg1	3569232	3569286	3568984-3569533	-
1000124	XIR_OFF	g1037	ctg1	3569232	3569286	3568984-3569232,3569286-3569560	-
1000118	XIR_ON	g1037	ctg1	3569232	3569286	3568984-3569557	-
1000124	XIR_OFF	g1037	ctg1	3569232	3569286	3568984-3569232,3569286-3569560	-
1000116	IR_ON	g1037	ctg1	3569213	3569286	3568984-3569533	-
1000125	IR_OFF	g1037	ctg1	3569213	3569286	3568984-3569213,3569286-3569533	-
1000118	XIR_ON	g1037	ctg1	3569213	3569286	3568984-3569557	-
1000126	XIR_OFF	g1037	ctg1	3569213	3569286	3568984-3569213,3569286-3569533	-
1000127	AE	g1037	ctg1	3568984	3569232	3568984-3569232	-
1000128	AE	g1037	ctg1	3568984	3569213	3568984-3569213	-
1000129	AE	g1037	ctg1	3569286	3569533	3569286-3569533	-
1000130	AE	g1037	ctg1	3569286	3569557	3569286-3569557	-
1000131	AE	g1037	ctg1	3569286	3569560	3569286-3569560	-
1000132	AE	g1037	ctg1	3568984	3569533	3568984-3569533	-
1000133	AE	g1037	ctg1	3568984	3569557	3568984-3569557	-
1000134	TSS	g1038	ctg1	3570654	3571133	3571133	+
1000135	TSS	g1038	ctg1	3570654	3572433	3572433	+
1000136	TTS	g1038	ctg1	3578090	3578114	3578090	+
1000137	TTS	g1038	ctg1	3578113	3578179	3578113	+
1000138	IR_ON	g1038	ctg1	3572001	3572055	3571763-3572433	+
1000139	IR_OFF	g1038	ctg1	3572001	3572055	3571763-3572001,3572055-3572433	+
1000140	IR_ON	g1038	ctg1	3572660	3572726	3572633-3572773	+
1000141	IR_OFF	g1038	ctg1	3572660	3572726	3572633-3572660,3572726-3572773	+
1000142	XAE	g1038	ctg1	3577919	3578033	3577919-3578033	+
1000143	XAE	g1038	ctg1	3577919	3578061	3577919-3578061	+
1000144	TSS	g1039	ctg1	3578864	3579233	3578864	-
1000145	TTS	g1039	ctg1	3578347	3578371	3578371	-
1000146	TSS	g104	ctg1	502114	502693	502693	+
1000147	TTS	g104	ctg1	504994	505548	504994	+
1000148	SKIP_ON	g104	ctg1	502765	503389	502693,502765-503389,503454	+
1000149	SKIP_OFF	g104	ctg1	502765	503389	502693503454	+
1000150	IR_ON	g104	ctg1	503389	503454	502765-503556	+
1000151	IR_OFF	g104	ctg1	503389	503454	502765-503389,503454-503556	+
1000152	AE	g104	ctg1	502765	503556	502765-503556	+
1000153	AE	g104	ctg1	503454	503556	503454-503556	+
1000154	TSS	g1040	ctg1	3581525	3581835	3581835	+
1000155	TTS	g1040	ctg1	3584112	3584321	3584112	+
1000156	XSKIP_ON	g1040	ctg1	3583685	3583689	3583618,3583685-3583689,3583782	+
1000157	XSKIP_OFF	g1040	ctg1	3583685	3583689	35836213583780	+
1000158	TSS	g1041	ctg1	3584593	3584663	3584663	+
1000159	TTS	g1041	ctg1	3586358	3586968	3586358	+
1000160	TSS	g1042	ctg1	3589616	3589664	3589664	+
1000161	TTS	g1042	ctg1	3592011	3592236	3592011	+
1000162	TSS	g1043	ctg1	3595722	3595756	3595722	-
1000163	TTS	g1043	ctg1	3592538	3593177	3593177	-
1000164	TSS	g1044	ctg1	3598904	3598986	3598904	-
1000165	TTS	g1044	ctg1	3596579	3598839	3598839	-
1000166	TTS	g1044	ctg1	3596729	3598443	3598443	-
1000167	TTS	g1044	ctg1	3596729	3597909	3597909	-
1000168	TSS	g1045	ctg1	3600951	3601037	3600951	-
1000169	TTS	g1045	ctg1	3599270	3599837	3599837	-
1000170	AE	g1045	ctg1	3600796	3600844	3600796-3600844	-
1000171	AE	g1045	ctg1	3600796	3600898	3600796-3600898	-
1000172	TSS	g1046	ctg1	3601414	3601844	3601844	+
1000173	TSS	g1046	ctg1	3601414	3601846	3601846	+
1000174	TSS	g1046	ctg1	3601414	3601855	3601855	+
1000175	TTS	g1046	ctg1	3607295	3607363	3607295	+
1000176	IR_ON	g1046	ctg1	3606593	3606652	3605538-3606728	+
1000177	IR_OFF	g1046	ctg1	3606593	3606652	3605538-3606593,3606652-3606728	+
1000178	AE	g1046	ctg1	3605282	3605476	3605282-3605476	+
1000179	AE	g1046	ctg1	3605282	3605453	3605282-3605453	+
1000180	TSS	g1047	ctg1	3609236	3610743	3609236	-
1000181	TTS	g1047	ctg1	3608364	3608870	3608870	-
1000182	AE	g1047	ctg1	3609236	3610216	3609236-3610216	-
1000183	AE	g1047	ctg1	3609236	3610176	3609236-3610176	-
1000184	TSS	g1048	ctg1	3614205	3614354	3614205	-
1000185	TSS	g1048	ctg1	3614198	3614354	3614198	-
1000186	TTS	g1048	ctg1	3611873	3611976	3611976	-
1000187	TSS	g1049	ctg1	3621874	3622023	3621874	-
1000188	TTS	g1049	ctg1	3619435	3620081	3620081	-
1000189	TSS	g105	ctg1	507373	507489	507489	+
1000190	TTS	g105	ctg1	508460	508510	508460	+
1000191	AE	g105	ctg1	507566	507744	507566-507744	+
1000192	AE	g105	ctg1	507547	507744	507547-507744	+
1000193	TSS	g1050	ctg1	3627613	3627937	3627613	-
1000194	TTS	g1050	ctg1	3622298	3622462	3622462	-
1000195	AE	g1050	ctg1	3623966	3623975	3623966-3623975	-
1000196	AE	g1050	ctg1	3623902	3623975	3623902-3623975	-
1000197	XAE	g1050	ctg1	3622530	3622538	3622530-3622538	-
1000198	XAE	g1050	ctg1	3622530	3622556	3622530-3622556	-
1000199	TSS	g1052	ctg1	3629066	3629178	3629178	+
1000200	TSS	g1052	ctg1	3629066	3629155	3629155	+
1000201	TTS	g1052	ctg1	3631405	3631456	3631405	+
1000202	XAE	g1052	ctg1	3629528	3629682	3629528-3629682	+
1000203	XAE	g1052	ctg1	3629213	3629682	3629213-3629682	+
1000204	XAE	g1052	ctg1	3629775	3630098	3629775-3630098	+
1000205	XAE	g1052	ctg1	3629775	3630082	3629775-3630082	+
1000206	AE	g1052	ctg1	3629528	3629682	3629528-3629682	+
1000207	AE	g1052	ctg1	3629213	3629682	3629213-3629682	+
1000208	TSS	g1053	ctg1	3632601	3632866	3632601	-
1000209	TTS	g1053	ctg1	3631518	3631997	3631997	-
1000210	TTS	g1053	ctg1	3631592	3631713	3631713	-
1000211	AE	g1053	ctg1	3632404	3632538	3632404-3632538	-
1000212	AE	g1053	ctg1	3632404	3632551	3632404-3632551	-
1000213	TSS	g1054	ctg1	3633099	3633246	3633246	+
1000214	TTS	g1054	ctg1	3633639	3633761	3633639	+
1000215	TSS	g1055	ctg1	3633169	3633434	3633434	+
1000216	TTS	g1055	ctg1	3640404	3640670	3640404	+
1000217	TSS	g1056	ctg1	3646479	3646628	3646479	-
1000218	TTS	g1056	ctg1	3640717	3641286	3641286	-
1000219	TSS	g1057	ctg1	3648271	3648816	3648816	+
1000220	TTS	g1057	ctg1	3648894	3649838	3648894	+
1000221	TSS	g1058	ctg1	3657166	3657532	3657166	-
1000222	TTS	g1058	ctg1	3650068	3650763	3650763	-
1000223	XIR_ON	g1058	ctg1	3656024	3656165	3655750-3656437	-
1000224	XIR_OFF	g1058	ctg1	3656024	3656165	3655750-3656024,3656165-3656559	-
1000225	IR_ON	g1058	ctg1	3655983	3656165	3655750-3656437	-
1000226	IR_OFF	g1058	ctg1	3655983	3656165	3655750-3655983,3656165-3656437	-
1000225	IR_ON	g1058	ctg1	3656024	3656165	3655750-3656437	-
1000227	IR_OFF	g1058	ctg1	3656024	3656165	3655750-3656024,3656165-3656437	-
1000228	AE	g1058	ctg1	3655750	3656024	3655750-3656024	-
1000229	AE	g1058	ctg1	3655750	3655983	3655750-3655983	-
1000230	AE	g1058	ctg1	3656165	3656559	3656165-3656559	-
1000231	AE	g1058	ctg1	3656165	3656437	3656165-3656437	-
1000232	TSS	g1059	ctg1	3657753	3657931	3657931	+
1000233	TTS	g1059	ctg1	3661791	3662911	3661791	+
1000234	MIR_ON	g1059	ctg1	3659648	3660512	3659610-3660642	+
1000235	MIR_OFF	g1059	ctg1	3659648	3660512	3659610-3659648,3659983-3660283,3660512-3660642	+
1000236	IR_ON	g1059	ctg1	3660283	3660512	3659610-3660642	+
1000237	IR_OFF	g1059	ctg1	3660283	3660512	3659610-3660283,3660512-3660642	+
1000238	IR_ON	g1059	ctg1	3659648	3659983	3659610-3660283	+
1000239	IR_OFF	g1059	ctg1	3659648	3659983	3659610-3659648,3659983-3660283	+
1000240	TSS	g106	ctg1	520211	520501	520211	-
1000241	TTS	g106	ctg1	509525	509575	509575	-
1000242	IR_ON	g106	ctg1	517164	517238	517134-517957	-
1000243	IR_OFF	g106	ctg1	517164	517238	517134-517164,517238-517957	-
1000244	IR_ON	g106	ctg1	519852	519913	519784-520140	-
1000245	IR_OFF	g106	ctg1	519852	519913	519784-519852,519913-520140	-
1000246	TSS	g1060	ctg1	3663149	3663189	3663189	+
1000247	TTS	g1060	ctg1	3663734	3664714	3663734	+
1000248	TSS	g1061	ctg1	3667222	3667647	3667222	-
1000249	TTS	g1061	ctg1	3665085	3665149	3665149	-
1000250	TSS	g1062	ctg1	3668706	3668840	3668840	+
1000251	TTS	g1062	ctg1	3672951	3672989	3672951	+
1000252	TSS	g1063	ctg1	3673996	3674499	3673996	-
1000253	TTS	g1063	ctg1	3673108	3673146	3673146	-
1000254	TSS	g1064	ctg1	3677571	3677597	3677571	-
1000255	TTS	g1064	ctg1	3677119	3677194	3677194	-
1000256	TSS	g1065	ctg1	3677865	3678027	3678027	+
1000257	TTS	g1065	ctg1	3679835	3680277	3679835	+
1000258	TSS	g1066	ctg1	3680668	3681324	3681324	+
1000259	TTS	g1066	ctg1	3685420	3685813	3685420	+
1000260	TSS	g1067	ctg1	3686374	3686654	3686654	+
1000261	TSS	g1067	ctg1	3686374	3686645	3686645	+
1000262	TTS	g1067	ctg1	3690983	3691168	3690983	+
1000263	TSS	g1068	ctg1	3692747	3692753	3692747	-
1000264	TTS	g1068	ctg1	3691233	3691262	3691262	-
1000265	TSS	g1069	ctg1	3695166	3695406	3695166	-
1000266	TTS	g1069	ctg1	3693623	3693811	3693811	-
1000267	TSS	g1070	ctg1	3697927	3698064	3698064	+
1000268	TTS	g1070	ctg1	3698272	3698328	3698272	+
1000269	TSS	g1071	ctg1	3697698	3697859	3697859	+
1000270	TTS	g1071	ctg1	3699320	3700534	3699320	+
1000271	XSKIP_ON	g1071	ctg1	3698972	3698977	3698919,3698972-3698977,3699031	+
1000272	XSKIP_OFF	g1071	ctg1	3698972	3698977	36989193699030	+
1000273	TSS	g1072	ctg1	3702546	3702613	3702546	-
1000274	TTS	g1072	ctg1	3700609	3702087	3702087	-
1000275	TSS	g1074	ctg1	3706215	3707086	3706215	-
1000276	TTS	g1074	ctg1	3702849	3704301	3704301	-
1000277	TSS	g1075	ctg1	3707285	3707636	3707636	+
1000278	TSS	g1075	ctg1	3707411	3707471	3707471	+
1000279	TTS	g1075	ctg1	3708091	3708262	3708091	+
1000280	TSS	g1076	ctg1	3709216	3709251	3709216	-
1000281	TTS	g1076	ctg1	3708891	3709014	3709014	-
1000282	TSS	g1077	ctg1	3711623	3712568	3711623	-
1000283	TTS	g1077	ctg1	3710111	3710291	3710291	-
1000284	TSS	g1078	ctg1	3712812	3712905	3712905	+
1000285	TTS	g1078	ctg1	3713356	3713445	3713356	+
1000286	TSS	g1079	ctg1	3714967	3715455	3714967	-
1000287	TTS	g1079	ctg1	3713793	3714160	3714160	-
1000288	TSS	g108	ctg1	520852	521682	521682	+
1000289	TTS	g108	ctg1	527087	527187	527087	+
1000290	IR_ON	g108	ctg1	522609	522700	522387-523220	+
1000291	IR_OFF	g108	ctg1	522609	522700	522387-522609,522700-523220	+
1000290	IR_ON	g108	ctg1	522609	522697	522387-523220	+
1000292	IR_OFF	g108	ctg1	522609	522697	522387-522609,522697-523220	+
1000293	TSS	g1080	ctg1	3716970	3717019	3716970	-
1000294	TTS	g1080	ctg1	3714136	3714160	3714160	-
1000295	TSS	g1081	ctg1	3717302	3717518	3717518	+
1000296	TTS	g1081	ctg1	3718708	3718920	3718708	+
1000297	TSS	g1082	ctg1	3720616	3720735	3720616	-
1000298	TTS	g1082	ctg1	3719139	3719352	3719352	-
1000299	XSKIP_ON	g1082	ctg1	3720411	3720415	3720356,3720411-3720415,3720467	-
1000300	XSKIP_OFF	g1082	ctg1	3720411	3720415	37203563720462	-
1000301	TSS	g1083	ctg1	3721055	3721066	3721066	+
1000302	TTS	g1083	ctg1	3724686	3725005	3724686	+
1000303	TSS	g1084	ctg1	3726883	3728137	3728137	+
1000304	TTS	g1084	ctg1	3733046	3733087	3733046	+
1000305	TSS	g1085	ctg1	3731687	3732032	3732032	+
1000306	TTS	g1085	ctg1	3733046	3733161	3733046	+
1000307	TSS	g1086	ctg1	3733982	3734207	3733982	-
1000308	TTS	g1086	ctg1	3733411	3733521	3733521	-
1000309	TSS	g1087	ctg1	3736045	3736289	3736045	-
1000310	TTS	g1087	ctg1	3734582	3735006	3735006	-
1000311	TSS	g1088	ctg1	3736458	3736563	3736563	+
1000312	TTS	g1088	ctg1	3738045	3738596	3738045	+
1000313	IR_ON	g1088	ctg1	3736893	3736958	3736795-3737505	+
1000314	IR_OFF	g1088	ctg1	3736893	3736958	3736795-3736893,3736958-3737505	+
1000315	TSS	g1089	ctg1	3743782	3743817	3743782	-
1000316	TTS	g1089	ctg1	3740972	3741294	3741294	-
1000317	TSS	g109	ctg1	530771	531163	530771	-
1000318	TTS	g109	ctg1	527521	528484	528484	-
1000319	TSS	g1090	ctg1	3748394	3749233	3748394	-
1000320	TTS	g1090	ctg1	3747760	3748204	3748204	-
1000321	TSS	g1091	ctg1	3749409	3749605	3749605	+
1000322	TTS	g1091	ctg1	3751927	3752017	3751927	+
1000323	AE	g1091	ctg1	3751223	3751449	3751223-3751449	+
1000324	AE	g1091	ctg1	3751239	3751449	3751239-3751449	+
1000325	TSS	g1092	ctg1	3751356	3751449	3751449	+
1000326	TTS	g1092	ctg1	3751927	3752017	3751927	+
1000327	TSS	g1093	ctg1	3758031	3758800	3758031	-
1000328	TTS	g1093	ctg1	3754072	3754346	3754346	-
1000329	IR_ON	g1093	ctg1	3756864	3756938	3756862-3756942	-
1000330	IR_OFF	g1093	ctg1	3756864	3756938	3756862-3756864,3756938-3756942	-
1000331	TSS	g1094	ctg1	3759022	3759042	3759042	+
1000332	TTS	g1094	ctg1	3760906	3760986	3760906	+
1000333	TSS	g1095	ctg1	3758936	3759042	3759042	+
1000334	TTS	g1095	ctg1	3763800	3763916	3763800	+
1000335	TSS	g1096	ctg1	3766452	3766657	3766452	-
1000336	TSS	g1096	ctg1	3766473	3766657	3766473	-
1000337	TTS	g1096	ctg1	3763970	3764609	3764609	-
1000338	TSS	g1097	ctg1	3769185	3769401	3769185	-
1000339	TSS	g1097	ctg1	3769180	3769401	3769180	-
1000340	TTS	g1097	ctg1	3767836	3768222	3768222	-
1000341	XSKIP_ON	g1097	ctg1	3768665	3768735	3768486,3768665-3768735,3768921	-
1000342	XSKIP_OFF	g1097	ctg1	3768665	3768735	37684883768920	-
1000343	TSS	g1098	ctg1	3772461	3772537	3772461	-
1000344	TTS	g1098	ctg1	3773334	3774531	3773334	+
1000345	TSS	g1099	ctg1	3779452	3779672	3779452	-
1000346	TTS	g1099	ctg1	3774519	3774815	3774815	-
1000347	IR_ON	g1099	ctg1	3777979	3778039	3777914-3778239	-
1000348	IR_OFF	g1099	ctg1	3777979	3778039	3777914-3777979,3778039-3778239	-
1000349	XAE	g1099	ctg1	3776473	3776777	3776473-3776777	-
1000350	XAE	g1099	ctg1	3776473	3776708	3776473-3776708	-
1000351	AE	g1099	ctg1	3777234	3777606	3777234-3777606	-
1000352	AE	g1099	ctg1	3777187	3777602	3777187-3777602	-
1000353	AE	g1099	ctg1	3779113	3779368	3779113-3779368	-
1000354	AE	g1099	ctg1	3779113	3779382	3779113-3779382	-
1000355	XAE	g1099	ctg1	3776473	3776774	3776473-3776774	-
1000356	TSS	g11	ctg1	53229	53563	53229	-
1000357	TTS	g11	ctg1	50604	50864	50864	-
1000358	TSS	g110	ctg1	533550	533696	533550	-
1000359	TSS	g110	ctg1	533554	533696	533554	-
1000360	TTS	g110	ctg1	531245	531547	531547	-
1000361	TSS	g1100	ctg1	3779851	3779934	3779934	+
1000362	TTS	g1100	ctg1	3780951	3781308	3780951	+
1000363	TSS	g1101	ctg1	3785750	3785915	3785750	-
1000364	TTS	g1101	ctg1	3781803	3782314	3782314	-
1000365	TSS	g1102	ctg1	3785855	3785898	3785898	+
1000366	TTS	g1102	ctg1	3787110	3787315	3787110	+
1000367	AE	g1102	ctg1	3786290	3786345	3786290-3786345	+
1000368	AE	g1102	ctg1	3786279	3786345	3786279-3786345	+
1000369	TSS	g1103	ctg1	3789423	3790823	3789423	-
1000370	TTS	g1103	ctg1	3787739	3789361	3789361	-
1000371	TSS	g1104	ctg1	3791923	3792189	3791923	-
1000372	TTS	g1104	ctg1	3788577	3789361	3789361	-
1000373	TSS	g1105	ctg1	3795661	3795881	3795661	-
1000374	TTS	g1105	ctg1	3792294	3793081	3793081	-
1000375	AE	g1105	ctg1	3795531	3795583	3795531-3795583	-
1000376	AE	g1105	ctg1	3795531	3795611	3795531-3795611	-
1000377	TSS	g1106	ctg1	3802823	3802907	3802823	-
1000378	TTS	g1106	ctg1	3797192	3797265	3797265	-
1000379	TSS	g1107	ctg1	3807949	3808043	3807949	-
1000380	TTS	g1107	ctg1	3805260	3805835	3805835	-
1000381	TSS	g1108	ctg1	3811508	3811597	3811508	-
1000382	TTS	g1108	ctg1	3808978	3809242	3809242	-
1000383	IR_ON	g1108	ctg1	3810877	3810941	3810268-3811216	-
1000384	IR_OFF	g1108	ctg1	3810877	3810941	3810268-3810877,3810941-3811216	-
1000385	TSS	g1109	ctg1	3816154	3816758	3816154	-
1000386	TTS	g1109	ctg1	3813291	3813360	3813360	-
1000387	TSS	g1110	ctg1	3817881	3818661	3818661	+
1000388	TTS	g1110	ctg1	3820233	3821607	3820233	+
1000389	TTS	g1110	ctg1	3820208	3821607	3820208	+
1000390	TTS	g1110	ctg1	3820236	3821607	3820236	+
1000391	XAE	g1110	ctg1	3819515	3820177	3819515-3820177	+
1000392	XAE	g1110	ctg1	3819515	3820155	3819515-3820155	+
1000393	AE	g1110	ctg1	3819013	3819117	3819013-3819117	+
1000394	AE	g1110	ctg1	3818714	3819117	3818714-3819117	+
1000395	TSS	g1111	ctg1	3821785	3822015	3822015	+
1000396	TTS	g1111	ctg1	3824893	3825131	3824893	+
1000397	TSS	g1112	ctg1	3829018	3829652	3829018	-
1000398	TTS	g1112	ctg1	3826875	3826927	3826927	-
1000399	TSS	g1113	ctg1	3831550	3831766	3831550	-
1000400	TTS	g1113	ctg1	3835058	3836119	3835058	+
1000401	TSS	g1114	ctg1	3840345	3840440	3840345	-
1000402	TTS	g1114	ctg1	3836364	3837307	3837307	-
1000403	TTS	g1114	ctg1	3836364	3836476	3836476	-
1000404	IR_ON	g1114	ctg1	3838994	3839058	3838640-3839171	-
1000405	IR_OFF	g1114	ctg1	3838994	3839058	3838640-3838994,3839058-3839171	-
1000406	AE	g1114	ctg1	3837374	3838321	3837374-3838321	-
1000407	AE	g1114	ctg1	3837374	3838261	3837374-3838261	-
1000408	XAE	g1114	ctg1	3837374	3838261	3837374-3838261	-
1000409	XAE	g1114	ctg1	3837374	3838323	3837374-3838323	-
1000410	TSS	g1115	ctg1	3842251	3842333	3842333	+
1000411	TSS	g1115	ctg1	3842251	3842478	3842478	+
1000412	TSS	g1115	ctg1	3842251	3842458	3842458	+
1000413	TSS	g1115	ctg1	3842251	3842280	3842280	+
1000414	TTS	g1115	ctg1	3843972	3844435	3843972	+
1000415	XIR_ON	g1115	ctg1	3842635	3842692	3842543-3842783	+
1000416	XIR_OFF	g1115	ctg1	3842635	3842692	3842543-3842635,3842692-3843884	+
1000415	XIR_ON	g1115	ctg1	3842635	3842692	3842543-3842783	+
1000417	XIR_OFF	g1115	ctg1	3842635	3842692	3842543-3842635,3842692-3842729	+
1000418	IR_ON	g1115	ctg1	3842783	3842840	3842543-3843884	+
1000419	IR_OFF	g1115	ctg1	3842783	3842840	3842543-3842783,3842840-3843884	+
1000420	XIR_ON	g1115	ctg1	3842783	3842840	3842538-3843884	+
1000421	XIR_OFF	g1115	ctg1	3842783	3842840	3842543-3842783,3842840-3843884	+
1000422	XIR_ON	g1115	ctg1	3842783	3842840	3842573-3843884	+
1000421	XIR_OFF	g1115	ctg1	3842783	3842840	3842543-3842783,3842840-3843884	+
1000415	XIR_ON	g1115	ctg1	3842635	3842692	3842543-3842783	+
1000423	XIR_OFF	g1115	ctg1	3842635	3842692	3842573-3842635,3842692-3843884	+
1000424	IR_ON	g1115	ctg1	3842729	3842806	3842692-3843884	+
1000425	IR_OFF	g1115	ctg1	3842729	3842806	3842692-3842729,3842806-3843884	+
1000418	IR_ON	g1115	ctg1	3842635	3842692	3842543-3843884	+
1000426	IR_OFF	g1115	ctg1	3842635	3842692	3842543-3842635,3842692-3843884	+
1000420	XIR_ON	g1115	ctg1	3842635	3842692	3842538-3843884	+
1000416	XIR_OFF	g1115	ctg1	3842635	3842692	3842543-3842635,3842692-3843884	+
1000422	XIR_ON	g1115	ctg1	3842635	3842692	3842573-3843884	+
1000416	XIR_OFF	g1115	ctg1	3842635	3842692	3842543-3842635,3842692-3843884	+
1000427	MIR_ON	g1115	ctg1	3842635	3842806	3842543-3843884	+
1000428	MIR_OFF	g1115	ctg1	3842635	3842806	3842543-3842635,3842692-3842729,3842806-3843884	+
1000429	XMIR_ON	g1115	ctg1	3842635	3842806	3842538-3843884	+
1000430	XMIR_OFF	g1115	ctg1	3842635	3842806	3842543-3842635,3842692-3842729,3842806-3843884	+
1000431	XMIR_ON	g1115	ctg1	3842635	3842806	3842573-3843884	+
1000430	XMIR_OFF	g1115	ctg1	3842635	3842806	3842543-3842635,3842692-3842729,3842806-3843884	+
1000432	XIR_ON	g1115	ctg1	3842635	3842692	3842543-3843884	+
1000423	XIR_OFF	g1115	ctg1	3842635	3842692	3842573-3842635,3842692-3843884	+
1000420	XIR_ON	g1115	ctg1	3842635	3842692	3842538-3843884	+
1000423	XIR_OFF	g1115	ctg1	3842635	3842692	3842573-3842635,3842692-3843884	+
1000433	IR_ON	g1115	ctg1	3842635	3842692	3842573-3843884	+
1000434	IR_OFF	g1115	ctg1	3842635	3842692	3842573-3842635,3842692-3843884	+
1000435	XAE	g1115	ctg1	3842543	3842783	3842543-3842783	+
1000436	XAE	g1115	ctg1	3842543	3842635	3842543-3842635	+
1000437	XAE	g1115	ctg1	3842840	3843884	3842840-3843884	+
1000438	XAE	g1115	ctg1	3842806	3843884	3842806-3843884	+
1000439	XAE	g1115	ctg1	3842411	3842478	3842411-3842478	+
1000440	XAE	g1115	ctg1	3842409	3842458	3842409-3842458	+
1000441	XAE	g1115	ctg1	3842573	3842635	3842573-3842635	+
1000442	XAE	g1115	ctg1	3842543	3843884	3842543-3843884	+
1000443	XAE	g1115	ctg1	3842573	3843884	3842573-3843884	+
1000444	XAE	g1115	ctg1	3842538	3843884	3842538-3843884	+
1000445	TSS	g1116	ctg1	3846460	3846723	3846460	-
1000446	TTS	g1116	ctg1	3844966	3845166	3845166	-
1000447	TSS	g1117	ctg1	3848831	3849063	3848831	-
1000448	TTS	g1117	ctg1	3847037	3847255	3847255	-
1000449	TSS	g1118	ctg1	3852600	3853557	3852600	-
1000450	TTS	g1118	ctg1	3849218	3849334	3849334	-
1000451	TSS	g1119	ctg1	3853902	3853982	3853982	+
1000452	TTS	g1119	ctg1	3855359	3855428	3855359	+
1000453	TSS	g112	ctg1	534721	535001	535001	+
1000454	TTS	g112	ctg1	543127	543600	543127	+
1000455	TSS	g1120	ctg1	3855807	3855945	3855945	+
1000456	TTS	g1120	ctg1	3857152	3857325	3857152	+
1000457	TSS	g1121	ctg1	3861287	3861365	3861287	-
1000458	TTS	g1121	ctg1	3857435	3857728	3857728	-
1000459	TSS	g1122	ctg1	3862962	3863045	3862962	-
1000460	TTS	g1122	ctg1	3861486	3861883	3861883	-
1000461	TTS	g1122	ctg1	3861734	3861830	3861830	-
1000462	TSS	g1123	ctg1	3863442	3863575	3863575	+
1000463	TTS	g1123	ctg1	3865811	3865923	3865811	+
1000464	MIR_ON	g1123	ctg1	3863863	3864115	3863764-3864194	+
1000465	MIR_OFF	g1123	ctg1	3863863	3864115	3863764-3863863,3863928-3864027,3864115-3864194	+
1000466	TSS	g1126	ctg1	3871063	3872238	3872238	+
1000467	TTS	g1126	ctg1	3875474	3875617	3875474	+
1000468	TSS	g1127	ctg1	3878586	3878650	3878586	-
1000469	TTS	g1127	ctg1	3876011	3876894	3876894	-
1000470	IR_ON	g1127	ctg1	3877922	3877985	3876969-3878525	-
1000471	IR_OFF	g1127	ctg1	3877922	3877985	3876969-3877922,3877985-3878525	-
1000472	TSS	g1128	ctg1	3878683	3878747	3878747	+
1000473	TSS	g1128	ctg1	3878779	3878876	3878876	+
1000474	TTS	g1128	ctg1	3880567	3881687	3880567	+
1000475	XIR_ON	g1128	ctg1	3878876	3878940	3878837-3878998	+
1000476	XIR_OFF	g1128	ctg1	3878876	3878940	3878779-3878876,3878940-3878998	+
1000477	TSS	g1129	ctg1	3882453	3882785	3882453	-
1000478	TTS	g1129	ctg1	3881776	3881923	3881923	-
1000479	TTS	g1129	ctg1	3882004	3882401	3882401	-
1000480	TSS	g113	ctg1	543802	544364	544364	+
1000481	TTS	g113	ctg1	552511	552615	552511	+
1000482	TSS	g1131	ctg1	3887032	3887034	3887034	+
1000483	TTS	g1131	ctg1	3891741	3891779	3891741	+
1000484	TSS	g1132	ctg1	3894324	3894410	3894324	-
1000485	TTS	g1132	ctg1	3892027	3892091	3892091	-
1000486	TSS	g1133	ctg1	3895598	3895622	3895598	-
1000487	TTS	g1133	ctg1	3894585	3894986	3894986	-
1000488	TSS	g1134	ctg1	3895652	3895757	3895757	+
1000489	TTS	g1134	ctg1	3895823	3895980	3895823	+
1000490	TSS	g1136	ctg1	3897478	3897649	3897649	+
1000491	TTS	g1136	ctg1	3900284	3900860	3900284	+
1000492	XAE	g1136	ctg1	3897881	3897984	3897881-3897984	+
1000493	XAE	g1136	ctg1	3897881	3898006	3897881-3898006	+
1000494	TSS	g1137	ctg1	3903837	3903986	3903837	-
1000495	TTS	g1137	ctg1	3900929	3901131	3901131	-
1000496	TTS	g1137	ctg1	3900929	3901137	3901137	-
1000497	TSS	g114	ctg1	556048	556098	556048	-
1000498	TTS	g114	ctg1	552971	554733	554733	-
1000499	IR_ON	g114	ctg1	555135	555672	554952-555833	-
1000500	IR_OFF	g114	ctg1	555135	555672	554952-555135,555672-555833	-
1000501	XIR_ON	g114	ctg1	555135	555672	554952-555829	-
1000502	XIR_OFF	g114	ctg1	555135	555672	554952-555135,555672-555833	-
1000503	TSS	g1143	ctg1	3960400	3960428	3960400	-
1000504	TTS	g1143	ctg1	3952028	3952716	3952716	-
1000505	TSS	g1144	ctg1	3961436	3962407	3962407	+
1000506	TSS	g1144	ctg1	3961440	3961669	3961669	+
1000507	TTS	g1144	ctg1	3962465	3963462	3962465	+
1000508	TSS	g1145	ctg1	3963569	3963924	3963924	+
1000509	TTS	g1145	ctg1	3965775	3966237	3965775	+
1000510	IR_ON	g1145	ctg1	3964359	3964532	3964025-3965047	+
1000511	IR_OFF	g1145	ctg1	3964359	3964532	3964025-3964359,3964532-3965047	+
1000512	XIR_ON	g1145	ctg1	3964359	3964532	3964025-3965047	+
1000513	XIR_OFF	g1145	ctg1	3964359	3964532	3964025-3964359,3964532-3965717	+
1000514	IR_ON	g1145	ctg1	3965047	3965135	3964532-3965717	+
1000515	IR_OFF	g1145	ctg1	3965047	3965135	3964532-3965047,3965135-3965717	+
1000514	IR_ON	g1145	ctg1	3965047	3965144	3964532-3965717	+
1000516	IR_OFF	g1145	ctg1	3965047	3965144	3964532-3965047,3965144-3965717	+
1000517	XAE	g1145	ctg1	3964025	3965047	3964025-3965047	+
1000518	XAE	g1145	ctg1	3964025	3964359	3964025-3964359	+
1000519	TSS	g1146	ctg1	3967276	3967506	3967506	+
1000520	TTS	g1146	ctg1	3968941	3969622	3968941	+
1000521	IR_ON	g1146	ctg1	3967876	3967928	3967860-3968070	+
1000522	IR_OFF	g1146	ctg1	3967876	3967928	3967860-3967876,3967928-3968070	+
1000523	AE	g1146	ctg1	3968523	3968636	3968523-3968636	+
1000524	AE	g1146	ctg1	3968523	3968817	3968523-3968817	+
1000525	TSS	g1147	ctg1	3972014	3972165	3972014	-
1000526	TTS	g1147	ctg1	3972582	3972602	3972582	+
1000527	TSS	g1148	ctg1	3979245	3979275	3979245	-
1000528	TTS	g1148	ctg1	3976996	3977346	3977346	-
1000529	TSS	g1149	ctg1	3982261	3982315	3982315	+
1000530	TSS	g1149	ctg1	3982261	3982468	3982468	+
1000531	TTS	g1149	ctg1	3983156	3983834	3983156	+
1000532	TSS	g115	ctg1	556228	556471	556471	+
1000533	TSS	g115	ctg1	556228	556941	556941	+
1000534	TSS	g115	ctg1	558819	559461	559461	+
1000535	TSS	g115	ctg1	558819	559367	559367	+
1000536	TTS	g115	ctg1	560939	561633	560939	+
1000537	IR_ON	g115	ctg1	560529	560578	560421-560613	+
1000538	IR_OFF	g115	ctg1	560529	560578	560421-560529,560578-560613	+
1000539	MIR_ON	g115	ctg1	560367	560578	560063-560613	+
1000540	MIR_OFF	g115	ctg1	560367	560578	560063-560367,560421-560529,560578-560613	+
1000541	IR_ON	g115	ctg1	560367	560421	560063-560529	+
1000542	IR_OFF	g115	ctg1	560367	560421	560063-560367,560421-560529	+
1000543	IR_ON	g115	ctg1	560691	560766	560679-560871	+
1000544	IR_OFF	g115	ctg1	560691	560766	560679-560691,560766-560871	+
1000545	IR_ON	g115	ctg1	560367	560421	560063-560613	+
1000546	IR_OFF	g115	ctg1	560367	560421	560063-560367,560421-560613	+
1000547	XIR_ON	g115	ctg1	560367	560421	560063-560529	+
1000548	XIR_OFF	g115	ctg1	560367	560421	560063-560367,560421-560613	+
1000545	IR_ON	g115	ctg1	560529	560578	560063-560613	+
1000549	IR_OFF	g115	ctg1	560529	560578	560063-560529,560578-560613	+
1000550	XAE	g115	ctg1	560063	560367	560063-560367	+
1000551	XAE	g115	ctg1	560063	560529	560063-560529	+
1000552	TSS	g1151	ctg1	3986790	3987788	3987788	+
1000553	TSS	g1151	ctg1	3986790	3986887	3986887	+
1000554	TSS	g1151	ctg1	3986790	3986858	3986858	+
1000555	TTS	g1151	ctg1	3989364	3989520	3989364	+
1000556	IR_ON	g1151	ctg1	3987909	3988004	3987845-3988116	+
1000557	IR_OFF	g1151	ctg1	3987909	3988004	3987845-3987909,3988004-3988116	+
1000558	MIR_ON	g1151	ctg1	3987048	3987216	3986942-3987788	+
1000559	MIR_OFF	g1151	ctg1	3987048	3987216	3986942-3987048,3987105-3987163,3987216-3987788	+
1000560	IR_ON	g1151	ctg1	3987048	3987105	3986942-3987788	+
1000561	IR_OFF	g1151	ctg1	3987048	3987105	3986942-3987048,3987105-3987788	+
1000562	XMIR_ON	g1151	ctg1	3987048	3987216	3986927-3987788	+
1000563	XMIR_OFF	g1151	ctg1	3987048	3987216	3986942-3987048,3987105-3987163,3987216-3987788	+
1000564	XIR_ON	g1151	ctg1	3987048	3987105	3986927-3987788	+
1000565	XIR_OFF	g1151	ctg1	3987048	3987105	3986942-3987048,3987105-3987788	+
1000566	XMIR_ON	g1151	ctg1	3987048	3987216	3986977-3987788	+
1000563	XMIR_OFF	g1151	ctg1	3987048	3987216	3986942-3987048,3987105-3987163,3987216-3987788	+
1000567	IR_ON	g1151	ctg1	3987163	3987216	3987105-3987788	+
1000568	IR_OFF	g1151	ctg1	3987163	3987216	3987105-3987163,3987216-3987788	+
1000569	XIR_ON	g1151	ctg1	3987048	3987105	3986977-3987788	+
1000565	XIR_OFF	g1151	ctg1	3987048	3987105	3986942-3987048,3987105-3987788	+
1000570	XAE	g1151	ctg1	3986942	3987788	3986942-3987788	+
1000571	XAE	g1151	ctg1	3986927	3987788	3986927-3987788	+
1000572	AE	g1151	ctg1	3986942	3987788	3986942-3987788	+
1000573	AE	g1151	ctg1	3986977	3987788	3986977-3987788	+
1000574	TSS	g1152	ctg1	3989802	3991226	3991226	+
1000575	TTS	g1152	ctg1	3992309	3993031	3992309	+
1000576	TSS	g1153	ctg1	3991895	3992249	3992249	+
1000577	TTS	g1153	ctg1	3992309	3992511	3992309	+
1000578	TSS	g1155	ctg1	3997372	3997592	3997372	-
1000579	TTS	g1155	ctg1	3994624	3994822	3994822	-
1000580	AE	g1155	ctg1	3996226	3997074	3996226-3997074	-
1000581	AE	g1155	ctg1	3996226	3997105	3996226-3997105	-
1000582	TSS	g1156	ctg1	4000089	4000424	4000089	-
1000583	TTS	g1156	ctg1	3999029	3999413	3999029	+
1000584	TSS	g1157	ctg1	4001795	4002489	4001795	-
1000585	TTS	g1157	ctg1	4000629	4000721	4000721	-
1000586	TSS	g1158	ctg1	4005510	4005575	4005510	-
1000587	TTS	g1158	ctg1	4004200	4004639	4004639	-
1000588	TSS	g1159	ctg1	4006015	4007092	4006015	-
1000589	TTS	g1159	ctg1	4005687	4005715	4005715	-
1000590	TSS	g116	ctg1	563014	563047	563014	-
1000591	TSS	g116	ctg1	563016	563047	563016	-
1000592	TTS	g116	ctg1	561869	562099	562099	-
1000593	TSS	g1160	ctg1	4020367	4020413	4020367	-
1000594	TTS	g1160	ctg1	4018151	4019271	4019271	-
1000595	TTS	g1160	ctg1	4018151	4018303	4018303	-
1000596	TTS	g1160	ctg1	4018151	4019274	4019274	-
1000597	IR_ON	g1160	ctg1	4019874	4019947	4019334-4020168	-
1000598	IR_OFF	g1160	ctg1	4019874	4019947	4019334-4019874,4019947-4020168	-
1000599	MIR_ON	g1160	ctg1	4019444	4019947	4019334-4020168	-
1000600	MIR_OFF	g1160	ctg1	4019444	4019947	4019334-4019444,4019518-4019874,4019947-4020168	-
1000601	IR_ON	g1160	ctg1	4019444	4019518	4019334-4019874	-
1000602	IR_OFF	g1160	ctg1	4019444	4019518	4019334-4019444,4019518-4019874	-
1000603	TSS	g1162	ctg1	4024775	4024936	4024775	-
1000604	TTS	g1162	ctg1	4022034	4023386	4023386	-
1000605	TSS	g1163	ctg1	4025008	4025168	4025168	+
1000606	TTS	g1163	ctg1	4030330	4030962	4030330	+
1000607	MIR_ON	g1163	ctg1	4027927	4028285	4027888-4028672	+
1000608	MIR_OFF	g1163	ctg1	4027927	4028285	4027888-4027927,4027983-4028221,4028285-4028672	+
1000609	TSS	g1165	ctg1	4032152	4032401	4032401	+
1000610	TTS	g1165	ctg1	4034126	4034175	4034126	+
1000611	TSS	g1166	ctg1	4037281	4037928	4037281	-
1000612	TTS	g1166	ctg1	4034337	4034766	4034766	-
1000613	TSS	g1167	ctg1	4038191	4038407	4038407	+
1000614	TTS	g1167	ctg1	4040610	4040759	4040610	+
1000615	TSS	g1168	ctg1	4045192	4045591	4045192	-
1000616	TTS	g1168	ctg1	4041501	4041992	4041992	-
1000617	TSS	g1169	ctg1	4045730	4045751	4045751	+
1000618	TTS	g1169	ctg1	4049056	4049297	4049056	+
1000619	TSS	g117	ctg1	563366	563394	563394	+
1000620	TTS	g117	ctg1	565057	565079	565057	+
1000621	TSS	g1170	ctg1	4049652	4049741	4049741	+
1000622	TSS	g1170	ctg1	4049652	4049712	4049712	+
1000623	TTS	g1170	ctg1	4050614	4050722	4050614	+
1000624	XAE	g1170	ctg1	4049806	4049923	4049806-4049923	+
1000625	XAE	g1170	ctg1	4049765	4049923	4049765-4049923	+
1000626	XAE	g1170	ctg1	4049772	4049923	4049772-4049923	+
1000627	AE	g1170	ctg1	4049765	4049923	4049765-4049923	+
1000628	AE	g1170	ctg1	4049806	4049923	4049806-4049923	+
1000629	AE	g1170	ctg1	4049772	4049923	4049772-4049923	+
1000630	TSS	g1171	ctg1	4053961	4054654	4053961	-
1000631	TTS	g1171	ctg1	4050881	4050898	4050898	-
1000632	TSS	g1172	ctg1	4054852	4055016	4055016	+
1000633	TSS	g1172	ctg1	4054852	4055369	4055369	+
1000634	TSS	g1172	ctg1	4054852	4055197	4055197	+
1000635	TTS	g1172	ctg1	4062322	4062563	4062322	+
1000636	IR_ON	g1172	ctg1	4055197	4055255	4055114-4055369	+
1000637	IR_OFF	g1172	ctg1	4055197	4055255	4055114-4055197,4055255-4055369	+
1000636	IR_ON	g1172	ctg1	4055153	4055211	4055114-4055369	+
1000638	IR_OFF	g1172	ctg1	4055153	4055211	4055114-4055153,4055211-4055369	+
1000639	XIR_ON	g1172	ctg1	4061102	4061161	4060981-4061243	+
1000640	XIR_OFF	g1172	ctg1	4061102	4061161	4060988-4061102,4061161-4061243	+
1000641	IR_ON	g1172	ctg1	4061102	4061161	4060981-4061243	+
1000642	IR_OFF	g1172	ctg1	4061102	4061161	4060981-4061102,4061161-4061243	+
1000643	XAE	g1172	ctg1	4055114	4055197	4055114-4055197	+
1000644	XAE	g1172	ctg1	4055114	4055153	4055114-4055153	+
1000645	XAE	g1172	ctg1	4055255	4055369	4055255-4055369	+
1000646	XAE	g1172	ctg1	4055211	4055369	4055211-4055369	+
1000647	XAE	g1172	ctg1	4060825	4060935	4060825-4060935	+
1000648	XAE	g1172	ctg1	4060825	4060910	4060825-4060910	+
1000649	TSS	g1173	ctg1	4065106	4065255	4065106	-
1000650	TTS	g1173	ctg1	4062753	4063574	4063574	-
1000651	TSS	g1174	ctg1	4069198	4069245	4069245	+
1000652	TTS	g1174	ctg1	4072056	4072597	4072056	+
1000653	IR_ON	g1174	ctg1	4069668	4069731	4069301-4069825	+
1000654	IR_OFF	g1174	ctg1	4069668	4069731	4069301-4069668,4069731-4069825	+
1000655	TSS	g1175	ctg1	4074324	4074437	4074437	+
1000656	TTS	g1175	ctg1	4074851	4074948	4074851	+
1000657	TSS	g1176	ctg1	4079672	4079814	4079814	+
1000658	TTS	g1176	ctg1	4080361	4080658	4080361	+
1000659	TSS	g1177	ctg1	4085639	4085783	4085639	-
1000660	TTS	g1177	ctg1	4084385	4084756	4084756	-
1000661	TSS	g1178	ctg1	4087075	4087551	4087551	+
1000662	TTS	g1178	ctg1	4088971	4090921	4088971	+
1000663	TTS	g1178	ctg1	4088976	4090921	4088976	+
1000664	TSS	g118	ctg1	574022	574195	574022	-
1000665	TTS	g118	ctg1	565511	566515	566515	-
1000666	IR_ON	g118	ctg1	566678	566739	566573-566758	-
1000667	IR_OFF	g118	ctg1	566678	566739	566573-566678,566739-566758	-
1000668	TSS	g1180	ctg1	4094691	4094766	4094691	-
1000669	TTS	g1180	ctg1	4092169	4092328	4092328	-
1000670	TSS	g1181	ctg1	4094886	4095245	4095245	+
1000671	TTS	g1181	ctg1	4097761	4098208	4097761	+
1000672	AE	g1181	ctg1	4096292	4096474	4096292-4096474	+
1000673	AE	g1181	ctg1	4096276	4096474	4096276-4096474	+
1000674	TSS	g1182	ctg1	4096872	4096944	4096944	+
1000675	TTS	g1182	ctg1	4097761	4098060	4097761	+
1000676	TSS	g1183	ctg1	4100064	4100220	4100220	+
1000677	TTS	g1183	ctg1	4102861	4103826	4102861	+
1000678	TSS	g1184	ctg1	4123769	4123933	4123769	-
1000679	TTS	g1184	ctg1	4121587	4122093	4122093	-
1000680	TSS	g1185	ctg1	4128198	4128412	4128198	-
1000681	TTS	g1185	ctg1	4125991	4127189	4127189	-
1000682	IR_ON	g1185	ctg1	4127326	4127386	4127238-4127691	-
1000683	IR_OFF	g1185	ctg1	4127326	4127386	4127238-4127326,4127386-4127691	-
1000684	TSS	g1186	ctg1	4128664	4128683	4128683	+
1000685	TTS	g1186	ctg1	4133816	4133916	4133816	+
1000686	TSS	g1187	ctg1	4136322	4136685	4136322	-
1000687	TTS	g1187	ctg1	4134372	4135054	4135054	-
1000688	TSS	g1188	ctg1	4137749	4137775	4137775	+
1000689	TTS	g1188	ctg1	4138372	4138578	4138372	+
1000690	TSS	g1189	ctg1	4139060	4139209	4139209	+
1000691	TTS	g1189	ctg1	4140973	4141232	4140973	+
1000692	TSS	g119	ctg1	583939	584215	583939	-
1000693	TTS	g119	ctg1	575620	576350	575620	+
1000694	TSS	g1190	ctg1	4141519	4141993	4141993	+
1000695	TTS	g1190	ctg1	4145278	4145390	4145278	+
1000696	AE	g1190	ctg1	4142052	4142654	4142052-4142654	+
1000697	AE	g1190	ctg1	4142064	4142654	4142064-4142654	+
1000698	TSS	g1191	ctg1	4147639	4147910	4147639	-
1000699	TTS	g1191	ctg1	4145473	4146010	4146010	-
1000700	TSS	g1192	ctg1	4150796	4150970	4150970	+
1000701	TTS	g1192	ctg1	4152143	4152173	4152143	+
1000702	TSS	g1193	ctg1	4160929	4160956	4160929	-
1000703	TTS	g1193	ctg1	4152575	4152605	4152605	-
1000704	TSS	g1195	ctg1	4160992	4161015	4161015	+
1000705	TTS	g1195	ctg1	4161373	4161576	4161373	+
1000706	TSS	g1196	ctg1	4161931	4162527	4162527	+
1000707	TTS	g1196	ctg1	4167714	4167962	4167714	+
1000708	TSS	g1197	ctg1	4170498	4170754	4170754	+
1000709	TSS	g1197	ctg1	4170498	4170950	4170950	+
1000710	TTS	g1197	ctg1	4172577	4172766	4172577	+
1000711	TSS	g1198	ctg1	4172940	4173143	4173143	+
1000712	TTS	g1198	ctg1	4173946	4174081	4173946	+
1000713	TSS	g1199	ctg1	4186437	4187218	4187218	+
1000714	TSS	g1199	ctg1	4186817	4188055	4188055	+
1000715	TTS	g1199	ctg1	4188229	4188960	4188229	+
1000716	XSKIP_ON	g1199	ctg1	4187445	4187571	4187218,4187445-4187571,4187623	+
1000717	XSKIP_OFF	g1199	ctg1	4187445	4187571	41872184187713	+
1000718	MSKIP_ON	g1199	ctg1	4187445	4188055	4187218,4187445-4187571,4187623-4187843,4187925-4188055,4188126	+
1000719	MSKIP_OFF	g1199	ctg1	4187445	4188055	41872184188126	+
1000720	XSKIP_ON	g1199	ctg1	4187445	4187843	4187218,4187445-4187843,4187925	+
1000721	XSKIP_OFF	g1199	ctg1	4187445	4187843	41872184188126	+
1000722	SKIP_ON	g1199	ctg1	4187445	4187571	4187218,4187445-4187571,4187713	+
1000723	SKIP_OFF	g1199	ctg1	4187445	4187571	41872184187713	+
1000724	MSKIP_ON	g1199	ctg1	4187713	4188055	4187218,4187713-4187843,4187925-4188055,4188126	+
1000719	MSKIP_OFF	g1199	ctg1	4187713	4188055	41872184188126	+
1000725	XMSKIP_ON	g1199	ctg1	4187445	4187843	4187218,4187445-4187571,4187713-4187843,4187925	+
1000726	XMSKIP_OFF	g1199	ctg1	4187445	4187843	41872184188126	+
1000727	XSKIP_ON	g1199	ctg1	4187565	4187843	4187218,4187565-4187843,4187925	+
1000721	XSKIP_OFF	g1199	ctg1	4187565	4187843	41872184188126	+
1000728	IR_ON	g1199	ctg1	4187571	4187623	4187445-4187843	+
1000729	IR_OFF	g1199	ctg1	4187571	4187623	4187445-4187571,4187623-4187843	+
1000730	IR_ON	g1199	ctg1	4188055	4188126	4187925-4188135	+
1000731	IR_OFF	g1199	ctg1	4188055	4188126	4187925-4188055,4188126-4188135	+
1000732	XIR_ON	g1199	ctg1	4187571	4187623	4187565-4187843	+
1000733	XIR_OFF	g1199	ctg1	4187571	4187623	4187445-4187571,4187623-4187843	+
1000728	IR_ON	g1199	ctg1	4187571	4187713	4187445-4187843	+
1000734	IR_OFF	g1199	ctg1	4187571	4187713	4187445-4187571,4187713-4187843	+
1000732	XIR_ON	g1199	ctg1	4187571	4187713	4187565-4187843	+
1000735	XIR_OFF	g1199	ctg1	4187571	4187713	4187445-4187571,4187713-4187843	+
1000736	AE	g1199	ctg1	4187623	4187843	4187623-4187843	+
1000737	AE	g1199	ctg1	4187713	4187843	4187713-4187843	+
1000738	AE	g1199	ctg1	4187445	4187843	4187445-4187843	+
1000739	AE	g1199	ctg1	4187565	4187843	4187565-4187843	+
1000740	TSS	g12	ctg1	55368	55370	55368	-
1000741	TTS	g12	ctg1	54665	54726	54726	-
1000742	TSS	g120	ctg1	584681	585393	585393	+
1000743	TSS	g120	ctg1	584681	585269	585269	+
1000744	TTS	g120	ctg1	586694	586865	586694	+
1000745	TSS	g1200	ctg1	4193324	4193551	4193324	-
1000746	TTS	g1200	ctg1	4191256	4192311	4192311	-
1000747	TSS	g1201	ctg1	4193810	4193906	4193906	+
1000748	TTS	g1201	ctg1	4195804	4196070	4195804	+
1000749	TSS	g1202	ctg1	4193758	4193906	4193906	+
1000750	TTS	g1202	ctg1	4200118	4200151	4200118	+
1000751	TSS	g1203	ctg1	4200961	4201330	4200961	-
1000752	TTS	g1203	ctg1	4200756	4200789	4200789	-
1000753	TSS	g1204	ctg1	4201623	4201830	4201830	+
1000754	TSS	g1204	ctg1	4201623	4202570	4202570	+
1000755	TTS	g1204	ctg1	4203128	4203426	4203128	+
1000756	TSS	g1205	ctg1	4204390	4204917	4204390	-
1000757	TTS	g1205	ctg1	4204246	4204312	4204312	-
1000758	TSS	g1206	ctg1	4206220	4206244	4206220	-
1000759	TTS	g1206	ctg1	4205372	4205427	4205427	-
1000760	TTS	g1206	ctg1	4205372	4205430	4205430	-
1000761	TSS	g1207	ctg1	4208408	4208635	4208408	-
1000762	TTS	g1207	ctg1	4206472	4206744	4206744	-
1000763	TSS	g1208	ctg1	4210794	4210985	4210794	-
1000764	TTS	g1208	ctg1	4208975	4209407	4209407	-
1000765	TSS	g1209	ctg1	4214711	4214988	4214711	-
1000766	TTS	g1209	ctg1	4211425	4211974	4211974	-
1000767	XSKIP_ON	g1209	ctg1	4213092	4213101	4213035,4213092-4213101,4213156	-
1000768	XSKIP_OFF	g1209	ctg1	4213092	4213101	42130354213146	-
1000769	AE	g1209	ctg1	4214465	4214516	4214465-4214516	-
1000770	AE	g1209	ctg1	4214465	4214563	4214465-4214563	-
1000771	TSS	g121	ctg1	588668	588707	588668	-
1000772	TTS	g121	ctg1	586974	587156	587156	-
1000773	TSS	g1210	ctg1	4224534	4224656	4224534	-
1000774	TTS	g1210	ctg1	4215157	4215430	4215430	-
1000775	AE	g1210	ctg1	4217829	4218025	4217829-4218025	-
1000776	AE	g1210	ctg1	4217829	4218038	4217829-4218038	-
1000777	TSS	g1211	ctg1	4230649	4230949	4230949	+
1000778	TSS	g1211	ctg1	4230649	4231369	4231369	+
1000779	TTS	g1211	ctg1	4232954	4233271	4232954	+
1000780	TSS	g1212	ctg1	4235394	4235873	4235394	-
1000781	TTS	g1212	ctg1	4233659	4233850	4233850	-
1000782	IR_ON	g1212	ctg1	4235007	4235065	4234925-4235182	-
1000783	IR_OFF	g1212	ctg1	4235007	4235065	4234925-4235007,4235065-4235182	-
1000784	TSS	g1213	ctg1	4235993	4236359	4236359	+
1000785	TSS	g1213	ctg1	4235993	4236158	4236158	+
1000786	TSS	g1213	ctg1	4237298	4237349	4237349	+
1000787	TTS	g1213	ctg1	4238858	4238978	4238858	+
1000788	IR_ON	g1213	ctg1	4237349	4237405	4237234-4237487	+
1000789	IR_OFF	g1213	ctg1	4237349	4237405	4237234-4237349,4237405-4237487	+
1000790	XIR_ON	g1213	ctg1	4237349	4237405	4237234-4237487	+
1000791	XIR_OFF	g1213	ctg1	4237349	4237405	4237298-4237349,4237405-4237487	+
1000792	AE	g1213	ctg1	4236277	4236359	4236277-4236359	+
1000793	AE	g1213	ctg1	4236219	4236359	4236219-4236359	+
1000794	TSS	g1214	ctg1	4244921	4245146	4244921	-
1000795	TTS	g1214	ctg1	4239209	4239495	4239495	-
1000796	IR_ON	g1214	ctg1	4243802	4243869	4242698-4244109	-
1000797	IR_OFF	g1214	ctg1	4243802	4243869	4242698-4243802,4243869-4244109	-
1000798	TSS	g1218	ctg1	4254382	4255177	4255177	+
1000799	TTS	g1218	ctg1	4256207	4256275	4256207	+
1000800	TSS	g1219	ctg1	4256878	4257166	4256878	-
1000801	TTS	g1219	ctg1	4256301	4256818	4256818	-
1000802	TSS	g122	ctg1	595824	595934	595824	-
1000803	TTS	g122	ctg1	590657	591358	591358	-
1000804	IR_ON	g122	ctg1	594981	595053	594872-595169	-
1000805	IR_OFF	g122	ctg1	594981	595053	594872-594981,595053-595169	-
1000806	TSS	g1220	ctg1	4260411	4260432	4260411	-
1000807	TTS	g1220	ctg1	4257675	4257793	4257793	-
1000808	TSS	g1221	ctg1	4261360	4261431	4261431	+
1000809	TTS	g1221	ctg1	4262402	4262446	4262402	+
1000810	TSS	g1222	ctg1	4270951	4272134	4272134	+
1000811	TTS	g1222	ctg1	4273769	4275102	4273769	+
1000812	TSS	g1224	ctg1	4282676	4282888	4282676	-
1000813	TTS	g1224	ctg1	4277533	4277662	4277662	-
1000814	IR_ON	g1224	ctg1	4279346	4279410	4278583-4279613	-
1000815	IR_OFF	g1224	ctg1	4279346	4279410	4278583-4279346,4279410-4279613	-
1000816	IR_ON	g1224	ctg1	4282544	4282607	4281599-4282612	-
1000817	IR_OFF	g1224	ctg1	4282544	4282607	4281599-4282544,4282607-4282612	-
1000818	TSS	g1225	ctg1	4284728	4285001	4284728	-
1000819	TTS	g1225	ctg1	4284102	4284675	4284675	-
1000820	TSS	g1226	ctg1	4286976	4288100	4286976	-
1000821	TTS	g1226	ctg1	4286269	4286365	4286365	-
1000822	TTS	g1226	ctg1	4286269	4286871	4286871	-
1000823	TSS	g1227	ctg1	4290755	4290826	4290755	-
1000824	TTS	g1227	ctg1	4288310	4288630	4288630	-
1000825	IR_ON	g1227	ctg1	4290499	4290557	4289334-4290695	-
1000826	IR_OFF	g1227	ctg1	4290499	4290557	4289334-4290499,4290557-4290695	-
1000827	TSS	g1228	ctg1	4290918	4291685	4291685	+
1000828	TTS	g1228	ctg1	4293431	4293649	4293431	+
1000829	TSS	g1229	ctg1	4294773	4294787	4294773	-
1000830	TTS	g1229	ctg1	4293970	4294005	4294005	-
1000831	TSS	g123	ctg1	598300	598852	598852	+
1000832	TTS	g123	ctg1	598920	599647	598920	+
1000833	TSS	g1230	ctg1	4296110	4296195	4296195	+
1000834	TTS	g1230	ctg1	4296414	4296675	4296414	+
1000835	TSS	g1231	ctg1	4297086	4297330	4297330	+
1000836	TTS	g1231	ctg1	4297423	4298698	4297423	+
1000837	TSS	g1232	ctg1	4298898	4300394	4298898	-
1000838	TTS	g1232	ctg1	4298553	4298701	4298701	-
1000839	TTS	g1232	ctg1	4298620	4298711	4298711	-
1000840	TSS	g1233	ctg1	4301263	4302400	4301263	-
1000841	TTS	g1233	ctg1	4301169	4301210	4301210	-
1000842	TSS	g1234	ctg1	4305467	4305693	4305467	-
1000843	TTS	g1234	ctg1	4303631	4303661	4303661	-
1000844	TSS	g1235	ctg1	4302548	4302609	4302609	+
1000845	TSS	g1235	ctg1	4305912	4305961	4305961	+
1000846	TTS	g1235	ctg1	4307792	4307961	4307792	+
1000847	AE	g1235	ctg1	4306015	4306212	4306015-4306212	+
1000848	AE	g1235	ctg1	4306015	4306191	4306015-4306191	+
1000849	TSS	g1236	ctg1	4311464	4311652	4311652	+
1000850	TSS	g1236	ctg1	4311464	4311648	4311648	+
1000851	TTS	g1236	ctg1	4312430	4312660	4312430	+
1000852	TSS	g1237	ctg1	4313668	4313978	4313668	-
1000853	TTS	g1237	ctg1	4312699	4312929	4312929	-
1000854	TSS	g1238	ctg1	4314915	4314965	4314915	-
1000855	TTS	g1238	ctg1	4314064	4314301	4314301	-
1000856	TSS	g1239	ctg1	4315114	4315121	4315121	+
1000857	TTS	g1239	ctg1	4315792	4315966	4315792	+
1000858	TSS	g1240	ctg1	4316648	4317134	4317134	+
1000859	TTS	g1240	ctg1	4317195	4318693	4317195	+
1000860	TSS	g1241	ctg1	4316290	4316434	4316434	+
1000861	TTS	g1241	ctg1	4321545	4321816	4321545	+
1000862	TSS	g1242	ctg1	4324302	4324720	4324302	-
1000863	TTS	g1242	ctg1	4322371	4323025	4323025	-
1000864	TSS	g1243	ctg1	4327143	4328670	4327143	-
1000865	TTS	g1243	ctg1	4325164	4325343	4325343	-
1000866	TSS	g1244	ctg1	4328394	4328427	4328427	+
1000867	TTS	g1244	ctg1	4329304	4329473	4329304	+
1000868	TSS	g1245	ctg1	4334819	4335087	4334819	-
1000869	TTS	g1245	ctg1	4329992	4330187	4330187	-
1000870	TSS	g1246	ctg1	4335296	4335696	4335696	+
1000871	TTS	g1246	ctg1	4336602	4336660	4336602	+
1000872	TSS	g1247	ctg1	4340588	4341127	4340588	-
1000873	TTS	g1247	ctg1	4338257	4338839	4338839	-
1000874	TSS	g1248	ctg1	4346776	4346867	4346867	+
1000875	TSS	g1248	ctg1	4346776	4347047	4347047	+
1000876	TTS	g1248	ctg1	4347728	4348674	4347728	+
1000877	TSS	g1249	ctg1	4353872	4353926	4353872	-
1000878	TTS	g1249	ctg1	4350280	4351723	4351723	-
1000879	TSS	g125	ctg1	605078	605551	605078	-
1000880	TTS	g125	ctg1	602227	602873	602873	-
1000881	SKIP_ON	g125	ctg1	602950	603076	602873,602950-603076,603150	-
1000882	SKIP_OFF	g125	ctg1	602950	603076	602873603150	-
1000883	TSS	g1250	ctg1	4355307	4355331	4355307	-
1000884	TTS	g1250	ctg1	4354361	4354572	4354572	-
1000885	TSS	g1251	ctg1	4355525	4356037	4356037	+
1000886	TSS	g1251	ctg1	4355525	4355623	4355623	+
1000887	TTS	g1251	ctg1	4357949	4358246	4357949	+
1000888	TSS	g1252	ctg1	4358429	4358672	4358672	+
1000889	TTS	g1252	ctg1	4360556	4360672	4360556	+
1000890	TSS	g1253	ctg1	4358424	4358672	4358672	+
1000891	TTS	g1253	ctg1	4366496	4367159	4366496	+
1000892	IR_ON	g1253	ctg1	4360921	4361000	4360556-4361073	+
1000893	IR_OFF	g1253	ctg1	4360921	4361000	4360556-4360921,4361000-4361073	+
1000894	IR_ON	g1253	ctg1	4362685	4362764	4362427-4362818	+
1000895	IR_OFF	g1253	ctg1	4362685	4362764	4362427-4362685,4362764-4362818	+
1000896	TSS	g1254	ctg1	4371955	4372250	4371955	-
1000897	TTS	g1254	ctg1	4367664	4368445	4368445	-
1000898	IR_ON	g1254	ctg1	4371435	4371531	4371338-4371595	-
1000899	IR_OFF	g1254	ctg1	4371435	4371531	4371338-4371435,4371531-4371595	-
1000900	TSS	g1255	ctg1	4374719	4374842	4374719	-
1000901	TTS	g1255	ctg1	4373391	4374113	4374113	-
1000902	TSS	g1256	ctg1	4376949	4377087	4376949	-
1000903	TTS	g1256	ctg1	4372740	4372815	4372815	-
1000904	TSS	g1257	ctg1	4380440	4380508	4380440	-
1000905	TTS	g1257	ctg1	4378024	4378277	4378277	-
1000906	TSS	g1258	ctg1	4385008	4385395	4385008	-
1000907	TTS	g1258	ctg1	4382644	4384057	4384057	-
1000908	TTS	g1258	ctg1	4382644	4384171	4384171	-
1000909	TSS	g126	ctg1	606730	606940	606730	-
1000910	TTS	g126	ctg1	605794	606049	606049	-
1000911	TTS	g126	ctg1	605869	605893	605893	-
1000912	TSS	g1260	ctg1	4391424	4391647	4391424	-
1000913	TSS	g1260	ctg1	4391418	4391647	4391418	-
1000914	TTS	g1260	ctg1	4390173	4390461	4390461	-
1000915	IR_ON	g1260	ctg1	4390620	4390677	4390522-4391084	-
1000916	IR_OFF	g1260	ctg1	4390620	4390677	4390522-4390620,4390677-4391084	-
1000917	XIR_ON	g1260	ctg1	4390620	4390677	4390527-4391084	-
1000918	XIR_OFF	g1260	ctg1	4390620	4390677	4390522-4390620,4390677-4391084	-
1000919	TSS	g1261	ctg1	4393793	4393891	4393793	-
1000920	TTS	g1261	ctg1	4392732	4392955	4392955	-
1000921	TSS	g1262	ctg1	4394095	4394130	4394130	+
1000922	TTS	g1262	ctg1	4394365	4396141	4394365	+
1000923	TSS	g1263	ctg1	4398169	4398610	4398169	-
1000924	TTS	g1263	ctg1	4396536	4396698	4396698	-
1000925	TSS	g1264	ctg1	4399328	4399370	4399328	-
1000926	TTS	g1264	ctg1	4400588	4400850	4400588	+
1000927	TSS	g1265	ctg1	4402675	4403133	4403133	+
1000928	TTS	g1265	ctg1	4406622	4407754	4406622	+
1000929	TTS	g1265	ctg1	4406637	4407745	4406637	+
1000930	TSS	g1267	ctg1	4409802	4409998	4409802	-
1000931	TTS	g1267	ctg1	4408633	4409741	4409741	-
1000932	TSS	g1268	ctg1	4414320	4414469	4414320	-
1000933	TTS	g1268	ctg1	4410348	4411095	4411095	-
1000934	TSS	g1269	ctg1	4415432	4416230	4415432	-
1000935	TTS	g1269	ctg1	4414664	4415339	4415339	-
1000936	TTS	g1269	ctg1	4414664	4415679	4415679	-
1000937	TSS	g127	ctg1	607115	607380	607380	+
1000938	TTS	g127	ctg1	609793	610282	609793	+
1000939	TSS	g1270	ctg1	4416501	4416839	4416839	+
1000940	TSS	g1270	ctg1	4416501	4416587	4416587	+
1000941	TSS	g1270	ctg1	4416501	4417042	4417042	+
1000942	TTS	g1270	ctg1	4418399	4418820	4418399	+
1000943	AE	g1270	ctg1	4416936	4417042	4416936-4417042	+
1000944	AE	g1270	ctg1	4416969	4417042	4416969-4417042	+
1000945	TSS	g1271	ctg1	4418925	4419108	4419108	+
1000946	TTS	g1271	ctg1	4421310	4422969	4421310	+
1000947	TTS	g1271	ctg1	4421335	4421960	4421335	+
1000948	IR_ON	g1271	ctg1	4419981	4420039	4419831-4421248	+
1000949	IR_OFF	g1271	ctg1	4419981	4420039	4419831-4419981,4420039-4421248	+
1000950	XIR_ON	g1271	ctg1	4419981	4420039	4419831-4421274	+
1000951	XIR_OFF	g1271	ctg1	4419981	4420039	4419831-4419981,4420039-4421248	+
1000952	XAE	g1271	ctg1	4419831	4421248	4419831-4421248	+
1000953	XAE	g1271	ctg1	4419831	4421274	4419831-4421274	+
1000954	TSS	g1273	ctg1	4425557	4425861	4425557	-
1000955	TTS	g1273	ctg1	4423315	4424123	4424123	-
1000956	TSS	g1274	ctg1	4426181	4426499	4426499	+
1000957	TSS	g1274	ctg1	4426181	4426259	4426259	+
1000958	TTS	g1274	ctg1	4426561	4428090	4426561	+
1000959	TSS	g1275	ctg1	4432204	4432426	4432204	-
1000960	TTS	g1275	ctg1	4428138	4428347	4428347	-
1000961	TSS	g1276	ctg1	4433204	4433248	4433204	-
1000962	TTS	g1276	ctg1	4432729	4432758	4432758	-
1000963	TSS	g1278	ctg1	4440984	4441503	4441503	+
1000964	TTS	g1278	ctg1	4445186	4447044	4445186	+
1000965	TSS	g1279	ctg1	4449103	4449673	4449673	+
1000966	TTS	g1279	ctg1	4449728	4450554	4449728	+
1000967	TSS	g128	ctg1	610421	610602	610602	+
1000968	TSS	g128	ctg1	610421	610687	610687	+
1000969	TTS	g128	ctg1	613225	615077	613225	+
1000970	TSS	g1281	ctg1	4456457	4456507	4456457	-
1000971	TTS	g1281	ctg1	4451247	4451792	4451792	-
1000972	IR_ON	g1281	ctg1	4454050	4454113	4454026-4454329	-
1000973	IR_OFF	g1281	ctg1	4454050	4454113	4454026-4454050,4454113-4454329	-
1000974	TSS	g1283	ctg1	4459326	4459433	4459433	+
1000975	TTS	g1283	ctg1	4463949	4464531	4463949	+
1000976	SKIP_ON	g1283	ctg1	4463167	4463196	4463071,4463167-4463196,4463280	+
1000977	SKIP_OFF	g1283	ctg1	4463167	4463196	44630714463280	+
1000978	SKIP_ON	g1283	ctg1	4463122	4463196	4463071,4463122-4463196,4463280	+
1000977	SKIP_OFF	g1283	ctg1	4463122	4463196	44630714463280	+
1000979	AE	g1283	ctg1	4463167	4463196	4463167-4463196	+
1000980	AE	g1283	ctg1	4463122	4463196	4463122-4463196	+
1000981	TSS	g1284	ctg1	4466160	4466368	4466160	-
1000982	TTS	g1284	ctg1	4464099	4466100	4466100	-
1000983	TSS	g1285	ctg1	4466510	4466898	4466898	+
1000984	TTS	g1285	ctg1	4469926	4470295	4469926	+
1000985	TTS	g1285	ctg1	4468750	4470295	4468750	+
1000986	MIR_ON	g1285	ctg1	4468444	4469109	4467881-4469874	+
1000987	MIR_OFF	g1285	ctg1	4468444	4469109	4467881-4468444,4468750-4468766,4469109-4469874	+
1000988	XIR_ON	g1285	ctg1	4468444	4468750	4467881-4469874	+
1000989	XIR_OFF	g1285	ctg1	4468444	4468750	4467881-4468444,4468750-4470295	+
1000990	XAE	g1285	ctg1	4467881	4469874	4467881-4469874	+
1000991	XAE	g1285	ctg1	4467881	4468444	4467881-4468444	+
1000992	TSS	g1286	ctg1	4474188	4474367	4474367	+
1000993	TSS	g1286	ctg1	4474393	4475700	4475700	+
1000994	TTS	g1286	ctg1	4475771	4477793	4475771	+
1000995	TSS	g1287	ctg1	4478055	4478500	4478500	+
1000996	TTS	g1287	ctg1	4481467	4481624	4481467	+
1000997	IR_ON	g1287	ctg1	4480494	4480584	4480076-4480601	+
1000998	IR_OFF	g1287	ctg1	4480494	4480584	4480076-4480494,4480584-4480601	+
1000999	TSS	g1288	ctg1	4484134	4484845	4484845	+
1001000	TTS	g1288	ctg1	4490157	4490687	4490157	+
1001001	TSS	g1289	ctg1	4491402	4491567	4491402	-
1001002	TTS	g1289	ctg1	4490708	4491347	4491347	-
1001003	TSS	g1290	ctg1	4491685	4493227	4493227	+
1001004	TSS	g1290	ctg1	4491685	4491747	4491747	+
1001005	TTS	g1290	ctg1	4493320	4493868	4493320	+
1001006	TSS	g1292	ctg1	4499424	4500012	4500012	+
1001007	TTS	g1292	ctg1	4502132	4502143	4502132	+
1001008	TSS	g1293	ctg1	4506553	4507260	4506553	-
1001009	TTS	g1293	ctg1	4503977	4504142	4504142	-
1001010	TTS	g1293	ctg1	4503977	4504379	4504379	-
1001011	IR_ON	g1293	ctg1	4504652	4504827	4504467-4505080	-
1001012	IR_OFF	g1293	ctg1	4504652	4504827	4504467-4504652,4504827-4505080	-
1001013	TSS	g1294	ctg1	4512573	4512764	4512573	-
1001014	TTS	g1294	ctg1	4508475	4509450	4509450	-
1001015	TSS	g1295	ctg1	4513664	4514301	4514301	+
1001016	TSS	g1295	ctg1	4513664	4513912	4513912	+
1001017	TSS	g1295	ctg1	4513664	4513965	4513965	+
1001018	TTS	g1295	ctg1	4515501	4515773	4515501	+
1001019	AE	g1295	ctg1	4513976	4514301	4513976-4514301	+
1001020	AE	g1295	ctg1	4514030	4514301	4514030-4514301	+
1001021	TSS	g1296	ctg1	4516962	4517979	4517979	+
1001022	TTS	g1296	ctg1	4518287	4519439	4518287	+
1001023	TSS	g1297	ctg1	4519915	4520225	4520225	+
1001024	TTS	g1297	ctg1	4522134	4522649	4522134	+
1001025	TSS	g1298	ctg1	4522802	4523219	4523219	+
1001026	TTS	g1298	ctg1	4523995	4524112	4523995	+
1001027	TSS	g1299	ctg1	4524352	4525267	4524352	-
1001028	TTS	g1299	ctg1	4524170	4524287	4524287	-
1001029	TSS	g13	ctg1	86963	87326	87326	+
1001030	TSS	g13	ctg1	101713	102700	102700	+
1001031	TSS	g13	ctg1	101093	101280	101280	+
1001032	TTS	g13	ctg1	104520	105008	104520	+
1001033	TSS	g130	ctg1	615413	615618	615618	+
1001034	TTS	g130	ctg1	616655	616804	616655	+
1001035	SKIP_ON	g130	ctg1	616300	616310	616213,616300-616310,616389	+
1001036	SKIP_OFF	g130	ctg1	616300	616310	616213616389	+
1001037	TSS	g1300	ctg1	4527425	4527742	4527425	-
1001038	TTS	g1300	ctg1	4525602	4525924	4525924	-
1001039	TSS	g1301	ctg1	4527933	4528087	4528087	+
1001040	TTS	g1301	ctg1	4531773	4532018	4531773	+
1001041	TSS	g1303	ctg1	4533653	4533993	4533653	-
1001042	TTS	g1303	ctg1	4532287	4532532	4532532	-
1001043	TSS	g1304	ctg1	4535678	4536139	4535678	-
1001044	TTS	g1304	ctg1	4534165	4534311	4534311	-
1001045	TSS	g1305	ctg1	4536241	4537499	4537499	+
1001046	TTS	g1305	ctg1	4541740	4542607	4541740	+
1001047	TSS	g1306	ctg1	4547752	4547901	4547752	-
1001048	TTS	g1306	ctg1	4542818	4543374	4543374	-
1001049	TSS	g1307	ctg1	4548119	4548415	4548415	+
1001050	TTS	g1307	ctg1	4553959	4554379	4553959	+
1001051	TSS	g1308	ctg1	4560001	4560351	4560001	-
1001052	TTS	g1308	ctg1	4555900	4556331	4556331	-
1001053	XAE	g1308	ctg1	4558908	4559001	4558908-4559001	-
1001054	XAE	g1308	ctg1	4558908	4558979	4558908-4558979	-
1001055	XAE	g1308	ctg1	4559053	4559929	4559053-4559929	-
1001056	XAE	g1308	ctg1	4559104	4559929	4559104-4559929	-
1001057	TSS	g1309	ctg1	4560572	4560704	4560704	+
1001058	TTS	g1309	ctg1	4565861	4566213	4565861	+
1001059	IR_ON	g1309	ctg1	4560882	4560934	4560760-4564233	+
1001060	IR_OFF	g1309	ctg1	4560882	4560934	4560760-4560882,4560934-4564233	+
1001061	TSS	g131	ctg1	617884	619115	617884	-
1001062	TTS	g131	ctg1	617799	617823	617823	-
1001063	TSS	g1310	ctg1	4596002	4596107	4596107	+
1001064	TTS	g1310	ctg1	4597041	4597247	4597041	+
1001065	TSS	g1311	ctg1	4595770	4596107	4596107	+
1001066	TTS	g1311	ctg1	4598816	4600166	4598816	+
1001067	IR_ON	g1311	ctg1	4597537	4597608	4597041-4597795	+
1001068	IR_OFF	g1311	ctg1	4597537	4597608	4597041-4597537,4597608-4597795	+
1001069	TSS	g1314	ctg1	4604030	4604306	4604030	-
1001070	TTS	g1314	ctg1	4602589	4603008	4603008	-
1001071	IR_ON	g1314	ctg1	4603674	4603760	4603628-4603860	-
1001072	IR_OFF	g1314	ctg1	4603674	4603760	4603628-4603674,4603760-4603860	-
1001073	IR_ON	g1314	ctg1	4603476	4603547	4603449-4603559	-
1001074	IR_OFF	g1314	ctg1	4603476	4603547	4603449-4603476,4603547-4603559	-
1001075	TSS	g1315	ctg1	4616107	4616314	4616107	-
1001076	TTS	g1315	ctg1	4614859	4614954	4614859	+
1001077	TSS	g1316	ctg1	4619014	4619160	4619014	-
1001078	TTS	g1316	ctg1	4617928	4618951	4618951	-
1001079	TSS	g1317	ctg1	4623558	4623732	4623558	-
1001080	TTS	g1317	ctg1	4621509	4622122	4622122	-
1001081	TTS	g1317	ctg1	4621509	4622482	4622482	-
1001082	TSS	g1318	ctg1	4626049	4626231	4626049	-
1001083	TTS	g1318	ctg1	4624409	4624566	4624566	-
1001084	SKIP_ON	g1318	ctg1	4625844	4625960	4625577,4625844-4625960,4626049	-
1001085	SKIP_OFF	g1318	ctg1	4625844	4625960	46255774626049	-
1001086	SKIP_ON	g1318	ctg1	4625844	4625964	4625577,4625844-4625964,4626049	-
1001085	SKIP_OFF	g1318	ctg1	4625844	4625964	46255774626049	-
1001087	TSS	g1319	ctg1	4629570	4630056	4629570	-
1001088	TTS	g1319	ctg1	4626669	4627254	4627254	-
1001089	TSS	g132	ctg1	629336	629385	629385	+
1001090	TSS	g132	ctg1	629336	629675	629675	+
1001091	TTS	g132	ctg1	629742	631680	629742	+
1001092	IR_ON	g132	ctg1	620846	620906	620832-621016	+
1001093	IR_OFF	g132	ctg1	620846	620906	620832-620846,620906-621016	+
1001092	IR_ON	g132	ctg1	620846	620909	620832-621016	+
1001094	IR_OFF	g132	ctg1	620846	620909	620832-620846,620909-621016	+
1001095	AE	g132	ctg1	622877	623120	622877-623120	+
1001096	AE	g132	ctg1	622929	623120	622929-623120	+
1001097	TSS	g1320	ctg1	4632607	4632763	4632763	+
1001098	TTS	g1320	ctg1	4632832	4633169	4632832	+
1001099	TSS	g1321	ctg1	4636819	4637225	4636819	-
1001100	TTS	g1321	ctg1	4635044	4635232	4635232	-
1001101	TSS	g1323	ctg1	4637361	4638600	4638600	+
1001102	TSS	g1323	ctg1	4637361	4638914	4638914	+
1001103	TTS	g1323	ctg1	4641211	4642441	4641211	+
1001104	TSS	g1324	ctg1	4642585	4642709	4642709	+
1001105	TTS	g1324	ctg1	4646501	4646537	4646501	+
1001106	IR_ON	g1324	ctg1	4642860	4642921	4642774-4643606	+
1001107	IR_OFF	g1324	ctg1	4642860	4642921	4642774-4642860,4642921-4643606	+
1001108	AE	g1324	ctg1	4644069	4644218	4644069-4644218	+
1001109	AE	g1324	ctg1	4644036	4644218	4644036-4644218	+
1001110	TSS	g1325	ctg1	4647874	4648642	4648642	+
1001111	TSS	g1325	ctg1	4647874	4647946	4647946	+
1001112	TTS	g1325	ctg1	4649403	4649927	4649403	+
1001113	TSS	g1326	ctg1	4651030	4652255	4651030	-
1001114	TTS	g1326	ctg1	4650243	4650494	4650494	-
1001115	TSS	g1327	ctg1	4657905	4657960	4657905	-
1001116	TTS	g1327	ctg1	4652463	4652705	4652705	-
1001117	TSS	g1328	ctg1	4659944	4660051	4659944	-
1001118	TTS	g1328	ctg1	4658427	4659686	4659686	-
1001119	TSS	g1330	ctg1	4671148	4671444	4671148	-
1001120	TTS	g1330	ctg1	4670476	4671093	4671093	-
1001121	TSS	g1331	ctg1	4674552	4674994	4674552	-
1001122	TTS	g1331	ctg1	4688563	4688587	4688563	+
1001123	IR_ON	g1331	ctg1	4674164	4674255	4673906-4674490	-
1001124	IR_OFF	g1331	ctg1	4674164	4674255	4673906-4674164,4674255-4674490	-
1001125	TSS	g1334	ctg1	4691124	4691311	4691124	-
1001126	TTS	g1334	ctg1	4688678	4688768	4688768	-
1001127	IR_ON	g1334	ctg1	4690899	4690964	4690806-4691071	-
1001128	IR_OFF	g1334	ctg1	4690899	4690964	4690806-4690899,4690964-4691071	-
1001129	IR_ON	g1334	ctg1	4690620	4690688	4690483-4690724	-
1001130	IR_OFF	g1334	ctg1	4690620	4690688	4690483-4690620,4690688-4690724	-
1001131	XIR_ON	g1334	ctg1	4690620	4690688	4690483-4690731	-
1001132	XIR_OFF	g1334	ctg1	4690620	4690688	4690483-4690620,4690688-4690724	-
1001133	TSS	g1335	ctg1	4699814	4700139	4700139	+
1001134	TTS	g1335	ctg1	4703635	4704245	4703635	+
1001135	AE	g1335	ctg1	4700481	4700869	4700481-4700869	+
1001136	AE	g1335	ctg1	4700776	4700869	4700776-4700869	+
1001137	TSS	g1336	ctg1	4712812	4712867	4712812	-
1001138	TTS	g1336	ctg1	4710335	4710832	4710832	-
1001139	TTS	g1336	ctg1	4710335	4711338	4711338	-
1001140	TTS	g1336	ctg1	4710335	4712580	4712580	-
1001141	TSS	g1338	ctg1	4729610	4729808	4729610	-
1001142	TTS	g1338	ctg1	4729454	4729521	4729521	-
1001143	TSS	g134	ctg1	631846	632960	632960	+
1001144	TTS	g134	ctg1	633548	633800	633548	+
1001145	TSS	g1340	ctg1	4745637	4745802	4745637	-
1001146	TTS	g1340	ctg1	4742432	4742855	4742855	-
1001147	TTS	g1340	ctg1	4742432	4743177	4743177	-
1001148	TSS	g1341	ctg1	4745941	4746260	4746260	+
1001149	TTS	g1341	ctg1	4748774	4749031	4748774	+
1001150	TSS	g1342	ctg1	4749440	4749647	4749647	+
1001151	TTS	g1342	ctg1	4750716	4750755	4750716	+
1001152	TSS	g1343	ctg1	4755881	4756081	4755881	-
1001153	TSS	g1343	ctg1	4755897	4756081	4755897	-
1001154	TTS	g1343	ctg1	4753195	4754694	4754694	-
1001155	TTS	g1343	ctg1	4753195	4753969	4753969	-
1001156	IR_ON	g1343	ctg1	4758587	4758642	4758319-4760505	-
1001157	IR_OFF	g1343	ctg1	4758587	4758642	4758319-4758587,4758642-4760505	-
1001158	IR_ON	g1343	ctg1	4761474	4761560	4761361-4762616	-
1001159	IR_OFF	g1343	ctg1	4761474	4761560	4761361-4761474,4761560-4762616	-
1001160	XAE	g1343	ctg1	4755731	4755821	4755731-4755821	-
1001161	XAE	g1343	ctg1	4755731	4755836	4755731-4755836	-
1001162	TSS	g1345	ctg1	4765962	4766204	4765962	-
1001163	TSS	g1345	ctg1	4765823	4765845	4765823	-
1001164	TTS	g1345	ctg1	4764898	4765460	4765460	-
1001165	TSS	g1346	ctg1	4766331	4766465	4766465	+
1001166	TTS	g1346	ctg1	4767169	4767278	4767169	+
1001167	TSS	g1347	ctg1	4769567	4769812	4769812	+
1001168	TTS	g1347	ctg1	4773751	4774029	4773751	+
1001169	TSS	g1348	ctg1	4773265	4773691	4773691	+
1001170	TTS	g1348	ctg1	4773748	4773782	4773748	+
1001171	TSS	g1349	ctg1	4774157	4774370	4774370	+
1001172	TTS	g1349	ctg1	4775234	4775806	4775234	+
1001173	TSS	g135	ctg1	634176	634681	634681	+
1001174	TSS	g135	ctg1	634176	634976	634976	+
1001175	TSS	g135	ctg1	634176	634772	634772	+
1001176	TTS	g135	ctg1	636039	636281	636039	+
1001177	XAE	g135	ctg1	634838	634976	634838-634976	+
1001178	XAE	g135	ctg1	634860	634976	634860-634976	+
1001179	TSS	g1352	ctg1	4749440	4749647	4749647	+
1001180	TSS	g1352	ctg1	4796430	4796581	4796581	+
1001181	TTS	g1352	ctg1	4797947	4798147	4797947	+
1001182	TSS	g1353	ctg1	4798651	4799070	4798651	-
1001183	TTS	g1353	ctg1	4798316	4798456	4798456	-
1001184	TSS	g1354	ctg1	4803267	4803810	4803810	+
1001185	TTS	g1354	ctg1	4806189	4806251	4806189	+
1001186	TSS	g1355	ctg1	4806638	4806737	4806638	-
1001187	TTS	g1355	ctg1	4807290	4808234	4807290	+
1001188	IR_ON	g1355	ctg1	4807055	4807114	4807000-4807229	+
1001189	IR_OFF	g1355	ctg1	4807055	4807114	4807000-4807055,4807114-4807229	+
1001190	TSS	g1356	ctg1	4815830	4816334	4815830	-
1001191	TTS	g1356	ctg1	4814050	4814346	4814346	-
1001192	TTS	g1356	ctg1	4814050	4814445	4814445	-
1001193	IR_ON	g1356	ctg1	4815613	4815681	4815366-4815761	-
1001194	IR_OFF	g1356	ctg1	4815613	4815681	4815366-4815613,4815681-4815761	-
1001195	TSS	g1357	ctg1	4816620	4817924	4817924	+
1001196	TTS	g1357	ctg1	4820760	4820919	4820760	+
1001197	IR_ON	g1357	ctg1	4819705	4819758	4819436-4819876	+
1001198	IR_OFF	g1357	ctg1	4819705	4819758	4819436-4819705,4819758-4819876	+
1001199	TSS	g1358	ctg1	4827076	4827430	4827076	-
1001200	TTS	g1358	ctg1	4824219	4824401	4824401	-
1001201	TTS	g1358	ctg1	4824219	4824386	4824386	-
1001202	TSS	g1359	ctg1	4837123	4837260	4837123	-
1001203	TTS	g1359	ctg1	4835152	4835265	4835265	-
1001204	TTS	g1359	ctg1	4835156	4835269	4835269	-
1001205	IR_ON	g1359	ctg1	4830920	4830978	4830542-4831018	-
1001206	IR_OFF	g1359	ctg1	4830920	4830978	4830542-4830920,4830978-4831018	-
1001207	IR_ON	g1359	ctg1	4830240	4830378	4830211-4830476	-
1001208	IR_OFF	g1359	ctg1	4830240	4830378	4830211-4830240,4830378-4830476	-
1001209	TSS	g136	ctg1	641233	641496	641233	-
1001210	TTS	g136	ctg1	639132	639287	639287	-
1001211	TSS	g1360	ctg1	4849910	4850009	4849910	-
1001212	TSS	g1360	ctg1	4842691	4842715	4842691	-
1001213	TTS	g1360	ctg1	4841582	4841718	4841718	-
1001214	TSS	g1361	ctg1	4842935	4843026	4843026	+
1001215	TTS	g1361	ctg1	4850797	4850907	4850797	+
1001216	TTS	g1361	ctg1	4843585	4843695	4843585	+
1001217	TSS	g1363	ctg1	4849910	4850009	4849910	-
1001218	TTS	g1363	ctg1	4848804	4848936	4848936	-
1001219	TSS	g1364	ctg1	4850236	4850238	4850238	+
1001220	TTS	g1364	ctg1	4850797	4850907	4850797	+
1001221	TSS	g1365	ctg1	4851196	4851456	4851456	+
1001222	TTS	g1365	ctg1	4853346	4853379	4853346	+
1001223	TSS	g1366	ctg1	4858072	4858376	4858376	+
1001224	TTS	g1366	ctg1	4861352	4861637	4861352	+
1001225	TSS	g1367	ctg1	4860081	4860304	4860304	+
1001226	TTS	g1367	ctg1	4861352	4861429	4861352	+
1001227	TSS	g1368	ctg1	4867770	4868527	4867770	-
1001228	TTS	g1368	ctg1	4861762	4862047	4862047	-
1001229	IR_ON	g1368	ctg1	4866110	4866170	4865954-4867202	-
1001230	IR_OFF	g1368	ctg1	4866110	4866170	4865954-4866110,4866170-4867202	-
1001231	MIR_ON	g1368	ctg1	4866110	4866404	4865954-4867202	-
1001232	MIR_OFF	g1368	ctg1	4866110	4866404	4865954-4866110,4866170-4866344,4866404-4867202	-
1001233	IR_ON	g1368	ctg1	4864523	4864696	4864448-4865043	-
1001234	IR_OFF	g1368	ctg1	4864523	4864696	4864448-4864523,4864696-4865043	-
1001231	MIR_ON	g1368	ctg1	4866110	4866900	4865954-4867202	-
1001235	MIR_OFF	g1368	ctg1	4866110	4866900	4865954-4866110,4866170-4866799,4866900-4867202	-
1001236	IR_ON	g1368	ctg1	4866344	4866404	4866170-4867202	-
1001237	IR_OFF	g1368	ctg1	4866344	4866404	4866170-4866344,4866404-4867202	-
1001236	IR_ON	g1368	ctg1	4866799	4866900	4866170-4867202	-
1001238	IR_OFF	g1368	ctg1	4866799	4866900	4866170-4866799,4866900-4867202	-
1001239	XIR_ON	g1368	ctg1	4866344	4866404	4866170-4866799	-
1001240	XIR_OFF	g1368	ctg1	4866344	4866404	4866170-4866344,4866404-4867202	-
1001241	AE	g1368	ctg1	4867414	4867715	4867414-4867715	-
1001242	AE	g1368	ctg1	4867455	4867715	4867455-4867715	-
1001243	XAE	g1368	ctg1	4866170	4866344	4866170-4866344	-
1001244	XAE	g1368	ctg1	4866170	4866799	4866170-4866799	-
1001245	TSS	g137	ctg1	642333	643109	643109	+
1001246	TTS	g137	ctg1	643165	643207	643165	+
1001247	TSS	g1370	ctg1	4869183	4869940	4869940	+
1001248	TTS	g1370	ctg1	4869990	4870137	4869990	+
1001249	TSS	g1371	ctg1	4871523	4871662	4871523	-
1001250	TTS	g1371	ctg1	4870526	4870762	4870762	-
1001251	TSS	g1372	ctg1	4871772	4871911	4871911	+
1001252	TSS	g1372	ctg1	4872251	4872583	4872583	+
1001253	TTS	g1372	ctg1	4872996	4873439	4872996	+
1001254	TSS	g1373	ctg1	4875353	4875588	4875353	-
1001255	TSS	g1373	ctg1	4875113	4875588	4875113	-
1001256	TTS	g1373	ctg1	4873519	4873684	4873684	-
1001257	MIR_ON	g1373	ctg1	4874817	4875113	4873754-4875286	-
1001258	MIR_OFF	g1373	ctg1	4874817	4875113	4873754-4874817,4874844-4875057,4875113-4875286	-
1001259	XIR_ON	g1373	ctg1	4875057	4875113	4873754-4875286	-
1001260	XIR_OFF	g1373	ctg1	4875057	4875113	4873754-4875057,4875113-4875588	-
1001261	IR_ON	g1373	ctg1	4874817	4874844	4873754-4875286	-
1001262	IR_OFF	g1373	ctg1	4874817	4874844	4873754-4874817,4874844-4875286	-
1001261	IR_ON	g1373	ctg1	4875057	4875113	4873754-4875286	-
1001263	IR_OFF	g1373	ctg1	4875057	4875113	4873754-4875057,4875113-4875286	-
1001264	IR_ON	g1373	ctg1	4874817	4874844	4873754-4875057	-
1001265	IR_OFF	g1373	ctg1	4874817	4874844	4873754-4874817,4874844-4875057	-
1001266	IR_ON	g1373	ctg1	4875057	4875113	4874844-4875286	-
1001267	IR_OFF	g1373	ctg1	4875057	4875113	4874844-4875057,4875113-4875286	-
1001268	XIR_ON	g1373	ctg1	4874817	4874844	4873754-4875057	-
1001269	XIR_OFF	g1373	ctg1	4874817	4874844	4873754-4874817,4874844-4875286	-
1001270	XAE	g1373	ctg1	4873754	4875286	4873754-4875286	-
1001271	XAE	g1373	ctg1	4873754	4875057	4873754-4875057	-
1001272	XAE	g1373	ctg1	4873754	4874817	4873754-4874817	-
1001273	TSS	g1374	ctg1	4875847	4875910	4875910	+
1001274	TTS	g1374	ctg1	4878245	4879054	4878245	+
1001275	TSS	g1375	ctg1	4881596	4882132	4881596	-
1001276	TTS	g1375	ctg1	4879939	4881513	4881513	-
1001277	TSS	g1376	ctg1	4882329	4882378	4882378	+
1001278	TTS	g1376	ctg1	4884083	4884178	4884083	+
1001279	TSS	g1377	ctg1	4886462	4886491	4886491	+
1001280	TTS	g1377	ctg1	4887557	4887895	4887557	+
1001281	TSS	g1378	ctg1	4888199	4888717	4888717	+
1001282	TTS	g1378	ctg1	4891165	4891470	4891165	+
1001283	MIR_ON	g1378	ctg1	4890567	4890627	4890271-4890689	+
1001284	MIR_OFF	g1378	ctg1	4890567	4890627	4890271-4890567,4890592-4890605,4890627-4890689	+
1001285	IR_ON	g1378	ctg1	4891041	4891070	4890787-4891085	+
1001286	IR_OFF	g1378	ctg1	4891041	4891070	4890787-4891041,4891070-4891085	+
1001287	TSS	g1379	ctg1	4892009	4892067	4892067	+
1001288	TTS	g1379	ctg1	4892533	4894296	4892533	+
1001289	TSS	g138	ctg1	643656	643715	643715	+
1001290	TTS	g138	ctg1	644623	644804	644623	+
1001291	TSS	g1380	ctg1	4898189	4898770	4898189	-
1001292	TTS	g1380	ctg1	4896546	4896608	4896608	-
1001293	TSS	g1381	ctg1	4902825	4902919	4902825	-
1001294	TTS	g1381	ctg1	4900679	4901108	4901108	-
1001295	TTS	g1381	ctg1	4900679	4901115	4901115	-
1001296	IR_ON	g1381	ctg1	4901382	4901470	4901218-4901536	-
1001297	IR_OFF	g1381	ctg1	4901382	4901470	4901218-4901382,4901470-4901536	-
1001298	IR_ON	g1381	ctg1	4902046	4902107	4901786-4902196	-
1001299	IR_OFF	g1381	ctg1	4902046	4902107	4901786-4902046,4902107-4902196	-
1001298	IR_ON	g1381	ctg1	4902016	4902107	4901786-4902196	-
1001300	IR_OFF	g1381	ctg1	4902016	4902107	4901786-4902016,4902107-4902196	-
1001301	AE	g1381	ctg1	4901786	4902046	4901786-4902046	-
1001302	AE	g1381	ctg1	4901786	4902016	4901786-4902016	-
1001303	TSS	g1382	ctg1	4904965	4905100	4904965	-
1001304	TTS	g1382	ctg1	4903131	4903270	4903270	-
1001305	IR_ON	g1382	ctg1	4904048	4904103	4903885-4904401	-
1001306	IR_OFF	g1382	ctg1	4904048	4904103	4903885-4904048,4904103-4904401	-
1001305	IR_ON	g1382	ctg1	4904048	4904122	4903885-4904401	-
1001307	IR_OFF	g1382	ctg1	4904048	4904122	4903885-4904048,4904122-4904401	-
1001308	AE	g1382	ctg1	4904103	4904401	4904103-4904401	-
1001309	AE	g1382	ctg1	4904122	4904401	4904122-4904401	-
1001310	TSS	g1384	ctg1	4920165	4920502	4920165	-
1001311	TTS	g1384	ctg1	4914040	4914108	4914108	-
1001312	TTS	g1384	ctg1	4914040	4914348	4914348	-
1001313	XAE	g1384	ctg1	4914546	4914624	4914546-4914624	-
1001314	XAE	g1384	ctg1	4914546	4914636	4914546-4914636	-
1001315	XAE	g1384	ctg1	4914703	4915364	4914703-4915364	-
1001316	XAE	g1384	ctg1	4914928	4915364	4914928-4915364	-
1001317	XAE	g1384	ctg1	4918703	4918725	4918703-4918725	-
1001318	XAE	g1384	ctg1	4918703	4918851	4918703-4918851	-
1001319	TSS	g1385	ctg1	4921538	4921657	4921657	+
1001320	TTS	g1385	ctg1	4924355	4926299	4924355	+
1001321	XSKIP_ON	g1385	ctg1	4921712	4921725	4921657,4921712-4921725,4923005	+
1001322	XSKIP_OFF	g1385	ctg1	4921712	4921725	49216574921734	+
1001323	TSS	g1386	ctg1	4930154	4931254	4930154	-
1001324	TTS	g1386	ctg1	4928978	4930040	4930040	-
1001325	TTS	g1386	ctg1	4929355	4929553	4929553	-
1001326	TSS	g1387	ctg1	4933416	4933705	4933705	+
1001327	TSS	g1387	ctg1	4933416	4933699	4933699	+
1001328	TSS	g1387	ctg1	4933416	4934061	4934061	+
1001329	TSS	g1387	ctg1	4933416	4933721	4933721	+
1001330	TTS	g1387	ctg1	4936507	4936892	4936507	+
1001331	XAE	g1387	ctg1	4933781	4934061	4933781-4934061	+
1001332	XAE	g1387	ctg1	4933862	4934061	4933862-4934061	+
1001333	AE	g1387	ctg1	4936245	4936435	4936245-4936435	+
1001334	AE	g1387	ctg1	4936245	4936422	4936245-4936422	+
1001335	XAE	g1387	ctg1	4933830	4934061	4933830-4934061	+
1001336	AE	g1387	ctg1	4933862	4934061	4933862-4934061	+
1001337	AE	g1387	ctg1	4933830	4934061	4933830-4934061	+
1001338	TSS	g1388	ctg1	4935592	4935625	4935625	+
1001339	TTS	g1388	ctg1	4936507	4936923	4936507	+
1001340	TSS	g1389	ctg1	4942438	4942762	4942438	-
1001341	TTS	g1389	ctg1	4937147	4937532	4937532	-
1001342	TSS	g139	ctg1	643656	643715	643715	+
1001343	TSS	g139	ctg1	645625	645897	645897	+
1001344	TTS	g139	ctg1	649359	649739	649359	+
1001345	TSS	g1390	ctg1	4944762	4944828	4944762	-
1001346	TTS	g1390	ctg1	4943179	4943292	4943292	-
1001347	TSS	g1391	ctg1	4947376	4947496	4947376	-
1001348	TTS	g1391	ctg1	4945081	4945259	4945259	-
1001349	TSS	g1392	ctg1	4948147	4948296	4948296	+
1001350	TTS	g1392	ctg1	4948916	4949226	4948916	+
1001351	TSS	g1393	ctg1	4951705	4953037	4953037	+
1001352	TSS	g1393	ctg1	4951705	4951982	4951982	+
1001353	TSS	g1393	ctg1	4951705	4952256	4952256	+
1001354	TTS	g1393	ctg1	4953637	4953785	4953637	+
1001355	TSS	g1394	ctg1	4955859	4956091	4956091	+
1001356	TSS	g1394	ctg1	4955859	4955989	4955989	+
1001357	TSS	g1394	ctg1	4955859	4955920	4955920	+
1001358	TTS	g1394	ctg1	4958039	4958242	4958039	+
1001359	IR_ON	g1394	ctg1	4956838	4956905	4956694-4956964	+
1001360	IR_OFF	g1394	ctg1	4956838	4956905	4956694-4956838,4956905-4956964	+
1001361	XIR_ON	g1394	ctg1	4956838	4956905	4956769-4956964	+
1001362	XIR_OFF	g1394	ctg1	4956838	4956905	4956694-4956838,4956905-4956964	+
1001363	AE	g1394	ctg1	4956694	4956964	4956694-4956964	+
1001364	AE	g1394	ctg1	4956769	4956964	4956769-4956964	+
1001365	AE	g1394	ctg1	4956042	4956091	4956042-4956091	+
1001366	AE	g1394	ctg1	4956059	4956091	4956059-4956091	+
1001367	TSS	g1395	ctg1	4959995	4960075	4959995	-
1001368	TSS	g1395	ctg1	4959619	4960075	4959619	-
1001369	TTS	g1395	ctg1	4958523	4958746	4958746	-
1001370	XSKIP_ON	g1395	ctg1	4959619	4959852	4959556,4959619-4959852,4959995	-
1001371	XSKIP_OFF	g1395	ctg1	4959619	4959852	49596184959995	-
1001372	XSKIP_ON	g1395	ctg1	4959380	4959385	4959312,4959380-4959385,4959449	-
1001373	XSKIP_OFF	g1395	ctg1	4959380	4959385	49593074959593	-
1001374	XSKIP_ON	g1395	ctg1	4959593	4959618	4959491,4959593-4959618,4959995	-
1001375	XSKIP_OFF	g1395	ctg1	4959593	4959618	49595564959619	-
1001376	XMSKIP_ON	g1395	ctg1	4959380	4959491	4959312,4959380-4959385,4959449-4959491,4959593	-
1001377	XMSKIP_OFF	g1395	ctg1	4959380	4959491	49593074959593	-
1001378	IR_ON	g1395	ctg1	4959491	4959593	4959449-4959618	-
1001379	IR_OFF	g1395	ctg1	4959491	4959593	4959449-4959491,4959593-4959618	-
1001380	XIR_ON	g1395	ctg1	4959556	4959619	4959449-4959852	-
1001381	XIR_OFF	g1395	ctg1	4959556	4959619	4959449-4959556,4959619-4960075	-
1001382	IR_ON	g1395	ctg1	4959556	4959619	4959449-4959852	-
1001383	IR_OFF	g1395	ctg1	4959556	4959619	4959449-4959556,4959619-4959852	-
1001380	XIR_ON	g1395	ctg1	4959491	4959593	4959449-4959852	-
1001384	XIR_OFF	g1395	ctg1	4959491	4959593	4959449-4959491,4959593-4959618	-
1001385	AE	g1395	ctg1	4959449	4959618	4959449-4959618	-
1001386	AE	g1395	ctg1	4959449	4959852	4959449-4959852	-
1001387	XAE	g1395	ctg1	4959449	4959618	4959449-4959618	-
1001388	XAE	g1395	ctg1	4959449	4959556	4959449-4959556	-
1001389	XAE	g1395	ctg1	4959449	4959852	4959449-4959852	-
1001390	TSS	g1396	ctg1	4960231	4960467	4960467	+
1001391	TSS	g1396	ctg1	4960231	4960493	4960493	+
1001392	TSS	g1396	ctg1	4960231	4960534	4960534	+
1001393	TTS	g1396	ctg1	4965361	4965787	4965361	+
1001394	XSKIP_ON	g1396	ctg1	4960523	4960534	4960467,4960523-4960534,4960659	+
1001395	XSKIP_OFF	g1396	ctg1	4960523	4960534	49604674960626	+
1001394	XSKIP_ON	g1396	ctg1	4960523	4960534	4960467,4960523-4960534,4960659	+
1001396	XSKIP_OFF	g1396	ctg1	4960523	4960534	49604934960626	+
1001397	XAE	g1396	ctg1	4960659	4960713	4960659-4960713	+
1001398	XAE	g1396	ctg1	4960626	4960713	4960626-4960713	+
1001399	TSS	g1397	ctg1	4966170	4966262	4966262	+
1001400	TSS	g1397	ctg1	4966170	4966280	4966280	+
1001401	TTS	g1397	ctg1	4968095	4968227	4968095	+
1001402	TSS	g1398	ctg1	4969941	4970100	4969941	-
1001403	TTS	g1398	ctg1	4968421	4968551	4968551	-
1001404	TSS	g1399	ctg1	4972416	4972598	4972598	+
1001405	TSS	g1399	ctg1	4972416	4972628	4972628	+
1001406	TTS	g1399	ctg1	4975701	4975893	4975701	+
1001407	TSS	g14	ctg1	110551	110771	110771	+
1001408	TTS	g14	ctg1	113918	114382	113918	+
1001409	TTS	g14	ctg1	113813	114243	113813	+
1001410	XAE	g14	ctg1	112872	113244	112872-113244	+
1001411	XAE	g14	ctg1	112872	113170	112872-113170	+
1001412	TSS	g1400	ctg1	4978025	4978411	4978025	-
1001413	TTS	g1400	ctg1	4976442	4976721	4976721	-
1001414	TTS	g1400	ctg1	4976442	4976936	4976936	-
1001415	TTS	g1400	ctg1	4976442	4977582	4977582	-
1001416	TSS	g1401	ctg1	4981062	4981550	4981550	+
1001417	TTS	g1401	ctg1	4981750	4981948	4981750	+
1001418	TSS	g1402	ctg1	4982896	4984007	4984007	+
1001419	TTS	g1402	ctg1	4987869	4987949	4987869	+
1001420	IR_ON	g1402	ctg1	4985517	4985572	4985012-4985680	+
1001421	IR_OFF	g1402	ctg1	4985517	4985572	4985012-4985517,4985572-4985680	+
1001422	IR_ON	g1402	ctg1	4986159	4986259	4986029-4986628	+
1001423	IR_OFF	g1402	ctg1	4986159	4986259	4986029-4986159,4986259-4986628	+
1001424	TSS	g1403	ctg1	4989608	4990275	4989608	-
1001425	TTS	g1403	ctg1	4988507	4988669	4988669	-
1001426	TSS	g1404	ctg1	4991165	4991312	4991312	+
1001427	TSS	g1404	ctg1	4991165	4991568	4991568	+
1001428	TTS	g1404	ctg1	4992658	4992788	4992658	+
1001429	IR_ON	g1404	ctg1	4991378	4991439	4991371-4991735	+
1001430	IR_OFF	g1404	ctg1	4991378	4991439	4991371-4991378,4991439-4991735	+
1001431	TSS	g1405	ctg1	4994223	4994306	4994306	+
1001432	TTS	g1405	ctg1	4994941	4995017	4994941	+
1001433	TSS	g1406	ctg1	4998681	4998816	4998681	-
1001434	TTS	g1406	ctg1	4996025	4996384	4996384	-
1001435	TTS	g1406	ctg1	4996500	4996926	4996926	-
1001436	TTS	g1406	ctg1	4996500	4996661	4996661	-
1001437	XSKIP_ON	g1406	ctg1	4998564	4998604	4998474,4998564-4998604,4998681	-
1001438	XSKIP_OFF	g1406	ctg1	4998564	4998604	49985334998681	-
1001439	IR_ON	g1406	ctg1	4996926	4997004	4996761-4997163	-
1001440	IR_OFF	g1406	ctg1	4996926	4997004	4996761-4996926,4997004-4997163	-
1001441	TSS	g1407	ctg1	5002930	5002979	5002930	-
1001442	TTS	g1407	ctg1	5000378	5000628	5000628	-
1001443	SKIP_ON	g1407	ctg1	5002548	5002682	5002209,5002548-5002682,5002800	-
1001444	SKIP_OFF	g1407	ctg1	5002548	5002682	50022095002800	-
1001445	XSKIP_ON	g1407	ctg1	5002437	5002682	5002368,5002437-5002682,5002800	-
1001446	XSKIP_OFF	g1407	ctg1	5002437	5002682	50022095002800	-
1001447	SKIP_ON	g1407	ctg1	5002437	5002682	5002209,5002437-5002682,5002800	-
1001444	SKIP_OFF	g1407	ctg1	5002437	5002682	50022095002800	-
1001448	XAE	g1407	ctg1	5002108	5002209	5002108-5002209	-
1001449	XAE	g1407	ctg1	5002108	5002368	5002108-5002368	-
1001450	AE	g1407	ctg1	5002548	5002682	5002548-5002682	-
1001451	AE	g1407	ctg1	5002437	5002682	5002437-5002682	-
1001452	AE	g1407	ctg1	5002108	5002368	5002108-5002368	-
1001453	AE	g1407	ctg1	5002108	5002209	5002108-5002209	-
1001454	TSS	g1408	ctg1	5003144	5003248	5003248	+
1001455	TSS	g1408	ctg1	5003909	5004277	5004277	+
1001456	TTS	g1408	ctg1	5005265	5005426	5005265	+
1001457	AE	g1408	ctg1	5003639	5003879	5003639-5003879	+
1001458	AE	g1408	ctg1	5003611	5003879	5003611-5003879	+
1001459	AE	g1408	ctg1	5005006	5005171	5005006-5005171	+
1001460	AE	g1408	ctg1	5004991	5005171	5004991-5005171	+
1001461	XAE	g1408	ctg1	5004770	5004935	5004770-5004935	+
1001462	XAE	g1408	ctg1	5004910	5004935	5004910-5004935	+
1001463	TSS	g1409	ctg1	5005716	5005853	5005853	+
1001464	TTS	g1409	ctg1	5007915	5008092	5007915	+
1001465	TTS	g1409	ctg1	5007255	5008092	5007255	+
1001466	TTS	g1409	ctg1	5007653	5008092	5007653	+
1001467	MSKIP_ON	g1409	ctg1	5007255	5007818	5007156,5007255-5007305,5007406-5007565,5007653-5007818,5007915	+
1001468	MSKIP_OFF	g1409	ctg1	5007255	5007818	50071565007915	+
1001469	MSKIP_ON	g1409	ctg1	5007255	5007818	5007156,5007255-5007305,5007406-5007476,5007657-5007818,5007915	+
1001468	MSKIP_OFF	g1409	ctg1	5007255	5007818	50071565007915	+
1001470	MSKIP_ON	g1409	ctg1	5007255	5007818	5007156,5007255-5007565,5007653-5007818,5007915	+
1001468	MSKIP_OFF	g1409	ctg1	5007255	5007818	50071565007915	+
1001471	XSKIP_ON	g1409	ctg1	5007255	5007565	5007156,5007255-5007565,5007653	+
1001472	XSKIP_OFF	g1409	ctg1	5007255	5007565	50071565007915	+
1001473	IR_ON	g1409	ctg1	5007305	5007406	5007255-5007565	+
1001474	IR_OFF	g1409	ctg1	5007305	5007406	5007255-5007305,5007406-5007565	+
1001475	XIR_ON	g1409	ctg1	5007305	5007406	5007255-5007565	+
1001476	XIR_OFF	g1409	ctg1	5007305	5007406	5007255-5007305,5007406-5007476	+
1001477	XAE	g1409	ctg1	5007406	5007565	5007406-5007565	+
1001478	XAE	g1409	ctg1	5007406	5007476	5007406-5007476	+
1001479	TSS	g141	ctg1	650252	650407	650407	+
1001480	TTS	g141	ctg1	654023	654185	654023	+
1001481	IR_ON	g141	ctg1	650467	650725	650458-652487	+
1001482	IR_OFF	g141	ctg1	650467	650725	650458-650467,650725-652487	+
1001483	TSS	g1411	ctg1	5012403	5012412	5012403	-
1001484	TTS	g1411	ctg1	5010464	5010528	5010528	-
1001485	TSS	g1412	ctg1	5015608	5015831	5015608	-
1001486	TTS	g1412	ctg1	5012786	5013116	5013116	-
1001487	TSS	g1414	ctg1	5018184	5018515	5018184	-
1001488	TTS	g1414	ctg1	5016050	5018125	5018125	-
1001489	TTS	g1414	ctg1	5016050	5017939	5017939	-
1001490	TTS	g1414	ctg1	5016881	5017703	5017703	-
1001491	TSS	g1415	ctg1	5022387	5022463	5022387	-
1001492	TTS	g1415	ctg1	5019766	5019873	5019873	-
1001493	TSS	g1416	ctg1	5026149	5026190	5026149	-
1001494	TTS	g1416	ctg1	5024369	5024469	5024469	-
1001495	TSS	g1417	ctg1	5026512	5026714	5026714	+
1001496	TTS	g1417	ctg1	5029907	5030685	5029907	+
1001497	IR_ON	g1417	ctg1	5028618	5028743	5028450-5028896	+
1001498	IR_OFF	g1417	ctg1	5028618	5028743	5028450-5028618,5028743-5028896	+
1001497	IR_ON	g1417	ctg1	5028618	5028785	5028450-5028896	+
1001499	IR_OFF	g1417	ctg1	5028618	5028785	5028450-5028618,5028785-5028896	+
1001500	AE	g1417	ctg1	5026774	5027039	5026774-5027039	+
1001501	AE	g1417	ctg1	5026798	5027039	5026798-5027039	+
1001502	AE	g1417	ctg1	5028743	5028896	5028743-5028896	+
1001503	AE	g1417	ctg1	5028785	5028896	5028785-5028896	+
1001504	TSS	g142	ctg1	657415	657618	657415	-
1001505	TTS	g142	ctg1	654642	655008	655008	-
1001506	TTS	g142	ctg1	654642	654812	654812	-
1001507	IR_ON	g142	ctg1	655737	655805	655340-655964	-
1001508	IR_OFF	g142	ctg1	655737	655805	655340-655737,655805-655964	-
1001509	AE	g142	ctg1	655066	655281	655066-655281	-
1001510	AE	g142	ctg1	655066	655291	655066-655291	-
1001511	TSS	g143	ctg1	658887	658940	658887	-
1001512	TTS	g143	ctg1	657870	657950	657950	-
1001513	AE	g143	ctg1	658660	658721	658660-658721	-
1001514	AE	g143	ctg1	658660	658801	658660-658801	-
1001515	TSS	g144	ctg1	659109	659111	659111	+
1001516	TTS	g144	ctg1	659698	659823	659698	+
1001517	TSS	g145	ctg1	662357	662450	662357	-
1001518	TTS	g145	ctg1	660767	661097	661097	-
1001519	TSS	g146	ctg1	662526	662664	662664	+
1001520	TSS	g146	ctg1	662592	662661	662661	+
1001521	TTS	g146	ctg1	664189	664957	664189	+
1001522	TSS	g147	ctg1	667121	667251	667121	-
1001523	TTS	g147	ctg1	665246	666083	666083	-
1001524	IR_ON	g147	ctg1	666380	666434	666201-666559	-
1001525	IR_OFF	g147	ctg1	666380	666434	666201-666380,666434-666559	-
1001526	XIR_ON	g147	ctg1	666380	666434	666201-666468	-
1001527	XIR_OFF	g147	ctg1	666380	666434	666201-666380,666434-666559	-
1001528	AE	g147	ctg1	666201	666559	666201-666559	-
1001529	AE	g147	ctg1	666201	666468	666201-666468	-
1001530	TSS	g148	ctg1	670732	670958	670732	-
1001531	TTS	g148	ctg1	667728	667830	667830	-
1001532	TTS	g148	ctg1	668792	670656	670656	-
1001533	TSS	g149	ctg1	674047	675726	674047	-
1001534	TSS	g149	ctg1	675838	676047	675838	-
1001535	TSS	g149	ctg1	674019	676047	674019	-
1001536	TTS	g149	ctg1	671121	671371	671371	-
1001537	TSS	g15	ctg1	116464	116795	116464	-
1001538	TTS	g15	ctg1	115920	116377	116377	-
1001539	TSS	g151	ctg1	679388	679531	679388	-
1001540	TTS	g151	ctg1	678344	678593	678593	-
1001541	TSS	g152	ctg1	691413	691724	691413	-
1001542	TTS	g152	ctg1	690356	690487	690487	-
1001543	TSS	g153	ctg1	701286	701632	701286	-
1001544	TTS	g153	ctg1	696676	699185	699185	-
1001545	TSS	g154	ctg1	707518	707858	707518	-
1001546	TTS	g154	ctg1	701984	703987	703987	-
1001547	AE	g154	ctg1	706614	706775	706614-706775	-
1001548	AE	g154	ctg1	706614	707220	706614-707220	-
1001549	AE	g154	ctg1	706639	706775	706639-706775	-
1001550	AE	g154	ctg1	706614	706778	706614-706778	-
1001551	TSS	g155	ctg1	707939	708231	708231	+
1001552	TSS	g155	ctg1	707939	708171	708171	+
1001553	TTS	g155	ctg1	709573	709836	709573	+
1001554	IR_ON	g155	ctg1	708425	708509	708304-708736	+
1001555	IR_OFF	g155	ctg1	708425	708509	708304-708425,708509-708736	+
1001556	IR_ON	g155	ctg1	709263	709333	708824-709518	+
1001557	IR_OFF	g155	ctg1	709263	709333	708824-709263,709333-709518	+
1001556	IR_ON	g155	ctg1	709229	709333	708824-709518	+
1001558	IR_OFF	g155	ctg1	709229	709333	708824-709229,709333-709518	+
1001559	XIR_ON	g155	ctg1	709263	709333	708824-709518	+
1001560	XIR_OFF	g155	ctg1	709263	709333	708824-709263,709333-709981	+
1001556	IR_ON	g155	ctg1	709229	709460	708824-709518	+
1001561	IR_OFF	g155	ctg1	709229	709460	708824-709229,709460-709518	+
1001562	XAE	g155	ctg1	708824	709518	708824-709518	+
1001563	XAE	g155	ctg1	708824	709263	708824-709263	+
1001564	AE	g155	ctg1	708824	709263	708824-709263	+
1001565	AE	g155	ctg1	708824	709229	708824-709229	+
1001566	XAE	g155	ctg1	708824	709229	708824-709229	+
1001567	XAE	g155	ctg1	709333	709518	709333-709518	+
1001568	XAE	g155	ctg1	709460	709518	709460-709518	+
1001569	AE	g155	ctg1	709333	709518	709333-709518	+
1001570	AE	g155	ctg1	709460	709518	709460-709518	+
1001571	TSS	g156	ctg1	710051	710247	710247	+
1001572	TTS	g156	ctg1	711688	711956	711688	+
1001573	TSS	g157	ctg1	712925	713124	712925	-
1001574	TTS	g157	ctg1	712126	712478	712478	-
1001575	TSS	g159	ctg1	715377	717231	717231	+
1001576	TSS	g159	ctg1	715377	717413	717413	+
1001577	TTS	g159	ctg1	717637	717948	717637	+
1001578	MIR_ON	g159	ctg1	717315	717503	717290-717568	+
1001579	MIR_OFF	g159	ctg1	717315	717503	717290-717315,717378-717413,717503-717568	+
1001580	IR_ON	g159	ctg1	717413	717471	717290-717568	+
1001581	IR_OFF	g159	ctg1	717413	717471	717290-717413,717471-717568	+
1001582	IR_ON	g159	ctg1	717315	717378	717290-717413	+
1001583	IR_OFF	g159	ctg1	717315	717378	717290-717315,717378-717413	+
1001584	AE	g159	ctg1	717471	717568	717471-717568	+
1001585	AE	g159	ctg1	717503	717568	717503-717568	+
1001586	TSS	g16	ctg1	127078	127127	127078	-
1001587	TTS	g16	ctg1	124713	125495	125495	-
1001588	TTS	g16	ctg1	124713	126716	126716	-
1001589	XAE	g16	ctg1	126899	127018	126899-127018	-
1001590	XAE	g16	ctg1	126942	127023	126942-127023	-
1001591	TSS	g161	ctg1	733011	733190	733011	-
1001592	TTS	g161	ctg1	727512	728039	728039	-
1001593	TSS	g162	ctg1	733339	733427	733427	+
1001594	TTS	g162	ctg1	736599	736727	736599	+
1001595	TSS	g163	ctg1	739117	739511	739511	+
1001596	TTS	g163	ctg1	739559	741494	739559	+
1001597	TSS	g164	ctg1	750157	750471	750157	-
1001598	TTS	g164	ctg1	749852	749950	749950	-
1001599	TSS	g165	ctg1	753739	754238	753739	-
1001600	TTS	g165	ctg1	749699	749775	749775	-
1001601	TSS	g166	ctg1	755483	756195	756195	+
1001602	TSS	g166	ctg1	755483	755903	755903	+
1001603	TSS	g166	ctg1	755483	756293	756293	+
1001604	TTS	g166	ctg1	763050	763728	763050	+
1001605	XSKIP_ON	g166	ctg1	761828	761833	761764,761828-761833,761899	+
1001606	XSKIP_OFF	g166	ctg1	761828	761833	761770761899	+
1001607	TSS	g167	ctg1	764667	764795	764667	-
1001608	TTS	g167	ctg1	763914	764592	764592	-
1001609	TSS	g168	ctg1	764805	764998	764998	+
1001610	TSS	g168	ctg1	764805	765184	765184	+
1001611	TTS	g168	ctg1	765955	766105	765955	+
1001612	TSS	g169	ctg1	768696	768783	768696	-
1001613	TSS	g169	ctg1	768700	768783	768700	-
1001614	TTS	g169	ctg1	766480	767053	767053	-
1001615	AE	g169	ctg1	768309	768418	768309-768418	-
1001616	AE	g169	ctg1	768251	768418	768251-768418	-
1001617	TSS	g17	ctg1	130177	130675	130177	-
1001618	TTS	g17	ctg1	128499	128761	128761	-
1001619	TSS	g170	ctg1	773457	773692	773457	-
1001620	TTS	g170	ctg1	771588	771905	771905	-
1001621	TSS	g171	ctg1	778281	779467	779467	+
1001622	TSS	g171	ctg1	778281	778838	778838	+
1001623	TSS	g171	ctg1	778281	778959	778959	+
1001624	TTS	g171	ctg1	781578	782014	781578	+
1001625	TSS	g172	ctg1	786110	786258	786258	+
1001626	TSS	g172	ctg1	786110	786163	786163	+
1001627	TTS	g172	ctg1	787778	787933	787778	+
1001628	TSS	g173	ctg1	799053	799412	799412	+
1001629	TTS	g173	ctg1	802803	803834	802803	+
1001630	TTS	g173	ctg1	803292	803834	803292	+
1001631	XIR_ON	g173	ctg1	802748	802803	800601-803145	+
1001632	XIR_OFF	g173	ctg1	802748	802803	800601-802748,802803-803834	+
1001633	XAE	g173	ctg1	800601	802748	800601-802748	+
1001634	XAE	g173	ctg1	800601	803145	800601-803145	+
1001635	TSS	g174	ctg1	807583	808770	808770	+
1001636	TTS	g174	ctg1	810135	810575	810135	+
1001637	TSS	g175	ctg1	816563	817200	817200	+
1001638	TTS	g175	ctg1	818741	820242	818741	+
1001639	TSS	g176	ctg1	821756	821884	821884	+
1001640	TTS	g176	ctg1	821942	822188	821942	+
1001641	XIR_ON	g176	ctg1	821884	821942	821535-822083	-
1001642	XIR_OFF	g176	ctg1	821884	821942	821756-821884,821942-822188	+
1001643	TSS	g177	ctg1	822462	822678	822678	+
1001644	TTS	g177	ctg1	823666	824694	823666	+
1001645	TSS	g179	ctg1	828118	828532	828118	-
1001646	TTS	g179	ctg1	824235	824623	824623	-
1001647	TSS	g18	ctg1	136266	136537	136266	-
1001648	TTS	g18	ctg1	130780	131535	131535	-
1001649	TTS	g18	ctg1	130780	131198	131198	-
1001650	TSS	g180	ctg1	828632	828989	828989	+
1001651	TTS	g180	ctg1	832004	832451	832004	+
1001652	TSS	g181	ctg1	834376	834548	834376	-
1001653	TTS	g181	ctg1	832523	832852	832852	-
1001654	XSKIP_ON	g181	ctg1	833596	833635	833518,833596-833635,833696	-
1001655	XSKIP_OFF	g181	ctg1	833596	833635	833566833696	-
1001656	IR_ON	g181	ctg1	833518	833596	833161-833635	-
1001657	IR_OFF	g181	ctg1	833518	833596	833161-833518,833596-833635	-
1001658	AE	g181	ctg1	833161	833635	833161-833635	-
1001659	AE	g181	ctg1	833161	833566	833161-833566	-
1001660	TSS	g182	ctg1	834939	835004	835004	+
1001661	TTS	g182	ctg1	837919	837955	837919	+
1001662	TTS	g182	ctg1	837891	837996	837891	+
1001663	XAE	g182	ctg1	837704	837867	837704-837867	+
1001664	XAE	g182	ctg1	837704	837840	837704-837840	+
1001665	TSS	g183	ctg1	843706	844002	843706	-
1001666	TTS	g183	ctg1	838736	839026	839026	-
1001667	TSS	g184	ctg1	845644	845982	845982	+
1001668	TTS	g184	ctg1	848816	849033	848816	+
1001669	TSS	g185	ctg1	848095	848491	848491	+
1001670	TTS	g185	ctg1	848558	848892	848558	+
1001671	TSS	g186	ctg1	853652	854174	854174	+
1001672	TTS	g186	ctg1	855158	855237	855158	+
1001673	TSS	g187	ctg1	855454	856182	856182	+
1001674	TSS	g187	ctg1	855704	856999	856999	+
1001675	TTS	g187	ctg1	857382	857592	857382	+
1001676	TSS	g188	ctg1	864069	867391	864069	-
1001677	TTS	g188	ctg1	862343	862841	862841	-
1001678	TTS	g188	ctg1	862893	863793	863793	-
1001679	TSS	g189	ctg1	866812	867123	866812	-
1001680	TTS	g189	ctg1	864625	865068	865068	-
1001681	TSS	g19	ctg1	142518	142573	142518	-
1001682	TTS	g19	ctg1	139576	139805	139576	+
1001683	AE	g19	ctg1	141659	141797	141659-141797	-
1001684	AE	g19	ctg1	141659	141738	141659-141738	-
1001685	AE	g19	ctg1	141716	141797	141716-141797	-
1001686	AE	g19	ctg1	141716	141738	141716-141738	-
1001687	AE	g19	ctg1	141880	142449	141880-142449	-
1001688	AE	g19	ctg1	141880	142437	141880-142437	-
1001689	TSS	g190	ctg1	870015	870254	870254	+
1001690	TTS	g190	ctg1	870780	871061	870780	+
1001691	TSS	g191	ctg1	870114	870254	870254	+
1001692	TTS	g191	ctg1	873454	874642	873454	+
1001693	TSS	g193	ctg1	877833	878139	878139	+
1001694	TTS	g193	ctg1	880463	880655	880463	+
1001695	TSS	g194	ctg1	882344	882437	882344	-
1001696	TTS	g194	ctg1	881270	881598	881598	-
1001697	TSS	g195	ctg1	882627	882799	882799	+
1001698	TTS	g195	ctg1	885488	886395	885488	+
1001699	TSS	g196	ctg1	887322	887339	887339	+
1001700	TTS	g196	ctg1	887910	888243	887910	+
1001701	TSS	g197	ctg1	888314	888542	888542	+
1001702	TTS	g197	ctg1	888792	888991	888792	+
1001703	TSS	g198	ctg1	889933	890263	890263	+
1001704	TTS	g198	ctg1	890540	890605	890540	+
1001705	TSS	g199	ctg1	892772	892810	892810	+
1001706	TTS	g199	ctg1	894080	894202	894080	+
1001707	TSS	g2	ctg1	19195	19416	19195	-
1001708	TTS	g2	ctg1	15574	16017	16017	-
1001709	TTS	g2	ctg1	15679	16188	16188	-
1001710	XSKIP_ON	g2	ctg1	17633	19035	17560,17633-19035,19195	-
1001711	XSKIP_OFF	g2	ctg1	17633	19035	1753519195	-
1001712	TSS	g20	ctg1	142736	142927	142927	+
1001713	TTS	g20	ctg1	145277	145369	145277	+
1001714	MIR_ON	g20	ctg1	143020	143412	142993-143497	+
1001715	MIR_OFF	g20	ctg1	143020	143412	142993-143020,143104-143188,143274-143299,143412-143497	+
1001716	TSS	g200	ctg1	887281	887339	887339	+
1001717	TTS	g200	ctg1	902883	903145	902883	+
1001718	IR_ON	g200	ctg1	897739	897888	896873-898099	+
1001719	IR_OFF	g200	ctg1	897739	897888	896873-897739,897888-898099	+
1001720	TSS	g201	ctg1	905926	906210	905926	-
1001721	TTS	g201	ctg1	903379	903512	903512	-
1001722	MIR_ON	g201	ctg1	904372	904805	904202-905181	-
1001723	MIR_OFF	g201	ctg1	904372	904805	904202-904372,904615-904661,904805-905181	-
1001724	TSS	g202	ctg1	906886	907215	907215	+
1001725	TSS	g202	ctg1	906890	907219	907219	+
1001726	TTS	g202	ctg1	910178	910456	910178	+
1001727	TSS	g204	ctg1	914122	914179	914122	-
1001728	TTS	g204	ctg1	912238	912590	912590	-
1001729	TSS	g205	ctg1	914372	914611	914611	+
1001730	TTS	g205	ctg1	920707	920994	920707	+
1001731	TSS	g206	ctg1	921372	921476	921476	+
1001732	TTS	g206	ctg1	924513	924809	924513	+
1001733	TSS	g207	ctg1	926271	926333	926271	-
1001734	TTS	g207	ctg1	924988	925333	925333	-
1001735	TSS	g208	ctg1	926565	926873	926873	+
1001736	TTS	g208	ctg1	927322	927535	927322	+
1001737	TSS	g209	ctg1	927228	927259	927259	+
1001738	TTS	g209	ctg1	927322	927535	927322	+
1001739	TSS	g21	ctg1	147995	148079	147995	-
1001740	TTS	g21	ctg1	145625	147513	147513	-
1001741	TSS	g210	ctg1	929296	929666	929666	+
1001742	TTS	g210	ctg1	931187	931221	931187	+
1001743	TSS	g211	ctg1	934923	935175	934923	-
1001744	TTS	g211	ctg1	931351	931388	931388	-
1001745	IR_ON	g211	ctg1	931977	932034	931927-932053	-
1001746	IR_OFF	g211	ctg1	931977	932034	931927-931977,932034-932053	-
1001747	TSS	g212	ctg1	936713	937011	937011	+
1001748	TTS	g212	ctg1	937286	937733	937286	+
1001749	TSS	g213	ctg1	940830	941048	940830	-
1001750	TTS	g213	ctg1	938704	938852	938852	-
1001751	AE	g213	ctg1	940286	940591	940286-940591	-
1001752	AE	g213	ctg1	940286	940603	940286-940603	-
1001753	TSS	g214	ctg1	941225	941370	941370	+
1001754	TTS	g214	ctg1	941605	941792	941605	+
1001755	TSS	g215	ctg1	943122	943248	943122	-
1001756	TTS	g215	ctg1	942015	942197	942197	-
1001757	TSS	g216	ctg1	947783	947983	947983	+
1001758	TTS	g216	ctg1	948427	948601	948427	+
1001759	TSS	g217	ctg1	951948	952105	951948	-
1001760	TTS	g217	ctg1	949556	949920	949920	-
1001761	TSS	g218	ctg1	952335	952359	952359	+
1001762	TTS	g218	ctg1	952989	953027	952989	+
1001763	TSS	g219	ctg1	953460	953483	953460	-
1001764	TTS	g219	ctg1	953110	953221	953221	-
1001765	TSS	g22	ctg1	150970	151074	150970	-
1001766	TTS	g22	ctg1	149164	150668	150668	-
1001767	AE	g22	ctg1	150810	150898	150810-150898	-
1001768	AE	g22	ctg1	150823	150898	150823-150898	-
1001769	TSS	g220	ctg1	953709	953775	953775	+
1001770	TTS	g220	ctg1	954482	954838	954482	+
1001771	TSS	g221	ctg1	956876	956924	956876	-
1001772	TTS	g221	ctg1	955355	955391	955391	-
1001773	TSS	g222	ctg1	957319	957714	957714	+
1001774	TTS	g222	ctg1	957781	958191	957781	+
1001775	TSS	g223	ctg1	960943	961561	961561	+
1001776	TTS	g223	ctg1	963721	964877	963721	+
1001777	TSS	g224	ctg1	967114	967173	967114	-
1001778	TTS	g224	ctg1	966021	966029	966029	-
1001779	TSS	g225	ctg1	967486	967545	967545	+
1001780	TTS	g225	ctg1	968073	968152	968073	+
1001781	TSS	g226	ctg1	967220	967545	967545	+
1001782	TTS	g226	ctg1	970029	970678	970029	+
1001783	TSS	g227	ctg1	974837	975419	974837	-
1001784	TTS	g227	ctg1	970778	971392	971392	-
1001785	XAE	g227	ctg1	971599	971728	971599-971728	-
1001786	XAE	g227	ctg1	971599	971701	971599-971701	-
1001787	XAE	g227	ctg1	971780	971983	971780-971983	-
1001788	XAE	g227	ctg1	971808	971983	971808-971983	-
1001789	TSS	g228	ctg1	975558	975813	975813	+
1001790	TTS	g228	ctg1	976641	977209	976641	+
1001791	TSS	g229	ctg1	979477	979929	979477	-
1001792	TTS	g229	ctg1	977495	977827	977827	-
1001793	AE	g229	ctg1	978959	979035	978959-979035	-
1001794	AE	g229	ctg1	979023	979035	979023-979035	-
1001795	TSS	g23	ctg1	156452	156525	156452	-
1001796	TTS	g23	ctg1	151210	151384	151384	-
1001797	TSS	g230	ctg1	980123	980629	980629	+
1001798	TSS	g230	ctg1	980123	981014	981014	+
1001799	TSS	g230	ctg1	980123	980460	980460	+
1001800	TTS	g230	ctg1	981617	981962	981617	+
1001801	TSS	g231	ctg1	984231	984408	984231	-
1001802	TTS	g231	ctg1	982510	982770	982770	-
1001803	TSS	g232	ctg1	986137	986139	986137	-
1001804	TTS	g232	ctg1	984928	985289	985289	-
1001805	TSS	g233	ctg1	986311	986634	986634	+
1001806	TTS	g233	ctg1	989503	989770	989503	+
1001807	TSS	g234	ctg1	990028	990119	990119	+
1001808	TTS	g234	ctg1	993293	993429	993293	+
1001809	TSS	g235	ctg1	1043643	1044063	1043643	-
1001810	TTS	g235	ctg1	1015840	1015891	1015891	-
1001811	TSS	g236	ctg1	1084983	1085756	1085756	+
1001812	TTS	g236	ctg1	1086612	1086899	1086612	+
1001813	TTS	g236	ctg1	1085807	1086328	1085807	+
1001814	TSS	g237	ctg1	1088987	1089384	1088987	-
1001815	TTS	g237	ctg1	1088262	1088466	1088466	-
1001816	AE	g237	ctg1	1088675	1088748	1088675-1088748	-
1001817	AE	g237	ctg1	1088675	1088767	1088675-1088767	-
1001818	TSS	g238	ctg1	1089561	1089916	1089916	+
1001819	TTS	g238	ctg1	1095156	1095291	1095156	+
1001820	TSS	g239	ctg1	1097444	1097674	1097444	-
1001821	TTS	g239	ctg1	1095156	1095307	1095307	-
1001822	TSS	g240	ctg1	1100083	1102979	1100083	-
1001823	TTS	g240	ctg1	1099709	1099827	1099709	+
1001824	TSS	g241	ctg1	1104034	1104473	1104034	-
1001825	TTS	g241	ctg1	1103917	1103926	1103926	-
1001826	TSS	g242	ctg1	1106883	1107027	1106883	-
1001827	TTS	g242	ctg1	1105273	1105888	1105888	-
1001828	AE	g242	ctg1	1106727	1106821	1106727-1106821	-
1001829	AE	g242	ctg1	1106727	1106807	1106727-1106807	-
1001830	TSS	g243	ctg1	1114609	1114810	1114810	+
1001831	TTS	g243	ctg1	1116251	1116682	1116251	+
1001832	TSS	g244	ctg1	1120832	1120888	1120832	-
1001833	TTS	g244	ctg1	1118504	1119451	1119451	-
1001834	TSS	g245	ctg1	1126457	1126758	1126758	+
1001835	TSS	g245	ctg1	1126457	1126615	1126615	+
1001836	TTS	g245	ctg1	1129364	1129731	1129364	+
1001837	TSS	g246	ctg1	1130096	1130151	1130151	+
1001838	TTS	g246	ctg1	1130537	1131937	1130537	+
1001839	TSS	g247	ctg1	1134908	1134960	1134960	+
1001840	TTS	g247	ctg1	1137357	1137381	1137357	+
1001841	TTS	g247	ctg1	1136659	1136663	1136659	+
1001842	XSKIP_ON	g247	ctg1	1136764	1136949	1136602,1136764-1136949,1137180	+
1001843	XSKIP_OFF	g247	ctg1	1136764	1136949	11366021137179	+
1001844	IR_ON	g247	ctg1	1136949	1137180	1136764-1137198	+
1001845	IR_OFF	g247	ctg1	1136949	1137180	1136764-1136949,1137180-1137198	+
1001846	XIR_ON	g247	ctg1	1136949	1137180	1136659-1137198	+
1001847	XIR_OFF	g247	ctg1	1136949	1137180	1136764-1136949,1137180-1137198	+
1001848	AE	g247	ctg1	1136764	1137198	1136764-1137198	+
1001849	AE	g247	ctg1	1136659	1137198	1136659-1137198	+
1001850	AE	g247	ctg1	1137179	1137198	1137179-1137198	+
1001851	TSS	g248	ctg1	1141024	1141225	1141024	-
1001852	TSS	g248	ctg1	1141014	1141225	1141014	-
1001853	TTS	g248	ctg1	1138075	1138099	1138099	-
1001854	XSKIP_ON	g248	ctg1	1140902	1140912	1140813,1140902-1140912,1141024	-
1001855	XSKIP_OFF	g248	ctg1	1140902	1140912	11408131141014	-
1001856	AE	g248	ctg1	1142192	1142338	1142192-1142338	-
1001857	AE	g248	ctg1	1142192	1142267	1142192-1142267	-
1001858	TSS	g249	ctg1	1142903	1142948	1142948	+
1001859	TTS	g249	ctg1	1144287	1144613	1144287	+
1001860	TSS	g25	ctg1	190018	190469	190018	-
1001861	TSS	g25	ctg1	171610	171728	171610	-
1001862	TTS	g25	ctg1	169668	169793	169793	-
1001863	XSKIP_ON	g25	ctg1	170975	171347	170914,170975-171347,189756	-
1001864	XSKIP_OFF	g25	ctg1	170975	171347	170914189383	-
1001865	IR_ON	g25	ctg1	170914	170975	170545-171372	-
1001866	IR_OFF	g25	ctg1	170914	170975	170545-170914,170975-171372	-
1001867	XIR_ON	g25	ctg1	170914	170975	170545-171372	-
1001868	XIR_OFF	g25	ctg1	170914	170975	170545-170914,170975-171347	-
1001869	TSS	g250	ctg1	1147971	1148179	1147971	-
1001870	TTS	g250	ctg1	1144868	1145283	1145283	-
1001871	TSS	g251	ctg1	1148456	1148970	1148970	+
1001872	TTS	g251	ctg1	1151414	1152318	1151414	+
1001873	TSS	g252	ctg1	1156084	1156326	1156084	-
1001874	TTS	g252	ctg1	1152021	1152466	1152466	-
1001875	IR_ON	g252	ctg1	1154567	1154620	1153252-1154750	-
1001876	IR_OFF	g252	ctg1	1154567	1154620	1153252-1154567,1154620-1154750	-
1001877	AE	g252	ctg1	1155383	1155934	1155383-1155934	-
1001878	AE	g252	ctg1	1155383	1156022	1155383-1156022	-
1001879	TSS	g253	ctg1	1156505	1156747	1156747	+
1001880	TTS	g253	ctg1	1157195	1157219	1157195	+
1001881	TSS	g254	ctg1	1158025	1158077	1158025	-
1001882	TTS	g254	ctg1	1157176	1157261	1157261	-
1001883	TSS	g255	ctg1	1158958	1159273	1159273	+
1001884	TTS	g255	ctg1	1159512	1159565	1159512	+
1001885	TSS	g256	ctg1	1162186	1162217	1162186	-
1001886	TTS	g256	ctg1	1160134	1160171	1160171	-
1001887	TSS	g257	ctg1	1168135	1168293	1168135	-
1001888	TTS	g257	ctg1	1163463	1163533	1163533	-
1001889	TTS	g257	ctg1	1163629	1163794	1163794	-
1001890	XIR_ON	g257	ctg1	1163794	1163925	1163590-1163947	-
1001891	XIR_OFF	g257	ctg1	1163794	1163925	1163629-1163794,1163925-1163947	-
1001892	IR_ON	g257	ctg1	1166828	1166891	1166786-1167110	-
1001893	IR_OFF	g257	ctg1	1166828	1166891	1166786-1166828,1166891-1167110	-
1001892	IR_ON	g257	ctg1	1166843	1166895	1166786-1167110	-
1001894	IR_OFF	g257	ctg1	1166843	1166895	1166786-1166843,1166895-1167110	-
1001892	IR_ON	g257	ctg1	1166843	1166891	1166786-1167110	-
1001895	IR_OFF	g257	ctg1	1166843	1166891	1166786-1166843,1166891-1167110	-
1001896	XAE	g257	ctg1	1166786	1166828	1166786-1166828	-
1001897	XAE	g257	ctg1	1166786	1166843	1166786-1166843	-
1001898	AE	g257	ctg1	1164019	1164200	1164019-1164200	-
1001899	AE	g257	ctg1	1164007	1164200	1164007-1164200	-
1001900	AE	g257	ctg1	1166628	1166729	1166628-1166729	-
1001901	AE	g257	ctg1	1166628	1166670	1166628-1166670	-
1001902	AE	g257	ctg1	1166786	1166828	1166786-1166828	-
1001903	AE	g257	ctg1	1166786	1166843	1166786-1166843	-
1001904	TSS	g258	ctg1	1175103	1175475	1175103	-
1001905	TTS	g258	ctg1	1171262	1171621	1171621	-
1001906	TSS	g26	ctg1	174861	174932	174861	-
1001907	TTS	g26	ctg1	172328	173096	173096	-
1001908	IR_ON	g26	ctg1	173420	173562	173196-173585	-
1001909	IR_OFF	g26	ctg1	173420	173562	173196-173420,173562-173585	-
1001910	TSS	g260	ctg1	1175823	1176567	1176567	+
1001911	TTS	g260	ctg1	1178557	1179980	1178557	+
1001912	TSS	g261	ctg1	1180103	1180167	1180167	+
1001913	TSS	g261	ctg1	1180103	1180311	1180311	+
1001914	TTS	g261	ctg1	1182664	1183227	1182664	+
1001915	TSS	g262	ctg1	1192573	1192716	1192573	-
1001916	TTS	g262	ctg1	1190184	1191456	1191456	-
1001917	TSS	g264	ctg1	1196245	1196383	1196383	+
1001918	TTS	g264	ctg1	1196823	1197255	1196823	+
1001919	TSS	g265	ctg1	1200402	1200600	1200402	-
1001920	TTS	g265	ctg1	1197259	1198745	1198745	-
1001921	TSS	g266	ctg1	1201077	1201354	1201354	+
1001922	TTS	g266	ctg1	1201854	1201967	1201854	+
1001923	TSS	g267	ctg1	1202569	1202748	1202748	+
1001924	TSS	g267	ctg1	1202978	1203537	1203537	+
1001925	TTS	g267	ctg1	1205154	1205181	1205154	+
1001926	XIR_ON	g267	ctg1	1203815	1203991	1203599-1205086	+
1001927	XIR_OFF	g267	ctg1	1203815	1203991	1203599-1203815,1203991-1204609	+
1001928	TSS	g268	ctg1	1207658	1207960	1207658	-
1001929	TTS	g268	ctg1	1205671	1205991	1205991	-
1001930	IR_ON	g268	ctg1	1207225	1207276	1207032-1207602	-
1001931	IR_OFF	g268	ctg1	1207225	1207276	1207032-1207225,1207276-1207602	-
1001932	TSS	g269	ctg1	1209657	1209718	1209718	+
1001933	TTS	g269	ctg1	1213240	1213264	1213240	+
1001934	TSS	g27	ctg1	190018	190469	190018	-
1001935	TTS	g27	ctg1	188076	188201	188201	-
1001936	IR_ON	g27	ctg1	189322	189383	188953-189780	-
1001937	IR_OFF	g27	ctg1	189322	189383	188953-189322,189383-189780	-
1001938	TSS	g270	ctg1	1215312	1215472	1215312	-
1001939	TTS	g270	ctg1	1213382	1213406	1213406	-
1001940	XSKIP_ON	g270	ctg1	1213582	1213603	1213527,1213582-1213603,1213657	-
1001941	XSKIP_OFF	g270	ctg1	1213582	1213603	12135021213668	-
1001942	XAE	g270	ctg1	1214244	1214394	1214244-1214394	-
1001943	XAE	g270	ctg1	1214244	1214371	1214244-1214371	-
1001944	XAE	g270	ctg1	1214463	1215201	1214463-1215201	-
1001945	XAE	g270	ctg1	1214432	1215201	1214432-1215201	-
1001946	TSS	g271	ctg1	1220359	1220449	1220359	-
1001947	TTS	g271	ctg1	1215706	1216784	1216784	-
1001948	SKIP_ON	g271	ctg1	1219840	1219878	1219761,1219840-1219878,1219958	-
1001949	SKIP_OFF	g271	ctg1	1219840	1219878	12197611219958	-
1001950	AE	g271	ctg1	1217637	1217803	1217637-1217803	-
1001951	AE	g271	ctg1	1217622	1217803	1217622-1217803	-
1001952	TSS	g272	ctg1	1226386	1226728	1226386	-
[truncated: 31,510 more rows]

## Sheet: Repeat 4
event_id	event_type	gene_id	chrom	event_start	event_end	event_pattern	strand
1000001	TSS	g1	ctg1	15320	15466	15320	-
1000002	TTS	g1	ctg1	13269	13686	13686	-
1000003	TSS	g10	ctg1	50013	50260	50013	-
1000004	TTS	g10	ctg1	47050	47391	47391	-
1000005	TTS	g10	ctg1	47050	47149	47149	-
1000006	TTS	g10	ctg1	47050	47146	47146	-
1000007	TSS	g1000	ctg1	3428301	3428441	3428441	+
1000008	TTS	g1000	ctg1	3429954	3430147	3429954	+
1000009	TSS	g1001	ctg1	3437275	3437978	3437275	-
1000010	TTS	g1001	ctg1	3430224	3430403	3430403	-
1000011	TSS	g1002	ctg1	3438232	3438276	3438276	+
1000012	TTS	g1002	ctg1	3440094	3440253	3440094	+
1000013	TSS	g1003	ctg1	3440600	3441657	3440600	-
1000014	TTS	g1003	ctg1	3440405	3440543	3440543	-
1000015	TSS	g1004	ctg1	3443461	3443557	3443557	+
1000016	TTS	g1004	ctg1	3444560	3444871	3444560	+
1000017	TSS	g1005	ctg1	3447059	3447195	3447059	-
1000018	TTS	g1005	ctg1	3444751	3445178	3445178	-
1000019	TSS	g1006	ctg1	3447329	3447493	3447493	+
1000020	TTS	g1006	ctg1	3449220	3449276	3449220	+
1000021	TSS	g1007	ctg1	3454678	3455180	3454678	-
1000022	TTS	g1007	ctg1	3452494	3452783	3452783	-
1000023	AE	g1007	ctg1	3453067	3453242	3453067-3453242	-
1000024	AE	g1007	ctg1	3453067	3453214	3453067-3453214	-
1000025	TSS	g1008	ctg1	3457173	3457420	3457420	+
1000026	TTS	g1008	ctg1	3458810	3459175	3458810	+
1000027	TSS	g1009	ctg1	3459457	3459504	3459504	+
1000028	TTS	g1009	ctg1	3461165	3462763	3461165	+
1000029	TSS	g101	ctg1	481753	482269	482269	+
1000030	TTS	g101	ctg1	485744	485983	485744	+
1000031	TSS	g1010	ctg1	3467461	3468210	3467461	-
1000032	TSS	g1010	ctg1	3465735	3466056	3465735	-
1000033	TTS	g1010	ctg1	3463142	3463369	3463369	-
1000034	XIR_ON	g1010	ctg1	3465657	3465735	3464446-3466490	-
1000035	XIR_OFF	g1010	ctg1	3465657	3465735	3464446-3465657,3465735-3466056	-
1000036	AE	g1010	ctg1	3466565	3467380	3466565-3467380	-
1000037	AE	g1010	ctg1	3466565	3467365	3466565-3467365	-
1000038	TSS	g1011	ctg1	3471705	3473123	3471705	-
1000039	TTS	g1011	ctg1	3469475	3471637	3471637	-
1000040	TSS	g1012	ctg1	3474593	3474691	3474593	-
1000041	TTS	g1012	ctg1	3473468	3474098	3474098	-
1000042	TTS	g1012	ctg1	3473703	3474083	3474083	-
1000043	TSS	g1013	ctg1	3477955	3478458	3477955	-
1000044	TTS	g1013	ctg1	3475093	3476414	3476414	-
1000045	TSS	g1014	ctg1	3483550	3483951	3483550	-
1000046	TTS	g1014	ctg1	3479448	3479484	3479484	-
1000047	TSS	g1015	ctg1	3484594	3484794	3484794	+
1000048	TTS	g1015	ctg1	3485192	3486100	3485192	+
1000049	AE	g1015	ctg1	3484855	3484918	3484855-3484918	+
1000050	AE	g1015	ctg1	3484845	3484918	3484845-3484918	+
1000051	TSS	g1016	ctg1	3489348	3489389	3489348	-
1000052	TTS	g1016	ctg1	3486226	3489085	3489085	-
1000053	TSS	g1017	ctg1	3493371	3493449	3493449	+
1000054	TTS	g1017	ctg1	3495458	3496421	3495458	+
1000055	TSS	g1018	ctg1	3500572	3500784	3500572	-
1000056	TTS	g1018	ctg1	3498050	3499325	3498050	+
1000057	TSS	g1019	ctg1	3504280	3504316	3504316	+
1000058	TTS	g1019	ctg1	3505161	3505297	3505161	+
1000059	TSS	g102	ctg1	481753	482269	482269	+
1000060	TSS	g102	ctg1	481778	482214	482214	+
1000061	TSS	g102	ctg1	496547	496864	496864	+
1000062	TTS	g102	ctg1	499797	500124	499797	+
1000063	XSKIP_ON	g102	ctg1	484487	484546	484422,484487-484546,498594	+
1000064	XSKIP_OFF	g102	ctg1	484487	484546	484422498534	+
1000065	XSKIP_ON	g102	ctg1	498594	498734	484546,498594-498734,498787	+
1000066	XSKIP_OFF	g102	ctg1	498594	498734	484687498787	+
1000067	TSS	g1020	ctg1	3508273	3508649	3508273	-
1000068	TTS	g1020	ctg1	3505782	3506324	3506324	-
1000069	TSS	g1021	ctg1	3509951	3510018	3510018	+
1000070	TTS	g1021	ctg1	3511073	3511600	3511073	+
1000071	TSS	g1022	ctg1	3514747	3515144	3515144	+
1000072	TTS	g1022	ctg1	3516231	3516686	3516231	+
1000073	TSS	g1023	ctg1	3517970	3518258	3518258	+
1000074	TTS	g1023	ctg1	3522919	3523035	3522919	+
1000075	AE	g1023	ctg1	3519384	3519619	3519384-3519619	+
1000076	AE	g1023	ctg1	3519374	3519619	3519374-3519619	+
1000077	TSS	g1024	ctg1	3528925	3529102	3528925	-
1000078	TTS	g1024	ctg1	3523185	3523301	3523301	-
1000079	TSS	g1025	ctg1	3529403	3529435	3529435	+
1000080	TTS	g1025	ctg1	3529978	3530001	3529978	+
1000081	TSS	g1026	ctg1	3535925	3536368	3535925	-
1000082	TSS	g1026	ctg1	3535429	3535857	3535429	-
1000083	TTS	g1026	ctg1	3530025	3530431	3530431	-
1000084	XAE	g1026	ctg1	3535333	3535369	3535333-3535369	-
1000085	XAE	g1026	ctg1	3535333	3535354	3535333-3535354	-
1000086	TSS	g1027	ctg1	3536932	3537078	3537078	+
1000087	TTS	g1027	ctg1	3538265	3538418	3538265	+
1000088	TTS	g1027	ctg1	3538253	3538568	3538253	+
1000089	TSS	g1028	ctg1	3546744	3546831	3546744	-
1000090	TTS	g1028	ctg1	3539725	3540271	3540271	-
1000091	TSS	g1029	ctg1	3548037	3548599	3548037	-
1000092	TTS	g1029	ctg1	3547100	3547865	3547865	-
1000093	TSS	g103	ctg1	501765	501897	501765	-
1000094	TTS	g103	ctg1	500229	500556	500556	-
1000095	TSS	g1030	ctg1	3548812	3548943	3548943	+
1000096	TTS	g1030	ctg1	3549447	3549520	3549447	+
1000097	TSS	g1031	ctg1	3549967	3550153	3550153	+
1000098	TTS	g1031	ctg1	3551731	3551890	3551731	+
1000099	TSS	g1032	ctg1	3552841	3553318	3553318	+
1000100	TTS	g1032	ctg1	3553696	3553909	3553696	+
1000101	TSS	g1033	ctg1	3554060	3554343	3554343	+
1000102	TTS	g1033	ctg1	3558058	3558641	3558058	+
1000103	AE	g1033	ctg1	3555997	3556253	3555997-3556253	+
1000104	AE	g1033	ctg1	3555968	3556253	3555968-3556253	+
1000105	TSS	g1034	ctg1	3555822	3555915	3555915	+
1000106	TTS	g1034	ctg1	3556692	3556700	3556692	+
1000107	TSS	g1035	ctg1	3557304	3557323	3557323	+
1000108	TTS	g1035	ctg1	3557954	3558227	3557954	+
1000109	TSS	g1036	ctg1	3561692	3561856	3561856	+
1000110	TSS	g1036	ctg1	3562014	3563915	3563915	+
1000111	TTS	g1036	ctg1	3565256	3565502	3565256	+
1000112	IR_ON	g1036	ctg1	3563724	3563785	3561944-3563915	+
1000113	IR_OFF	g1036	ctg1	3563724	3563785	3561944-3563724,3563785-3563915	+
1000114	TSS	g1037	ctg1	3572629	3572767	3572629	-
1000115	TTS	g1037	ctg1	3566127	3566403	3566403	-
1000116	IR_ON	g1037	ctg1	3569232	3569286	3568984-3569557	-
1000117	IR_OFF	g1037	ctg1	3569232	3569286	3568984-3569232,3569286-3569557	-
1000118	TSS	g1038	ctg1	3570699	3571133	3571133	+
1000119	TTS	g1038	ctg1	3578090	3578114	3578090	+
1000120	TTS	g1038	ctg1	3578113	3578229	3578113	+
1000121	XAE	g1038	ctg1	3577919	3578033	3577919-3578033	+
1000122	XAE	g1038	ctg1	3577919	3578061	3577919-3578061	+
1000123	TSS	g1039	ctg1	3578864	3579040	3578864	-
1000124	TTS	g1039	ctg1	3578116	3578725	3578725	-
1000125	TTS	g1039	ctg1	3578347	3578371	3578371	-
1000126	TSS	g104	ctg1	501956	501984	501984	+
1000127	TTS	g104	ctg1	504994	505614	504994	+
1000128	AE	g104	ctg1	503454	503556	503454-503556	+
1000129	AE	g104	ctg1	502765	503556	502765-503556	+
1000130	TSS	g1040	ctg1	3581526	3581835	3581835	+
1000131	TTS	g1040	ctg1	3584112	3584326	3584112	+
1000132	XSKIP_ON	g1040	ctg1	3583685	3583689	3583618,3583685-3583689,3583782	+
1000133	XSKIP_OFF	g1040	ctg1	3583685	3583689	35836213583780	+
1000134	TSS	g1041	ctg1	3584606	3584663	3584663	+
1000135	TTS	g1041	ctg1	3586358	3586970	3586358	+
1000136	TSS	g1042	ctg1	3589621	3589664	3589664	+
1000137	TTS	g1042	ctg1	3592011	3592223	3592011	+
1000138	TSS	g1043	ctg1	3595722	3595788	3595722	-
1000139	TTS	g1043	ctg1	3592538	3593177	3593177	-
1000140	IR_ON	g1043	ctg1	3594236	3594341	3593428-3594529	-
1000141	IR_OFF	g1043	ctg1	3594236	3594341	3593428-3594236,3594341-3594529	-
1000142	TSS	g1044	ctg1	3598904	3599000	3598904	-
1000143	TTS	g1044	ctg1	3596580	3598451	3598451	-
1000144	TTS	g1044	ctg1	3596730	3598443	3598443	-
1000145	TSS	g1045	ctg1	3600951	3601037	3600951	-
1000146	TTS	g1045	ctg1	3599581	3599837	3599837	-
1000147	AE	g1045	ctg1	3600796	3600844	3600796-3600844	-
1000148	AE	g1045	ctg1	3600796	3600898	3600796-3600898	-
1000149	TSS	g1046	ctg1	3601414	3601844	3601844	+
1000150	TTS	g1046	ctg1	3607295	3607447	3607295	+
1000151	AE	g1046	ctg1	3605282	3605476	3605282-3605476	+
1000152	AE	g1046	ctg1	3605282	3605453	3605282-3605453	+
1000153	TSS	g1047	ctg1	3610297	3610742	3610297	-
1000154	TTS	g1047	ctg1	3608373	3608870	3608870	-
1000155	TSS	g1048	ctg1	3614205	3614354	3614205	-
1000156	TSS	g1048	ctg1	3614198	3614354	3614198	-
1000157	TTS	g1048	ctg1	3611949	3611976	3611976	-
1000158	TSS	g1049	ctg1	3621874	3622023	3621874	-
1000159	TTS	g1049	ctg1	3619438	3620081	3620081	-
1000160	TSS	g105	ctg1	507328	507489	507489	+
1000161	TSS	g105	ctg1	507328	507417	507417	+
1000162	TTS	g105	ctg1	508460	508882	508460	+
1000163	AE	g105	ctg1	507547	507744	507547-507744	+
1000164	AE	g105	ctg1	507566	507744	507566-507744	+
1000165	TSS	g1050	ctg1	3627613	3627868	3627613	-
1000166	TTS	g1050	ctg1	3622272	3622462	3622462	-
1000167	AE	g1050	ctg1	3623966	3623975	3623966-3623975	-
1000168	AE	g1050	ctg1	3623902	3623975	3623902-3623975	-
1000169	AE	g1050	ctg1	3623902	3623911	3623902-3623911	-
1000170	TSS	g1052	ctg1	3629064	3629178	3629178	+
1000171	TSS	g1052	ctg1	3629064	3629155	3629155	+
1000172	TTS	g1052	ctg1	3631405	3631456	3631405	+
1000173	TSS	g1053	ctg1	3632601	3632638	3632601	-
1000174	TTS	g1053	ctg1	3631592	3631713	3631713	-
1000175	AE	g1053	ctg1	3632404	3632538	3632404-3632538	-
1000176	AE	g1053	ctg1	3632404	3632551	3632404-3632551	-
1000177	TSS	g1054	ctg1	3632979	3633246	3633246	+
1000178	TTS	g1054	ctg1	3635427	3635822	3635427	+
1000179	TSS	g1055	ctg1	3636064	3636222	3636222	+
1000180	TSS	g1055	ctg1	3636064	3636486	3636486	+
1000181	TSS	g1055	ctg1	3636699	3636975	3636975	+
1000182	TTS	g1055	ctg1	3637783	3637973	3637783	+
1000183	IR_ON	g1055	ctg1	3636379	3636440	3636304-3636486	+
1000184	IR_OFF	g1055	ctg1	3636379	3636440	3636304-3636379,3636440-3636486	+
1000185	XIR_ON	g1055	ctg1	3636975	3637030	3636541-3637371	+
1000186	XIR_OFF	g1055	ctg1	3636975	3637030	3636699-3636975,3637030-3637371	+
1000187	TSS	g1056	ctg1	3646479	3646588	3646479	-
1000188	TTS	g1056	ctg1	3640692	3641286	3641286	-
1000189	TSS	g1057	ctg1	3648266	3648816	3648816	+
1000190	TTS	g1057	ctg1	3648894	3649838	3648894	+
1000191	TSS	g1058	ctg1	3657615	3657644	3657615	-
1000192	TTS	g1058	ctg1	3650011	3650763	3650763	-
1000193	XIR_ON	g1058	ctg1	3656024	3656165	3655750-3656559	-
1000194	XIR_OFF	g1058	ctg1	3656024	3656165	3655750-3656024,3656165-3656437	-
1000195	IR_ON	g1058	ctg1	3657379	3657456	3657166-3657532	-
1000196	IR_OFF	g1058	ctg1	3657379	3657456	3657166-3657379,3657456-3657532	-
1000197	TSS	g1059	ctg1	3657757	3657931	3657931	+
1000198	TTS	g1059	ctg1	3661791	3662896	3661791	+
1000199	TSS	g106	ctg1	520370	520463	520370	-
1000200	TTS	g106	ctg1	516535	516654	516535	+
1000201	XAE	g106	ctg1	514988	515198	514988-515198	-
1000202	XAE	g106	ctg1	514988	515049	514988-515049	-
1000203	XAE	g106	ctg1	515256	515589	515256-515589	-
1000204	XAE	g106	ctg1	515486	515589	515486-515589	-
1000205	TSS	g1060	ctg1	3663149	3663189	3663189	+
1000206	TTS	g1060	ctg1	3663734	3664714	3663734	+
1000207	TSS	g1061	ctg1	3667222	3667636	3667222	-
1000208	TTS	g1061	ctg1	3665021	3665149	3665149	-
1000209	TSS	g1062	ctg1	3668702	3668840	3668840	+
1000210	TTS	g1062	ctg1	3672862	3672976	3672862	+
1000211	AE	g1062	ctg1	3670029	3670104	3670029-3670104	+
1000212	AE	g1062	ctg1	3670050	3670108	3670050-3670108	+
1000213	TSS	g1063	ctg1	3673996	3674499	3673996	-
1000214	TTS	g1063	ctg1	3673031	3673153	3673153	-
1000215	TTS	g1063	ctg1	3673032	3673146	3673146	-
1000216	TSS	g1064	ctg1	3677571	3677597	3677571	-
1000217	TTS	g1064	ctg1	3677119	3677194	3677194	-
1000218	TSS	g1066	ctg1	3677831	3678027	3678027	+
1000219	TTS	g1066	ctg1	3685420	3686160	3685420	+
1000220	TSS	g1067	ctg1	3686389	3686654	3686654	+
1000221	TSS	g1067	ctg1	3686389	3686546	3686546	+
1000222	TTS	g1067	ctg1	3690983	3691194	3690983	+
1000223	TSS	g1068	ctg1	3692747	3692753	3692747	-
1000224	TTS	g1068	ctg1	3691233	3691366	3691366	-
1000225	TTS	g1068	ctg1	3691233	3691262	3691262	-
1000226	TSS	g1069	ctg1	3695166	3695406	3695166	-
1000227	TTS	g1069	ctg1	3693623	3693811	3693811	-
1000228	TSS	g1070	ctg1	3697927	3698064	3698064	+
1000229	TTS	g1070	ctg1	3698272	3698328	3698272	+
1000230	TSS	g1071	ctg1	3697475	3697859	3697859	+
1000231	TTS	g1071	ctg1	3699320	3700460	3699320	+
1000232	XSKIP_ON	g1071	ctg1	3698972	3698977	3698919,3698972-3698977,3699031	+
1000233	XSKIP_OFF	g1071	ctg1	3698972	3698977	36989193699030	+
1000234	TSS	g1072	ctg1	3702139	3702606	3702139	-
1000235	TTS	g1072	ctg1	3700603	3702087	3702087	-
1000236	TSS	g1074	ctg1	3706215	3707086	3706215	-
1000237	TTS	g1074	ctg1	3702737	3704301	3704301	-
1000238	TSS	g1075	ctg1	3707411	3707471	3707471	+
1000239	TTS	g1075	ctg1	3708091	3708430	3708091	+
1000240	TSS	g1076	ctg1	3709216	3709251	3709216	-
1000241	TTS	g1076	ctg1	3708891	3709014	3709014	-
1000242	TSS	g1077	ctg1	3712792	3712848	3712792	-
1000243	TSS	g1077	ctg1	3711623	3712568	3711623	-
1000244	TTS	g1077	ctg1	3708843	3709014	3709014	-
1000245	XIR_ON	g1077	ctg1	3711420	3711623	3711205-3712719	-
1000246	XIR_OFF	g1077	ctg1	3711420	3711623	3711205-3711420,3711623-3712568	-
1000247	TSS	g1078	ctg1	3712812	3712905	3712905	+
1000248	TTS	g1078	ctg1	3713356	3713445	3713356	+
1000249	TSS	g1079	ctg1	3714967	3715455	3714967	-
1000250	TTS	g1079	ctg1	3713793	3714160	3714160	-
1000251	TSS	g108	ctg1	520804	521682	521682	+
1000252	TTS	g108	ctg1	527087	527484	527087	+
1000253	IR_ON	g108	ctg1	522609	522700	522387-523220	+
1000254	IR_OFF	g108	ctg1	522609	522700	522387-522609,522700-523220	+
1000255	TSS	g1080	ctg1	3716970	3717141	3716970	-
1000256	TTS	g1080	ctg1	3714133	3714160	3714160	-
1000257	AE	g1080	ctg1	3716573	3716757	3716573-3716757	-
1000258	AE	g1080	ctg1	3716573	3716795	3716573-3716795	-
1000259	TSS	g1081	ctg1	3717303	3717518	3717518	+
1000260	TTS	g1081	ctg1	3718708	3718903	3718708	+
1000261	TSS	g1082	ctg1	3720616	3720733	3720616	-
1000262	TTS	g1082	ctg1	3719158	3719352	3719352	-
1000263	XSKIP_ON	g1082	ctg1	3720411	3720415	3720356,3720411-3720415,3720467	-
1000264	XSKIP_OFF	g1082	ctg1	3720411	3720415	37203563720462	-
1000265	TSS	g1083	ctg1	3721055	3721066	3721066	+
1000266	TTS	g1083	ctg1	3724686	3725005	3724686	+
1000267	TSS	g1084	ctg1	3727071	3727236	3727236	+
1000268	TTS	g1084	ctg1	3731184	3731488	3731184	+
1000269	AE	g1084	ctg1	3728238	3728510	3728238-3728510	+
1000270	AE	g1084	ctg1	3728203	3728510	3728203-3728510	+
1000271	AE	g1084	ctg1	3728278	3728510	3728278-3728510	+
1000272	TSS	g1085	ctg1	3731687	3732032	3732032	+
1000273	TTS	g1085	ctg1	3733046	3733161	3733046	+
1000274	TSS	g1086	ctg1	3733982	3734207	3733982	-
1000275	TTS	g1086	ctg1	3733411	3733521	3733521	-
1000276	TSS	g1087	ctg1	3736171	3736291	3736171	-
1000277	TTS	g1087	ctg1	3734582	3735006	3735006	-
1000278	TSS	g1088	ctg1	3736476	3736563	3736563	+
1000279	TTS	g1088	ctg1	3738045	3738605	3738045	+
1000280	IR_ON	g1088	ctg1	3736734	3736795	3736629-3737505	+
1000281	IR_OFF	g1088	ctg1	3736734	3736795	3736629-3736734,3736795-3737505	+
1000282	MIR_ON	g1088	ctg1	3736738	3736958	3736629-3737505	+
1000283	MIR_OFF	g1088	ctg1	3736738	3736958	3736629-3736738,3736795-3736893,3736958-3737505	+
1000284	IR_ON	g1088	ctg1	3736893	3736958	3736795-3737505	+
1000285	IR_OFF	g1088	ctg1	3736893	3736958	3736795-3736893,3736958-3737505	+
1000286	TSS	g1089	ctg1	3743782	3743813	3743782	-
1000287	TTS	g1089	ctg1	3740972	3741294	3741294	-
1000288	TSS	g109	ctg1	530771	531162	530771	-
1000289	TTS	g109	ctg1	527450	528484	528484	-
1000290	TSS	g1090	ctg1	3748394	3749233	3748394	-
1000291	TTS	g1090	ctg1	3747839	3748204	3748204	-
1000292	TSS	g1091	ctg1	3749355	3749605	3749605	+
1000293	TTS	g1091	ctg1	3751927	3752088	3751927	+
1000294	AE	g1091	ctg1	3751223	3751449	3751223-3751449	+
1000295	AE	g1091	ctg1	3751239	3751449	3751239-3751449	+
1000296	TSS	g1092	ctg1	3751356	3751449	3751449	+
1000297	TTS	g1092	ctg1	3751927	3752017	3751927	+
1000298	TSS	g1093	ctg1	3758031	3758807	3758031	-
1000299	TTS	g1093	ctg1	3754042	3754346	3754346	-
1000300	AE	g1093	ctg1	3755316	3755595	3755316-3755595	-
1000301	AE	g1093	ctg1	3755316	3755585	3755316-3755585	-
1000302	TSS	g1094	ctg1	3759022	3759042	3759042	+
1000303	TTS	g1094	ctg1	3760906	3760986	3760906	+
1000304	TSS	g1095	ctg1	3763523	3763650	3763650	+
1000305	TTS	g1095	ctg1	3763800	3764102	3763800	+
1000306	TSS	g1096	ctg1	3766452	3766739	3766452	-
1000307	TSS	g1096	ctg1	3766473	3766739	3766473	-
1000308	TTS	g1096	ctg1	3764127	3764609	3764609	-
1000309	TSS	g1097	ctg1	3769185	3769400	3769185	-
1000310	TSS	g1097	ctg1	3769180	3769400	3769180	-
1000311	TTS	g1097	ctg1	3767840	3768222	3768222	-
1000312	XSKIP_ON	g1097	ctg1	3768665	3768735	3768486,3768665-3768735,3768921	-
1000313	XSKIP_OFF	g1097	ctg1	3768665	3768735	37684883768920	-
1000314	TSS	g1098	ctg1	3772358	3772641	3772641	+
1000315	TSS	g1098	ctg1	3772358	3772640	3772640	+
1000316	TTS	g1098	ctg1	3773334	3774595	3773334	+
1000317	XSKIP_ON	g1098	ctg1	3772705	3772710	3772640,3772705-3772710,3772762	+
1000318	XSKIP_OFF	g1098	ctg1	3772705	3772710	37726413772757	+
1000319	TSS	g1099	ctg1	3779452	3779673	3779452	-
1000320	TTS	g1099	ctg1	3774391	3774815	3774815	-
1000321	IR_ON	g1099	ctg1	3777979	3778039	3777914-3778239	-
1000322	IR_OFF	g1099	ctg1	3777979	3778039	3777914-3777979,3778039-3778239	-
1000323	XAE	g1099	ctg1	3776473	3776774	3776473-3776774	-
1000324	XAE	g1099	ctg1	3776473	3776708	3776473-3776708	-
1000325	AE	g1099	ctg1	3777234	3777606	3777234-3777606	-
1000326	AE	g1099	ctg1	3777187	3777602	3777187-3777602	-
1000327	XAE	g1099	ctg1	3776832	3777129	3776832-3777129	-
1000328	XAE	g1099	ctg1	3776775	3777129	3776775-3777129	-
1000329	AE	g1099	ctg1	3777187	3777606	3777187-3777606	-
1000330	AE	g1099	ctg1	3779113	3779394	3779113-3779394	-
1000331	AE	g1099	ctg1	3779113	3779382	3779113-3779382	-
1000332	AE	g1099	ctg1	3779113	3779368	3779113-3779368	-
1000333	AE	g1099	ctg1	3776833	3777129	3776833-3777129	-
1000334	AE	g1099	ctg1	3776775	3777129	3776775-3777129	-
1000335	AE	g1099	ctg1	3777234	3777602	3777234-3777602	-
1000336	TSS	g11	ctg1	53229	53553	53229	-
1000337	TTS	g11	ctg1	50636	50864	50864	-
1000338	TSS	g110	ctg1	533550	533723	533550	-
1000339	TSS	g110	ctg1	533554	533723	533554	-
1000340	TTS	g110	ctg1	531222	531547	531547	-
1000341	TSS	g1100	ctg1	3779851	3779934	3779934	+
1000342	TTS	g1100	ctg1	3780951	3781308	3780951	+
1000343	TSS	g1101	ctg1	3785851	3785904	3785851	-
1000344	TTS	g1101	ctg1	3781655	3782314	3782314	-
1000345	TSS	g1102	ctg1	3786083	3786227	3786227	+
1000346	TTS	g1102	ctg1	3787110	3787315	3787110	+
1000347	AE	g1102	ctg1	3786290	3786345	3786290-3786345	+
1000348	AE	g1102	ctg1	3786279	3786345	3786279-3786345	+
1000349	TSS	g1103	ctg1	3789423	3790823	3789423	-
1000350	TTS	g1103	ctg1	3787739	3789361	3789361	-
1000351	TSS	g1104	ctg1	3791923	3792057	3791923	-
1000352	TTS	g1104	ctg1	3788575	3789361	3789361	-
1000353	TSS	g1105	ctg1	3795661	3795895	3795661	-
1000354	TTS	g1105	ctg1	3792696	3793081	3793081	-
1000355	AE	g1105	ctg1	3795531	3795611	3795531-3795611	-
1000356	AE	g1105	ctg1	3795531	3795583	3795531-3795583	-
1000357	TSS	g1106	ctg1	3802823	3802907	3802823	-
1000358	TTS	g1106	ctg1	3797213	3797265	3797265	-
1000359	TSS	g1107	ctg1	3807612	3807808	3807612	-
1000360	TTS	g1107	ctg1	3805202	3805835	3805835	-
1000361	TSS	g1108	ctg1	3811508	3811597	3811508	-
1000362	TTS	g1108	ctg1	3808745	3809242	3809242	-
1000363	IR_ON	g1108	ctg1	3810877	3810941	3810268-3811216	-
1000364	IR_OFF	g1108	ctg1	3810877	3810941	3810268-3810877,3810941-3811216	-
1000365	TSS	g1109	ctg1	3816154	3816758	3816154	-
1000366	TTS	g1109	ctg1	3813291	3813360	3813360	-
1000367	TSS	g1110	ctg1	3817880	3818661	3818661	+
1000368	TTS	g1110	ctg1	3820208	3821551	3820208	+
1000369	TTS	g1110	ctg1	3820233	3821551	3820233	+
1000370	XAE	g1110	ctg1	3819515	3820155	3819515-3820155	+
1000371	XAE	g1110	ctg1	3819515	3820177	3819515-3820177	+
1000372	TSS	g1111	ctg1	3821785	3822015	3822015	+
1000373	TTS	g1111	ctg1	3824893	3825131	3824893	+
1000374	TSS	g1112	ctg1	3830428	3830451	3830428	-
1000375	TTS	g1112	ctg1	3826940	3827751	3827751	-
1000376	TSS	g1113	ctg1	3830744	3830898	3830898	+
1000377	TTS	g1113	ctg1	3835058	3836113	3835058	+
1000378	TSS	g1114	ctg1	3839943	3840107	3839943	-
1000379	TTS	g1114	ctg1	3836408	3836476	3836476	-
1000380	TTS	g1114	ctg1	3836408	3837307	3837307	-
1000381	TTS	g1114	ctg1	3838495	3838994	3838994	-
1000382	TTS	g1114	ctg1	3838495	3838585	3838585	-
1000383	IR_ON	g1114	ctg1	3838994	3839058	3838640-3839171	-
1000384	IR_OFF	g1114	ctg1	3838994	3839058	3838640-3838994,3839058-3839171	-
1000385	AE	g1114	ctg1	3837374	3838321	3837374-3838321	-
1000386	AE	g1114	ctg1	3837374	3838261	3837374-3838261	-
1000387	XAE	g1114	ctg1	3837374	3838321	3837374-3838321	-
1000388	XAE	g1114	ctg1	3837374	3838261	3837374-3838261	-
1000389	XAE	g1114	ctg1	3838398	3838585	3838398-3838585	-
1000390	XAE	g1114	ctg1	3838491	3838585	3838491-3838585	-
1000391	XAE	g1114	ctg1	3837374	3838323	3837374-3838323	-
1000392	AE	g1114	ctg1	3837374	3838323	3837374-3838323	-
1000393	AE	g1114	ctg1	3838398	3838585	3838398-3838585	-
1000394	AE	g1114	ctg1	3838491	3838585	3838491-3838585	-
1000395	TSS	g1115	ctg1	3842248	3842478	3842478	+
1000396	TSS	g1115	ctg1	3842248	3842280	3842280	+
1000397	TTS	g1115	ctg1	3843972	3844388	3843972	+
1000398	IR_ON	g1115	ctg1	3842783	3842840	3842692-3843884	+
1000399	IR_OFF	g1115	ctg1	3842783	3842840	3842692-3842783,3842840-3843884	+
1000398	IR_ON	g1115	ctg1	3842729	3842806	3842692-3843884	+
1000400	IR_OFF	g1115	ctg1	3842729	3842806	3842692-3842729,3842806-3843884	+
1000401	XAE	g1115	ctg1	3842692	3842783	3842692-3842783	+
1000402	XAE	g1115	ctg1	3842692	3842729	3842692-3842729	+
1000403	XAE	g1115	ctg1	3842840	3843884	3842840-3843884	+
1000404	XAE	g1115	ctg1	3842806	3843884	3842806-3843884	+
1000405	AE	g1115	ctg1	3842409	3842478	3842409-3842478	+
1000406	AE	g1115	ctg1	3842424	3842478	3842424-3842478	+
1000407	TSS	g1116	ctg1	3846460	3846723	3846460	-
1000408	TTS	g1116	ctg1	3844966	3845166	3845166	-
1000409	TSS	g1117	ctg1	3848831	3849060	3848831	-
1000410	TTS	g1117	ctg1	3846994	3847255	3847255	-
1000411	TSS	g1118	ctg1	3852600	3853587	3852600	-
1000412	TTS	g1118	ctg1	3849219	3849334	3849334	-
1000413	TSS	g1119	ctg1	3853902	3853982	3853982	+
1000414	TTS	g1119	ctg1	3855359	3855428	3855359	+
1000415	TSS	g112	ctg1	534698	535001	535001	+
1000416	TTS	g112	ctg1	543127	543604	543127	+
1000417	TSS	g1120	ctg1	3855803	3855945	3855945	+
1000418	TTS	g1120	ctg1	3857152	3857333	3857152	+
1000419	TSS	g1121	ctg1	3861287	3861367	3861287	-
1000420	TTS	g1121	ctg1	3857435	3857728	3857728	-
1000421	TSS	g1122	ctg1	3862962	3863045	3862962	-
1000422	TTS	g1122	ctg1	3861487	3861830	3861830	-
1000423	XSKIP_ON	g1122	ctg1	3861880	3861883	3861830,3861880-3861883,3861943	-
1000424	XSKIP_OFF	g1122	ctg1	3861880	3861883	38618303861939	-
1000425	TSS	g1123	ctg1	3863454	3863575	3863575	+
1000426	TTS	g1123	ctg1	3865811	3866551	3865811	+
1000427	IR_ON	g1123	ctg1	3864027	3864115	3863928-3864194	+
1000428	IR_OFF	g1123	ctg1	3864027	3864115	3863928-3864027,3864115-3864194	+
1000429	IR_ON	g1123	ctg1	3864593	3864655	3864394-3864730	+
1000430	IR_OFF	g1123	ctg1	3864593	3864655	3864394-3864593,3864655-3864730	+
1000431	TSS	g1125	ctg1	3871054	3872238	3872238	+
1000432	TTS	g1125	ctg1	3872318	3873037	3872318	+
1000433	TSS	g1126	ctg1	3873308	3873644	3873644	+
1000434	TTS	g1126	ctg1	3875474	3875617	3875474	+
1000435	TSS	g1127	ctg1	3878586	3878630	3878586	-
1000436	TTS	g1127	ctg1	3876011	3876894	3876894	-
1000437	TSS	g1128	ctg1	3878741	3878836	3878836	+
1000438	TSS	g1128	ctg1	3878832	3878876	3878876	+
1000439	TTS	g1128	ctg1	3880567	3881039	3880567	+
1000440	AE	g1128	ctg1	3879069	3879462	3879069-3879462	+
1000441	AE	g1128	ctg1	3879051	3879462	3879051-3879462	+
1000442	TSS	g1129	ctg1	3882453	3882814	3882453	-
1000443	TTS	g1129	ctg1	3881451	3881923	3881923	-
1000444	TSS	g113	ctg1	543802	544364	544364	+
1000445	TTS	g113	ctg1	552511	552832	552511	+
1000446	AE	g113	ctg1	544976	545289	544976-545289	+
1000447	AE	g113	ctg1	544960	545289	544960-545289	+
1000448	TSS	g1131	ctg1	3887032	3887034	3887034	+
1000449	TTS	g1131	ctg1	3891741	3891779	3891741	+
1000450	TSS	g1132	ctg1	3893044	3893817	3893044	-
1000451	TTS	g1132	ctg1	3892346	3892951	3892951	-
1000452	TSS	g1133	ctg1	3895598	3895622	3895598	-
1000453	TTS	g1133	ctg1	3892818	3892951	3892951	-
1000454	IR_ON	g1133	ctg1	3894475	3894532	3894324-3894986	-
1000455	IR_OFF	g1133	ctg1	3894475	3894532	3894324-3894475,3894532-3894986	-
1000456	TSS	g1134	ctg1	3895652	3895757	3895757	+
1000457	TTS	g1134	ctg1	3895823	3895980	3895823	+
1000458	TSS	g1136	ctg1	3895652	3895757	3895757	+
1000459	TTS	g1136	ctg1	3900284	3900822	3900284	+
1000460	XAE	g1136	ctg1	3897881	3897984	3897881-3897984	+
1000461	XAE	g1136	ctg1	3897881	3898006	3897881-3898006	+
1000462	XAE	g1136	ctg1	3897876	3898006	3897876-3898006	+
1000463	TSS	g1137	ctg1	3902081	3902096	3902081	-
1000464	TTS	g1137	ctg1	3901069	3901131	3901131	-
1000465	TTS	g1137	ctg1	3901069	3901137	3901137	-
1000466	TSS	g114	ctg1	556048	556098	556048	-
1000467	TTS	g114	ctg1	552875	554733	554733	-
1000468	IR_ON	g114	ctg1	555135	555672	554952-555829	-
1000469	IR_OFF	g114	ctg1	555135	555672	554952-555135,555672-555829	-
1000470	XIR_ON	g114	ctg1	555135	555672	554952-555829	-
1000471	XIR_OFF	g114	ctg1	555135	555672	554952-555135,555672-555833	-
1000472	XIR_ON	g114	ctg1	555135	555672	554952-555833	-
1000473	XIR_OFF	g114	ctg1	555135	555672	554952-555135,555672-555829	-
1000474	IR_ON	g114	ctg1	555135	555672	554952-555833	-
1000475	IR_OFF	g114	ctg1	555135	555672	554952-555135,555672-555833	-
1000476	TSS	g1143	ctg1	3961177	3961298	3961177	-
1000477	TTS	g1143	ctg1	3952186	3952716	3952716	-
1000478	AE	g1143	ctg1	3960913	3961034	3960913-3961034	-
1000479	AE	g1143	ctg1	3960913	3961015	3960913-3961015	-
1000480	TSS	g1144	ctg1	3961426	3962094	3962094	+
1000481	TSS	g1144	ctg1	3961426	3961669	3961669	+
1000482	TTS	g1144	ctg1	3962465	3963459	3962465	+
1000483	IR_ON	g1144	ctg1	3961929	3961983	3961716-3962094	+
1000484	IR_OFF	g1144	ctg1	3961929	3961983	3961716-3961929,3961983-3962094	+
1000485	TSS	g1145	ctg1	3963557	3963924	3963924	+
1000486	TTS	g1145	ctg1	3965775	3966237	3965775	+
1000487	IR_ON	g1145	ctg1	3965072	3965136	3964532-3965717	+
1000488	IR_OFF	g1145	ctg1	3965072	3965136	3964532-3965072,3965136-3965717	+
1000489	TSS	g1146	ctg1	3967361	3967506	3967506	+
1000490	TTS	g1146	ctg1	3968941	3969603	3968941	+
1000491	AE	g1146	ctg1	3968523	3968817	3968523-3968817	+
1000492	AE	g1146	ctg1	3968523	3968636	3968523-3968636	+
1000493	TSS	g1147	ctg1	3975955	3976524	3975955	-
1000494	TTS	g1147	ctg1	3970113	3970998	3970998	-
1000495	TSS	g1148	ctg1	3979245	3979294	3979245	-
1000496	TTS	g1148	ctg1	3976983	3977346	3977346	-
1000497	TSS	g1149	ctg1	3982274	3982315	3982315	+
1000498	TTS	g1149	ctg1	3983156	3983834	3983156	+
1000499	TSS	g115	ctg1	556223	556471	556471	+
1000500	TTS	g115	ctg1	560939	561631	560939	+
1000501	IR_ON	g115	ctg1	560691	560766	560679-560871	+
1000502	IR_OFF	g115	ctg1	560691	560766	560679-560691,560766-560871	+
1000503	TSS	g1151	ctg1	3988297	3988734	3988734	+
1000504	TTS	g1151	ctg1	3989364	3989440	3989364	+
1000505	TSS	g1152	ctg1	3986756	3986887	3986887	+
1000506	TSS	g1152	ctg1	3986756	3987048	3987048	+
1000507	TSS	g1152	ctg1	3986756	3987163	3987163	+
1000508	TSS	g1152	ctg1	3986756	3987788	3987788	+
1000509	TTS	g1152	ctg1	3992542	3992904	3992542	+
1000510	XSKIP_ON	g1152	ctg1	3987105	3987163	3987048,3987105-3987163,3987222	+
1000511	XSKIP_OFF	g1152	ctg1	3987105	3987163	39868873987666	+
1000512	XSKIP_ON	g1152	ctg1	3986942	3987163	3986887,3986942-3987163,3987222	+
1000511	XSKIP_OFF	g1152	ctg1	3986942	3987163	39868873987666	+
1000513	XSKIP_ON	g1152	ctg1	3986977	3987163	3986887,3986977-3987163,3987222	+
1000511	XSKIP_OFF	g1152	ctg1	3986977	3987163	39868873987666	+
1000514	XMSKIP_ON	g1152	ctg1	3986977	3987491	3986887,3986977-3987048,3987105-3987163,3987222-3987491,3987588	+
1000515	XMSKIP_OFF	g1152	ctg1	3986977	3987491	39868873987666	+
1000516	XMSKIP_ON	g1152	ctg1	3986942	3987163	3986887,3986942-3987048,3987105-3987163,3987222	+
1000515	XMSKIP_OFF	g1152	ctg1	3986942	3987163	39868873987666	+
1000517	XIR_ON	g1152	ctg1	3987163	3987222	3986942-3987788	+
1000518	XIR_OFF	g1152	ctg1	3987163	3987222	3987105-3987163,3987222-3987788	+
1000519	IR_ON	g1152	ctg1	3987909	3988004	3987845-3988116	+
1000520	IR_OFF	g1152	ctg1	3987909	3988004	3987845-3987909,3988004-3988116	+
1000521	IR_ON	g1152	ctg1	3987163	3987222	3986942-3987788	+
1000522	IR_OFF	g1152	ctg1	3987163	3987222	3986942-3987163,3987222-3987788	+
1000517	XIR_ON	g1152	ctg1	3987163	3987222	3986942-3987788	+
1000523	XIR_OFF	g1152	ctg1	3987163	3987222	3986977-3987163,3987222-3987788	+
1000524	XMIR_ON	g1152	ctg1	3987048	3987588	3986942-3987788	+
1000525	XMIR_OFF	g1152	ctg1	3987048	3987588	3986977-3987048,3987105-3987163,3987222-3987491,3987588-3987788	+
1000526	MIR_ON	g1152	ctg1	3987048	3987222	3986942-3987788	+
1000527	MIR_OFF	g1152	ctg1	3987048	3987222	3986942-3987048,3987105-3987163,3987222-3987788	+
1000528	IR_ON	g1152	ctg1	3987491	3987588	3987222-3987788	+
1000529	IR_OFF	g1152	ctg1	3987491	3987588	3987222-3987491,3987588-3987788	+
1000530	XIR_ON	g1152	ctg1	3987048	3987105	3986942-3987163	+
1000531	XIR_OFF	g1152	ctg1	3987048	3987105	3986977-3987048,3987105-3987163	+
1000532	IR_ON	g1152	ctg1	3987048	3987105	3986942-3987163	+
1000533	IR_OFF	g1152	ctg1	3987048	3987105	3986942-3987048,3987105-3987163	+
1000534	IR_ON	g1152	ctg1	3987048	3987105	3986977-3987163	+
1000535	IR_OFF	g1152	ctg1	3987048	3987105	3986977-3987048,3987105-3987163	+
1000536	XIR_ON	g1152	ctg1	3987048	3987105	3986977-3987163	+
1000537	XIR_OFF	g1152	ctg1	3987048	3987105	3986942-3987048,3987105-3987163	+
1000538	AE	g1152	ctg1	3986942	3987788	3986942-3987788	+
1000539	AE	g1152	ctg1	3987666	3987788	3987666-3987788	+
1000540	XAE	g1152	ctg1	3987222	3987788	3987222-3987788	+
1000541	XAE	g1152	ctg1	3987666	3987788	3987666-3987788	+
1000542	AE	g1152	ctg1	3986942	3987163	3986942-3987163	+
1000543	AE	g1152	ctg1	3986977	3987163	3986977-3987163	+
1000544	AE	g1152	ctg1	3986977	3987048	3986977-3987048	+
1000545	AE	g1152	ctg1	3986942	3987048	3986942-3987048	+
1000546	TSS	g1153	ctg1	3991895	3992249	3992249	+
1000547	TTS	g1153	ctg1	3992309	3992511	3992309	+
1000548	TSS	g1155	ctg1	3997372	3997577	3997372	-
1000549	TTS	g1155	ctg1	3994627	3994822	3994822	-
1000550	AE	g1155	ctg1	3996226	3997105	3996226-3997105	-
1000551	AE	g1155	ctg1	3996226	3997074	3996226-3997074	-
1000552	TSS	g1156	ctg1	3998334	3998400	3998400	+
1000553	TSS	g1156	ctg1	3998334	3998968	3998968	+
1000554	TTS	g1156	ctg1	3999029	3999053	3999029	+
1000555	IR_ON	g1156	ctg1	3998618	3998873	3998462-3998968	+
1000556	IR_OFF	g1156	ctg1	3998618	3998873	3998462-3998618,3998873-3998968	+
1000557	TSS	g1157	ctg1	4001795	4002539	4001795	-
1000558	TSS	g1157	ctg1	4001794	4002539	4001794	-
1000559	TTS	g1157	ctg1	4000613	4000721	4000721	-
1000560	TSS	g1158	ctg1	4005510	4005575	4005510	-
1000561	TTS	g1158	ctg1	4004396	4004639	4004639	-
1000562	TSS	g1159	ctg1	4006015	4007076	4006015	-
1000563	TTS	g1159	ctg1	4005687	4005715	4005715	-
1000564	TSS	g116	ctg1	563016	563047	563016	-
1000565	TTS	g116	ctg1	561986	562099	562099	-
1000566	TSS	g1160	ctg1	4020367	4020413	4020367	-
1000567	TTS	g1160	ctg1	4018139	4019271	4019271	-
1000568	TSS	g1162	ctg1	4024775	4024936	4024775	-
1000569	TTS	g1162	ctg1	4022031	4023386	4023386	-
1000570	TSS	g1163	ctg1	4025007	4025168	4025168	+
1000571	TTS	g1163	ctg1	4030330	4030960	4030330	+
1000572	IR_ON	g1163	ctg1	4028221	4028291	4027983-4028672	+
1000573	IR_OFF	g1163	ctg1	4028221	4028291	4027983-4028221,4028291-4028672	+
1000574	TSS	g1165	ctg1	4032017	4032144	4032144	+
1000575	TTS	g1165	ctg1	4034126	4034175	4034126	+
1000576	TSS	g1166	ctg1	4037281	4037928	4037281	-
1000577	TTS	g1166	ctg1	4034337	4034766	4034766	-
1000578	TSS	g1167	ctg1	4038405	4038407	4038407	+
1000579	TTS	g1167	ctg1	4040610	4040759	4040610	+
1000580	TSS	g1168	ctg1	4045192	4045601	4045192	-
1000581	TTS	g1168	ctg1	4041501	4041992	4041992	-
1000582	TSS	g1169	ctg1	4045811	4045999	4045999	+
1000583	TSS	g1169	ctg1	4045811	4046219	4046219	+
1000584	TTS	g1169	ctg1	4049056	4049299	4049056	+
1000585	IR_ON	g1169	ctg1	4046219	4046323	4046095-4046599	+
1000586	IR_OFF	g1169	ctg1	4046219	4046323	4046095-4046219,4046323-4046599	+
1000587	IR_ON	g1169	ctg1	4047142	4047202	4047075-4047540	+
1000588	IR_OFF	g1169	ctg1	4047142	4047202	4047075-4047142,4047202-4047540	+
1000585	IR_ON	g1169	ctg1	4046219	4046300	4046095-4046599	+
1000589	IR_OFF	g1169	ctg1	4046219	4046300	4046095-4046219,4046300-4046599	+
1000590	AE	g1169	ctg1	4046323	4046599	4046323-4046599	+
1000591	AE	g1169	ctg1	4046300	4046599	4046300-4046599	+
1000592	TSS	g117	ctg1	563366	563394	563394	+
1000593	TTS	g117	ctg1	565920	566025	565920	+
1000594	TSS	g1170	ctg1	4049625	4049741	4049741	+
1000595	TSS	g1170	ctg1	4049625	4049712	4049712	+
1000596	TTS	g1170	ctg1	4050614	4050724	4050614	+
1000597	XAE	g1170	ctg1	4049806	4049923	4049806-4049923	+
1000598	XAE	g1170	ctg1	4049765	4049923	4049765-4049923	+
1000599	XAE	g1170	ctg1	4049772	4049923	4049772-4049923	+
1000600	XAE	g1170	ctg1	4049810	4049923	4049810-4049923	+
1000601	TSS	g1171	ctg1	4053961	4054654	4053961	-
1000602	TTS	g1171	ctg1	4050881	4050898	4050898	-
1000603	TSS	g1172	ctg1	4054852	4055016	4055016	+
1000604	TTS	g1172	ctg1	4062322	4062572	4062322	+
1000605	IR_ON	g1172	ctg1	4061102	4061161	4060981-4061243	+
1000606	IR_OFF	g1172	ctg1	4061102	4061161	4060981-4061102,4061161-4061243	+
1000607	XIR_ON	g1172	ctg1	4061102	4061161	4060988-4061243	+
1000608	XIR_OFF	g1172	ctg1	4061102	4061161	4060981-4061102,4061161-4061243	+
1000609	XAE	g1172	ctg1	4055114	4055197	4055114-4055197	+
1000610	XAE	g1172	ctg1	4055114	4055153	4055114-4055153	+
1000611	XAE	g1172	ctg1	4055255	4055369	4055255-4055369	+
1000612	XAE	g1172	ctg1	4055211	4055369	4055211-4055369	+
1000613	AE	g1172	ctg1	4061296	4061456	4061296-4061456	+
1000614	AE	g1172	ctg1	4061316	4061456	4061316-4061456	+
1000615	AE	g1172	ctg1	4061735	4061801	4061735-4061801	+
1000616	AE	g1172	ctg1	4061712	4061801	4061712-4061801	+
1000617	XAE	g1172	ctg1	4060825	4060910	4060825-4060910	+
1000618	XAE	g1172	ctg1	4060825	4060935	4060825-4060935	+
1000619	TSS	g1173	ctg1	4065106	4065213	4065106	-
1000620	TSS	g1173	ctg1	4064624	4065213	4064624	-
1000621	TSS	g1173	ctg1	4065100	4065213	4065100	-
1000622	TTS	g1173	ctg1	4062753	4063574	4063574	-
1000623	XIR_ON	g1173	ctg1	4064561	4064624	4064495-4065047	-
1000624	XIR_OFF	g1173	ctg1	4064561	4064624	4064495-4064561,4064624-4065213	-
1000625	XAE	g1173	ctg1	4064495	4065047	4064495-4065047	-
1000626	XAE	g1173	ctg1	4064495	4064561	4064495-4064561	-
1000627	TSS	g1174	ctg1	4069193	4069245	4069245	+
1000628	TTS	g1174	ctg1	4072272	4072586	4072272	+
1000629	TSS	g1175	ctg1	4073938	4074436	4074436	+
1000630	TSS	g1175	ctg1	4074324	4074437	4074437	+
1000631	TTS	g1175	ctg1	4074851	4075092	4074851	+
1000632	TSS	g1176	ctg1	4079672	4079814	4079814	+
1000633	TTS	g1176	ctg1	4080361	4080658	4080361	+
1000634	TSS	g1177	ctg1	4085639	4085818	4085639	-
1000635	TTS	g1177	ctg1	4084414	4084756	4084756	-
1000636	TSS	g1178	ctg1	4087082	4087551	4087551	+
1000637	TTS	g1178	ctg1	4088976	4090921	4088976	+
1000638	TTS	g1178	ctg1	4088971	4090921	4088971	+
1000639	XIR_ON	g1178	ctg1	4088685	4088820	4088578-4088874	+
1000640	XIR_OFF	g1178	ctg1	4088685	4088820	4088578-4088685,4088820-4088914	+
1000639	XIR_ON	g1178	ctg1	4088751	4088820	4088578-4088874	+
1000641	XIR_OFF	g1178	ctg1	4088751	4088820	4088578-4088751,4088820-4088914	+
1000642	IR_ON	g1178	ctg1	4088685	4088820	4088578-4088874	+
1000643	IR_OFF	g1178	ctg1	4088685	4088820	4088578-4088685,4088820-4088874	+
1000639	XIR_ON	g1178	ctg1	4088685	4088820	4088578-4088874	+
1000644	XIR_OFF	g1178	ctg1	4088685	4088820	4088578-4088685,4088820-4088868	+
1000639	XIR_ON	g1178	ctg1	4088751	4088820	4088578-4088874	+
1000645	XIR_OFF	g1178	ctg1	4088751	4088820	4088578-4088751,4088820-4088868	+
1000646	AE	g1178	ctg1	4088578	4088685	4088578-4088685	+
1000647	AE	g1178	ctg1	4088578	4088751	4088578-4088751	+
1000648	XAE	g1178	ctg1	4088820	4088914	4088820-4088914	+
1000649	XAE	g1178	ctg1	4088820	4088874	4088820-4088874	+
1000650	AE	g1178	ctg1	4088820	4088914	4088820-4088914	+
1000651	AE	g1178	ctg1	4088820	4088868	4088820-4088868	+
1000652	TSS	g118	ctg1	574423	574672	574423	-
1000653	TSS	g118	ctg1	574499	574672	574499	-
1000654	TTS	g118	ctg1	566255	566515	566515	-
1000655	XSKIP_ON	g118	ctg1	574423	574437	574360,574423-574437,574499	-
1000656	XSKIP_OFF	g118	ctg1	574423	574437	574354574499	-
1000657	IR_ON	g118	ctg1	573974	574022	573929-574191	-
1000658	IR_OFF	g118	ctg1	573974	574022	573929-573974,574022-574191	-
1000659	TSS	g1180	ctg1	4094230	4094374	4094230	-
1000660	TTS	g1180	ctg1	4092193	4092328	4092328	-
1000661	TSS	g1181	ctg1	4094891	4095245	4095245	+
1000662	TTS	g1181	ctg1	4098069	4098215	4098069	+
1000663	AE	g1181	ctg1	4096292	4096474	4096292-4096474	+
1000664	AE	g1181	ctg1	4096276	4096474	4096276-4096474	+
1000665	TSS	g1182	ctg1	4096872	4096944	4096944	+
1000666	TTS	g1182	ctg1	4097761	4098060	4097761	+
1000667	TSS	g1183	ctg1	4100050	4100220	4100220	+
1000668	TTS	g1183	ctg1	4103860	4104492	4103860	+
1000669	TSS	g1184	ctg1	4123769	4123933	4123769	-
1000670	TTS	g1184	ctg1	4122181	4122336	4122336	-
1000671	TSS	g1185	ctg1	4128198	4128412	4128198	-
1000672	TTS	g1185	ctg1	4125969	4127189	4127189	-
1000673	IR_ON	g1185	ctg1	4127326	4127386	4127238-4127691	-
1000674	IR_OFF	g1185	ctg1	4127326	4127386	4127238-4127326,4127386-4127691	-
1000675	TSS	g1186	ctg1	4128664	4128683	4128683	+
1000676	TTS	g1186	ctg1	4133816	4134143	4133816	+
1000677	TSS	g1187	ctg1	4136322	4136702	4136322	-
1000678	TTS	g1187	ctg1	4134372	4135054	4135054	-
1000679	TSS	g1188	ctg1	4137737	4137775	4137775	+
1000680	TTS	g1188	ctg1	4138372	4138521	4138372	+
1000681	TSS	g1189	ctg1	4139054	4139209	4139209	+
1000682	TTS	g1189	ctg1	4140973	4141253	4140973	+
1000683	TSS	g119	ctg1	583939	584216	583939	-
1000684	TTS	g119	ctg1	575620	576208	575620	+
1000685	TSS	g1190	ctg1	4141496	4141993	4141993	+
1000686	TTS	g1190	ctg1	4145278	4145390	4145278	+
1000687	SKIP_ON	g1190	ctg1	4144016	4144084	4143960,4144016-4144084,4144140	+
1000688	SKIP_OFF	g1190	ctg1	4144016	4144084	41439604144140	+
1000689	TSS	g1191	ctg1	4147639	4148342	4147639	-
1000690	TTS	g1191	ctg1	4145469	4146010	4146010	-
1000691	AE	g1191	ctg1	4147491	4147586	4147491-4147586	-
1000692	AE	g1191	ctg1	4147491	4147562	4147491-4147562	-
1000693	TSS	g1192	ctg1	4150010	4150180	4150180	+
1000694	TTS	g1192	ctg1	4152143	4152185	4152143	+
1000695	TSS	g1193	ctg1	4159470	4159503	4159470	-
1000696	TTS	g1193	ctg1	4152401	4152605	4152605	-
1000697	TSS	g1195	ctg1	4160992	4161015	4161015	+
1000698	TTS	g1195	ctg1	4161373	4161576	4161373	+
1000699	TSS	g1196	ctg1	4161912	4162527	4162527	+
1000700	TTS	g1196	ctg1	4166730	4167441	4166730	+
1000701	TSS	g1197	ctg1	4170488	4170754	4170754	+
1000702	TSS	g1197	ctg1	4170488	4170950	4170950	+
1000703	TTS	g1197	ctg1	4172577	4172756	4172577	+
1000704	TSS	g1198	ctg1	4173000	4173143	4173143	+
1000705	TTS	g1198	ctg1	4173549	4173842	4173549	+
1000706	TSS	g1199	ctg1	4186455	4187843	4187843	+
1000707	TSS	g1199	ctg1	4186817	4187218	4187218	+
1000708	TTS	g1199	ctg1	4188229	4189034	4188229	+
1000709	SKIP_ON	g1199	ctg1	4187445	4187571	4187218,4187445-4187571,4187713	+
1000710	SKIP_OFF	g1199	ctg1	4187445	4187571	41872184187713	+
1000711	IR_ON	g1199	ctg1	4188055	4188126	4187925-4188135	+
1000712	IR_OFF	g1199	ctg1	4188055	4188126	4187925-4188055,4188126-4188135	+
1000713	TSS	g12	ctg1	55368	55370	55368	-
1000714	TTS	g12	ctg1	54665	54726	54726	-
1000715	TSS	g120	ctg1	585699	585770	585770	+
1000716	TTS	g120	ctg1	586694	586875	586694	+
1000717	TSS	g1200	ctg1	4193324	4193551	4193324	-
1000718	TTS	g1200	ctg1	4191886	4192311	4192311	-
1000719	TSS	g1201	ctg1	4193810	4193906	4193906	+
1000720	TTS	g1201	ctg1	4195804	4196070	4195804	+
1000721	TSS	g1202	ctg1	4193752	4193906	4193906	+
1000722	TTS	g1202	ctg1	4199890	4199987	4199890	+
1000723	IR_ON	g1202	ctg1	4196904	4196961	4196460-4197794	+
1000724	IR_OFF	g1202	ctg1	4196904	4196961	4196460-4196904,4196961-4197794	+
1000725	TSS	g1203	ctg1	4200961	4201330	4200961	-
1000726	TTS	g1203	ctg1	4200117	4200751	4200751	-
1000727	TTS	g1203	ctg1	4200752	4200789	4200789	-
1000728	TSS	g1204	ctg1	4201413	4201830	4201830	+
1000729	TSS	g1204	ctg1	4202128	4202570	4202570	+
1000730	TTS	g1204	ctg1	4203128	4203426	4203128	+
1000731	TSS	g1205	ctg1	4204406	4204899	4204406	-
1000732	TTS	g1205	ctg1	4204246	4204312	4204312	-
1000733	TSS	g1206	ctg1	4208408	4208813	4208408	-
1000734	TTS	g1206	ctg1	4205372	4205427	4205427	-
1000735	TTS	g1206	ctg1	4205372	4205430	4205430	-
1000736	TSS	g1207	ctg1	4208408	4208635	4208408	-
1000737	TTS	g1207	ctg1	4206472	4206744	4206744	-
1000738	TSS	g1208	ctg1	4210794	4210987	4210794	-
1000739	TTS	g1208	ctg1	4208929	4209407	4209407	-
1000740	TSS	g1209	ctg1	4213628	4213821	4213628	-
1000741	TTS	g1209	ctg1	4211424	4211974	4211974	-
1000742	TSS	g121	ctg1	589790	590450	589790	-
1000743	TTS	g121	ctg1	587055	588614	588614	-
1000744	TTS	g121	ctg1	587055	589416	589416	-
1000745	TTS	g121	ctg1	587325	588418	588418	-
1000746	SKIP_ON	g121	ctg1	589493	589619	589416,589493-589619,589693	-
1000747	SKIP_OFF	g121	ctg1	589493	589619	589416589693	-
1000748	IR_ON	g121	ctg1	589619	589693	589493-589709	-
1000749	IR_OFF	g121	ctg1	589619	589693	589493-589619,589693-589709	-
1000750	AE	g121	ctg1	589493	589709	589493-589709	-
1000751	AE	g121	ctg1	589693	589709	589693-589709	-
1000752	TSS	g1210	ctg1	4224534	4224706	4224534	-
1000753	TTS	g1210	ctg1	4215171	4215430	4215430	-
1000754	TSS	g1211	ctg1	4226624	4226926	4226926	+
1000755	TTS	g1211	ctg1	4232954	4233267	4232954	+
1000756	TSS	g1212	ctg1	4235394	4235856	4235394	-
1000757	TTS	g1212	ctg1	4233721	4233850	4233850	-
1000758	TSS	g1213	ctg1	4235994	4236158	4236158	+
1000759	TSS	g1213	ctg1	4235994	4236162	4236162	+
1000760	TSS	g1213	ctg1	4237298	4237349	4237349	+
1000761	TTS	g1213	ctg1	4238557	4238638	4238557	+
1000762	IR_ON	g1213	ctg1	4237349	4237405	4237234-4237487	+
1000763	IR_OFF	g1213	ctg1	4237349	4237405	4237234-4237349,4237405-4237487	+
1000764	XIR_ON	g1213	ctg1	4237349	4237405	4237234-4237487	+
1000765	XIR_OFF	g1213	ctg1	4237349	4237405	4237298-4237349,4237405-4237487	+
1000766	AE	g1213	ctg1	4236277	4236359	4236277-4236359	+
1000767	AE	g1213	ctg1	4236219	4236359	4236219-4236359	+
1000768	XAE	g1213	ctg1	4236277	4236359	4236277-4236359	+
1000769	XAE	g1213	ctg1	4236219	4236359	4236219-4236359	+
1000770	TSS	g1214	ctg1	4241100	4241282	4241100	-
1000771	TTS	g1214	ctg1	4239209	4239495	4239495	-
1000772	TSS	g1215	ctg1	4253962	4254235	4253962	-
1000773	TTS	g1215	ctg1	4243227	4243802	4243802	-
1000774	TTS	g1215	ctg1	4243227	4244109	4244109	-
1000775	AE	g1215	ctg1	4244456	4244849	4244456-4244849	-
1000776	AE	g1215	ctg1	4244456	4244859	4244456-4244859	-
1000777	TSS	g1218	ctg1	4254380	4255177	4255177	+
1000778	TTS	g1218	ctg1	4257219	4257298	4257219	+
1000779	IR_ON	g1218	ctg1	4255262	4255310	4255240-4255334	+
1000780	IR_OFF	g1218	ctg1	4255262	4255310	4255240-4255262,4255310-4255334	+
1000781	TSS	g122	ctg1	597859	597920	597859	-
1000782	TTS	g122	ctg1	590651	591358	591358	-
1000783	TSS	g1220	ctg1	4260411	4260456	4260411	-
1000784	TTS	g1220	ctg1	4257674	4257793	4257793	-
1000785	IR_ON	g1220	ctg1	4257948	4258031	4257869-4258092	-
1000786	IR_OFF	g1220	ctg1	4257948	4258031	4257869-4257948,4258031-4258092	-
1000787	TSS	g1221	ctg1	4261361	4261431	4261431	+
1000788	TTS	g1221	ctg1	4262402	4262560	4262402	+
1000789	TSS	g1222	ctg1	4270839	4272134	4272134	+
1000790	TTS	g1222	ctg1	4273769	4274787	4273769	+
1000791	TSS	g1224	ctg1	4282676	4282902	4282676	-
1000792	TTS	g1224	ctg1	4277540	4277662	4277662	-
1000793	TSS	g1225	ctg1	4285206	4285230	4285206	-
1000794	TTS	g1225	ctg1	4284278	4284675	4284675	-
1000795	TSS	g1226	ctg1	4286976	4288089	4286976	-
1000796	TTS	g1226	ctg1	4286262	4286365	4286365	-
1000797	TSS	g1227	ctg1	4289334	4290432	4289334	-
1000798	TTS	g1227	ctg1	4288956	4289260	4289260	-
1000799	TSS	g1228	ctg1	4290918	4291106	4291106	+
1000800	TTS	g1228	ctg1	4293431	4293543	4293431	+
1000801	TSS	g1229	ctg1	4294773	4294787	4294773	-
1000802	TTS	g1229	ctg1	4293970	4294005	4294005	-
1000803	TSS	g123	ctg1	598538	598852	598852	+
1000804	TTS	g123	ctg1	599753	599797	599753	+
1000805	TSS	g1230	ctg1	4294788	4295435	4295435	+
1000806	TTS	g1230	ctg1	4296414	4296675	4296414	+
1000807	TSS	g1231	ctg1	4297086	4297330	4297330	+
1000808	TTS	g1231	ctg1	4297423	4298698	4297423	+
1000809	TSS	g1232	ctg1	4298794	4300389	4298794	-
1000810	TTS	g1232	ctg1	4298602	4298711	4298711	-
1000811	TSS	g1233	ctg1	4301771	4302404	4301771	-
1000812	TTS	g1233	ctg1	4301169	4301210	4301210	-
1000813	TSS	g1234	ctg1	4305467	4305685	4305467	-
1000814	TTS	g1234	ctg1	4303897	4304008	4304008	-
1000815	TSS	g1235	ctg1	4305912	4305961	4305961	+
1000816	TTS	g1235	ctg1	4310117	4310275	4310117	+
1000817	TSS	g1236	ctg1	4311457	4311648	4311648	+
1000818	TSS	g1236	ctg1	4311457	4311652	4311652	+
1000819	TTS	g1236	ctg1	4311875	4312359	4311875	+
1000820	TSS	g1237	ctg1	4313915	4313975	4313915	-
1000821	TTS	g1237	ctg1	4312598	4312929	4312929	-
1000822	IR_ON	g1237	ctg1	4313084	4313157	4312984-4313449	-
1000823	IR_OFF	g1237	ctg1	4313084	4313157	4312984-4313084,4313157-4313449	-
1000824	TSS	g1238	ctg1	4314915	4314966	4314915	-
1000825	TTS	g1238	ctg1	4314037	4314301	4314301	-
1000826	TSS	g1239	ctg1	4315114	4315121	4315121	+
1000827	TTS	g1239	ctg1	4315792	4315966	4315792	+
1000828	TSS	g1240	ctg1	4316648	4317134	4317134	+
1000829	TTS	g1240	ctg1	4317195	4318693	4317195	+
1000830	TSS	g1241	ctg1	4316255	4316434	4316434	+
1000831	TTS	g1241	ctg1	4321545	4321807	4321545	+
1000832	TSS	g1242	ctg1	4324302	4324720	4324302	-
1000833	TTS	g1242	ctg1	4322169	4323025	4323025	-
1000834	TSS	g1245	ctg1	4334819	4335147	4334819	-
1000835	TTS	g1245	ctg1	4325052	4325343	4325343	-
1000836	TSS	g1246	ctg1	4335323	4335696	4335696	+
1000837	TTS	g1246	ctg1	4336602	4336657	4336602	+
1000838	TSS	g1247	ctg1	4340588	4341127	4340588	-
1000839	TTS	g1247	ctg1	4338273	4338839	4338839	-
1000840	TSS	g1248	ctg1	4346742	4346867	4346867	+
1000841	TSS	g1248	ctg1	4346768	4347047	4347047	+
1000842	TTS	g1248	ctg1	4348353	4348681	4348353	+
1000843	TSS	g1249	ctg1	4353872	4353916	4353872	-
1000844	TTS	g1249	ctg1	4350261	4351723	4351723	-
1000845	TTS	g1249	ctg1	4350261	4350387	4350387	-
1000846	TSS	g125	ctg1	605078	605551	605078	-
1000847	TTS	g125	ctg1	590651	591016	591016	-
1000848	TSS	g1250	ctg1	4355307	4355331	4355307	-
1000849	TTS	g1250	ctg1	4354361	4354572	4354572	-
1000850	TSS	g1251	ctg1	4355525	4356037	4356037	+
1000851	TSS	g1251	ctg1	4355525	4355623	4355623	+
1000852	TTS	g1251	ctg1	4357949	4358063	4357949	+
1000853	TSS	g1252	ctg1	4358429	4358672	4358672	+
1000854	TTS	g1252	ctg1	4360556	4360672	4360556	+
1000855	TSS	g1253	ctg1	4358416	4358672	4358672	+
1000856	TTS	g1253	ctg1	4366496	4367125	4366496	+
1000857	TSS	g1254	ctg1	4371955	4372260	4371955	-
1000858	TTS	g1254	ctg1	4367363	4368445	4368445	-
1000859	TTS	g1254	ctg1	4367363	4367667	4367667	-
1000860	TSS	g1255	ctg1	4374719	4374842	4374719	-
1000861	TTS	g1255	ctg1	4373391	4374113	4374113	-
1000862	TSS	g1256	ctg1	4376949	4377087	4376949	-
1000863	TTS	g1256	ctg1	4372381	4372691	4372691	-
1000864	TSS	g1257	ctg1	4380440	4380512	4380440	-
1000865	TSS	g1257	ctg1	4380409	4380512	4380409	-
1000866	TTS	g1257	ctg1	4378012	4378277	4378277	-
1000867	TSS	g1258	ctg1	4385008	4385430	4385008	-
1000868	TTS	g1258	ctg1	4382380	4384057	4384057	-
1000869	TTS	g1258	ctg1	4382380	4384066	4384066	-
1000870	TTS	g1258	ctg1	4382380	4384171	4384171	-
1000871	TSS	g126	ctg1	606730	606940	606730	-
1000872	TTS	g126	ctg1	605794	606049	606049	-
1000873	TTS	g126	ctg1	605869	605893	605893	-
1000874	TSS	g1260	ctg1	4391424	4391563	4391424	-
1000875	TTS	g1260	ctg1	4389212	4389685	4389685	-
1000876	TTS	g1260	ctg1	4389212	4389386	4389386	-
1000877	IR_ON	g1260	ctg1	4390620	4390677	4390116-4391084	-
1000878	IR_OFF	g1260	ctg1	4390620	4390677	4390116-4390620,4390677-4391084	-
1000877	IR_ON	g1260	ctg1	4390461	4390531	4390116-4391084	-
1000879	IR_OFF	g1260	ctg1	4390461	4390531	4390116-4390461,4390531-4391084	-
1000880	XIR_ON	g1260	ctg1	4390461	4390531	4390116-4390620	-
1000881	XIR_OFF	g1260	ctg1	4390461	4390531	4390116-4390461,4390531-4391084	-
1000882	AE	g1260	ctg1	4389756	4390062	4389756-4390062	-
1000883	AE	g1260	ctg1	4389756	4390050	4389756-4390050	-
1000884	XAE	g1260	ctg1	4390116	4390620	4390116-4390620	-
1000885	XAE	g1260	ctg1	4390116	4390461	4390116-4390461	-
1000886	TSS	g1261	ctg1	4393793	4393891	4393793	-
1000887	TTS	g1261	ctg1	4392736	4392955	4392955	-
1000888	TSS	g1262	ctg1	4394094	4394130	4394130	+
1000889	TTS	g1262	ctg1	4394365	4396187	4394365	+
1000890	TSS	g1263	ctg1	4398169	4398636	4398169	-
1000891	TTS	g1263	ctg1	4396554	4396698	4396698	-
1000892	TSS	g1264	ctg1	4399430	4399532	4399532	+
1000893	TTS	g1264	ctg1	4400133	4400362	4400133	+
1000894	TTS	g1264	ctg1	4400177	4400362	4400177	+
1000895	XAE	g1264	ctg1	4399964	4400080	4399964-4400080	+
1000896	XAE	g1264	ctg1	4399964	4400109	4399964-4400109	+
1000897	TSS	g1265	ctg1	4402662	4403133	4403133	+
1000898	TTS	g1265	ctg1	4406622	4407758	4406622	+
1000899	TTS	g1265	ctg1	4406637	4407867	4406637	+
1000900	TSS	g1267	ctg1	4409937	4410000	4409937	-
1000901	TSS	g1267	ctg1	4409954	4410000	4409954	-
1000902	TTS	g1267	ctg1	4408885	4409741	4409741	-
1000903	XAE	g1267	ctg1	4409802	4409881	4409802-4409881	-
1000904	XAE	g1267	ctg1	4409802	4409931	4409802-4409931	-
1000905	TSS	g1268	ctg1	4412359	4414265	4412359	-
1000906	TTS	g1268	ctg1	4410264	4411095	4411095	-
1000907	TSS	g1269	ctg1	4415432	4416230	4415432	-
1000908	TTS	g1269	ctg1	4414664	4415339	4415339	-
1000909	TTS	g1269	ctg1	4414664	4415679	4415679	-
1000910	TSS	g127	ctg1	607115	607380	607380	+
1000911	TTS	g127	ctg1	609793	609860	609793	+
1000912	TTS	g127	ctg1	609765	609860	609765	+
1000913	IR_ON	g127	ctg1	609226	609285	608995-609712	+
1000914	IR_OFF	g127	ctg1	609226	609285	608995-609226,609285-609712	+
1000915	TSS	g1270	ctg1	4416492	4416839	4416839	+
1000916	TSS	g1270	ctg1	4416492	4417042	4417042	+
1000917	TSS	g1270	ctg1	4416492	4416587	4416587	+
1000918	TTS	g1270	ctg1	4418399	4418662	4418399	+
1000919	AE	g1270	ctg1	4416936	4417042	4416936-4417042	+
1000920	AE	g1270	ctg1	4416969	4417042	4416969-4417042	+
1000921	TSS	g1271	ctg1	4418922	4419108	4419108	+
1000922	TTS	g1271	ctg1	4420039	4420455	4420039	+
1000923	TSS	g1272	ctg1	4421098	4421248	4421248	+
1000924	TTS	g1272	ctg1	4421335	4422969	4421335	+
1000925	TSS	g1273	ctg1	4425557	4425860	4425557	-
1000926	TTS	g1273	ctg1	4423070	4424123	4424123	-
1000927	IR_ON	g1273	ctg1	4425356	4425430	4424186-4425503	-
1000928	IR_OFF	g1273	ctg1	4425356	4425430	4424186-4425356,4425430-4425503	-
1000929	TSS	g1275	ctg1	4432204	4432478	4432204	-
1000930	TTS	g1275	ctg1	4427989	4428347	4428347	-
1000931	TSS	g1276	ctg1	4437057	4438334	4437057	-
1000932	TTS	g1276	ctg1	4432600	4432758	4432758	-
1000933	TSS	g1278	ctg1	4440920	4441503	4441503	+
1000934	TSS	g1278	ctg1	4440920	4441507	4441507	+
1000935	TTS	g1278	ctg1	4445186	4447032	4445186	+
1000936	TSS	g1279	ctg1	4449103	4449673	4449673	+
1000937	TTS	g1279	ctg1	4449728	4450554	4449728	+
1000938	TSS	g1281	ctg1	4456775	4456846	4456775	-
1000939	TTS	g1281	ctg1	4451080	4451792	4451792	-
1000940	XSKIP_ON	g1281	ctg1	4456457	4456506	4456400,4456457-4456506,4456619	-
1000941	XSKIP_OFF	g1281	ctg1	4456457	4456506	44563974456619	-
1000942	IR_ON	g1281	ctg1	4455838	4455898	4455541-4456133	-
1000943	IR_OFF	g1281	ctg1	4455838	4455898	4455541-4455838,4455898-4456133	-
1000944	TSS	g1283	ctg1	4459306	4459433	4459433	+
1000945	TTS	g1283	ctg1	4463949	4464146	4463949	+
1000946	SKIP_ON	g1283	ctg1	4463167	4463196	4463071,4463167-4463196,4463280	+
1000947	SKIP_OFF	g1283	ctg1	4463167	4463196	44630714463280	+
1000948	TSS	g1284	ctg1	4466160	4466371	4466160	-
1000949	TTS	g1284	ctg1	4464162	4466100	4466100	-
1000950	TSS	g1285	ctg1	4466459	4466898	4466898	+
1000951	TTS	g1285	ctg1	4469109	4470295	4469109	+
1000952	TTS	g1285	ctg1	4469926	4470295	4469926	+
1000953	XIR_ON	g1285	ctg1	4468766	4469109	4468750-4469874	+
1000954	XIR_OFF	g1285	ctg1	4468766	4469109	4468750-4468766,4469109-4470295	+
1000955	XAE	g1285	ctg1	4468750	4468766	4468750-4468766	+
1000956	XAE	g1285	ctg1	4468750	4469874	4468750-4469874	+
1000957	TSS	g1286	ctg1	4472470	4474367	4474367	+
1000958	TSS	g1286	ctg1	4474393	4475700	4475700	+
1000959	TTS	g1286	ctg1	4475771	4477772	4475771	+
1000960	TSS	g1287	ctg1	4478017	4478500	4478500	+
1000961	TTS	g1287	ctg1	4481467	4481732	4481467	+
1000962	TSS	g1288	ctg1	4484118	4484699	4484699	+
1000963	TTS	g1288	ctg1	4490157	4490635	4490157	+
1000964	TSS	g1289	ctg1	4491402	4491567	4491402	-
1000965	TTS	g1289	ctg1	4490869	4491347	4491347	-
1000966	TSS	g1290	ctg1	4491674	4493227	4493227	+
1000967	TSS	g1290	ctg1	4491674	4491747	4491747	+
1000968	TTS	g1290	ctg1	4493320	4493942	4493320	+
1000969	TSS	g1291	ctg1	4498056	4498252	4498056	-
1000970	TSS	g1291	ctg1	4498052	4498252	4498052	-
1000971	TTS	g1291	ctg1	4494501	4494984	4494984	-
1000972	TSS	g1292	ctg1	4499424	4500012	4500012	+
1000973	TTS	g1292	ctg1	4502132	4502143	4502132	+
1000974	TSS	g1293	ctg1	4507077	4507265	4507077	-
1000975	TTS	g1293	ctg1	4503947	4504142	4504142	-
1000976	TTS	g1293	ctg1	4503947	4504379	4504379	-
1000977	IR_ON	g1293	ctg1	4504652	4504827	4504467-4505080	-
1000978	IR_OFF	g1293	ctg1	4504652	4504827	4504467-4504652,4504827-4505080	-
1000979	IR_ON	g1293	ctg1	4506805	4506876	4506553-4507015	-
1000980	IR_OFF	g1293	ctg1	4506805	4506876	4506553-4506805,4506876-4507015	-
1000979	IR_ON	g1293	ctg1	4506808	4506876	4506553-4507015	-
1000981	IR_OFF	g1293	ctg1	4506808	4506876	4506553-4506808,4506876-4507015	-
1000982	TSS	g1294	ctg1	4512573	4512764	4512573	-
1000983	TTS	g1294	ctg1	4508529	4509450	4509450	-
1000984	TSS	g1296	ctg1	4513671	4514301	4514301	+
1000985	TSS	g1296	ctg1	4513671	4513920	4513920	+
1000986	TTS	g1296	ctg1	4518287	4519492	4518287	+
1000987	XIR_ON	g1296	ctg1	4516180	4516237	4516141-4516254	+
1000988	XIR_OFF	g1296	ctg1	4516180	4516237	4516141-4516180,4516237-4516294	+
1000989	TSS	g1297	ctg1	4521374	4521426	4521426	+
1000990	TTS	g1297	ctg1	4522134	4522641	4522134	+
1000991	TSS	g1298	ctg1	4522780	4523219	4523219	+
1000992	TTS	g1298	ctg1	4523995	4524150	4523995	+
1000993	TSS	g1299	ctg1	4524352	4525267	4524352	-
1000994	TTS	g1299	ctg1	4524169	4524287	4524287	-
1000995	TSS	g13	ctg1	87100	87326	87326	+
1000996	TSS	g13	ctg1	100798	101280	101280	+
1000997	TSS	g13	ctg1	100798	101378	101378	+
1000998	TTS	g13	ctg1	105882	106390	105882	+
1000999	TSS	g130	ctg1	615078	615618	615618	+
1001000	TTS	g130	ctg1	616655	617376	616655	+
1001001	TSS	g1300	ctg1	4527425	4527742	4527425	-
1001002	TTS	g1300	ctg1	4525602	4525924	4525924	-
1001003	TSS	g1301	ctg1	4528061	4528087	4528087	+
1001004	TTS	g1301	ctg1	4528533	4528844	4528533	+
1001005	TSS	g1302	ctg1	4529489	4531709	4531709	+
1001006	TTS	g1302	ctg1	4531773	4532000	4531773	+
1001007	TSS	g1303	ctg1	4533787	4533955	4533787	-
1001008	TTS	g1303	ctg1	4532305	4532532	4532532	-
1001009	TSS	g1304	ctg1	4535991	4536172	4535991	-
1001010	TTS	g1304	ctg1	4534157	4534311	4534311	-
1001011	TSS	g1305	ctg1	4536239	4537499	4537499	+
1001012	TTS	g1305	ctg1	4541740	4542483	4541740	+
1001013	XSKIP_ON	g1305	ctg1	4538645	4538701	4538585,4538645-4538701,4538755	+
1001014	XSKIP_OFF	g1305	ctg1	4538645	4538701	45384904538755	+
1001015	XIR_ON	g1305	ctg1	4538266	4538349	4538067-4538490	+
1001016	XIR_OFF	g1305	ctg1	4538266	4538349	4538067-4538266,4538349-4538585	+
1001017	IR_ON	g1305	ctg1	4538266	4538349	4538067-4538585	+
1001018	IR_OFF	g1305	ctg1	4538266	4538349	4538067-4538266,4538349-4538585	+
1001019	TSS	g1306	ctg1	4547752	4547962	4547752	-
1001020	TTS	g1306	ctg1	4542777	4543374	4543374	-
1001021	TSS	g1307	ctg1	4548143	4548415	4548415	+
1001022	TSS	g1307	ctg1	4548143	4548244	4548244	+
1001023	TTS	g1307	ctg1	4553959	4554404	4553959	+
1001024	XAE	g1307	ctg1	4549241	4549280	4549241-4549280	+
1001025	XAE	g1307	ctg1	4549241	4549269	4549241-4549269	+
1001026	XAE	g1307	ctg1	4549333	4549449	4549333-4549449	+
1001027	XAE	g1307	ctg1	4549371	4549449	4549371-4549449	+
1001028	TSS	g1308	ctg1	4560001	4560302	4560001	-
1001029	TTS	g1308	ctg1	4555890	4556331	4556331	-
1001030	TSS	g1309	ctg1	4560581	4560704	4560704	+
1001031	TTS	g1309	ctg1	4565861	4566204	4565861	+
1001032	IR_ON	g1309	ctg1	4560882	4560934	4560760-4564233	+
1001033	IR_OFF	g1309	ctg1	4560882	4560934	4560760-4560882,4560934-4564233	+
1001034	TSS	g131	ctg1	617884	619245	617884	-
1001035	TTS	g131	ctg1	617781	617823	617823	-
1001036	TSS	g1310	ctg1	4596002	4596107	4596107	+
1001037	TTS	g1310	ctg1	4597041	4597247	4597041	+
1001038	TSS	g1311	ctg1	4596002	4596107	4596107	+
1001039	TTS	g1311	ctg1	4599169	4599492	4599169	+
1001040	TSS	g1313	ctg1	4602148	4602448	4602148	-
1001041	TTS	g1313	ctg1	4599257	4600343	4600343	-
1001042	TTS	g1313	ctg1	4599257	4601894	4601894	-
1001043	IR_ON	g1313	ctg1	4600955	4601685	4600400-4601894	-
1001044	IR_OFF	g1313	ctg1	4600955	4601685	4600400-4600955,4601685-4601894	-
1001043	IR_ON	g1313	ctg1	4601375	4601685	4600400-4601894	-
1001045	IR_OFF	g1313	ctg1	4601375	4601685	4600400-4601375,4601685-4601894	-
1001043	IR_ON	g1313	ctg1	4601636	4601685	4600400-4601894	-
1001046	IR_OFF	g1313	ctg1	4601636	4601685	4600400-4601636,4601685-4601894	-
1001047	AE	g1313	ctg1	4600400	4600955	4600400-4600955	-
1001048	AE	g1313	ctg1	4600400	4601375	4600400-4601375	-
1001049	AE	g1313	ctg1	4600400	4601636	4600400-4601636	-
1001050	TSS	g1314	ctg1	4606192	4606254	4606192	-
1001051	TTS	g1314	ctg1	4602589	4603008	4603008	-
1001052	TSS	g1315	ctg1	4609333	4609776	4609776	+
1001053	TSS	g1315	ctg1	4609333	4610410	4610410	+
1001054	TTS	g1315	ctg1	4614859	4614954	4614859	+
1001055	XSKIP_ON	g1315	ctg1	4611032	4611221	4610975,4611032-4611221,4611284	+
1001056	XSKIP_OFF	g1315	ctg1	4611032	4611221	46109754611245	+
1001057	XSKIP_ON	g1315	ctg1	4611046	4611221	4610975,4611046-4611221,4611284	+
1001056	XSKIP_OFF	g1315	ctg1	4611046	4611221	46109754611245	+
1001058	XSKIP_ON	g1315	ctg1	4611160	4611221	4610975,4611160-4611221,4611284	+
1001056	XSKIP_OFF	g1315	ctg1	4611160	4611221	46109754611245	+
1001059	AE	g1315	ctg1	4611032	4611221	4611032-4611221	+
1001060	AE	g1315	ctg1	4611046	4611221	4611046-4611221	+
1001061	AE	g1315	ctg1	4611160	4611221	4611160-4611221	+
1001062	TSS	g1316	ctg1	4619014	4619160	4619014	-
1001063	TTS	g1316	ctg1	4617903	4618951	4618951	-
1001064	TTS	g1316	ctg1	4617903	4618832	4618832	-
1001065	TSS	g1317	ctg1	4626049	4626220	4626049	-
1001066	TTS	g1317	ctg1	4621510	4622122	4622122	-
1001067	IR_ON	g1317	ctg1	4624476	4624539	4623558-4624566	-
1001068	IR_OFF	g1317	ctg1	4624476	4624539	4623558-4624476,4624539-4624566	-
1001069	TSS	g1319	ctg1	4629570	4629882	4629570	-
1001070	TTS	g1319	ctg1	4626698	4627251	4627251	-
1001071	TTS	g1319	ctg1	4627338	4627644	4627644	-
1001072	TTS	g1319	ctg1	4629209	4629291	4629291	-
1001073	TTS	g1319	ctg1	4629209	4629362	4629362	-
1001074	TSS	g132	ctg1	620594	620773	620773	+
1001075	TTS	g132	ctg1	629742	631691	629742	+
1001076	IR_ON	g132	ctg1	620846	620906	620832-621016	+
1001077	IR_OFF	g132	ctg1	620846	620906	620832-620846,620906-621016	+
1001078	AE	g132	ctg1	622929	623120	622929-623120	+
1001079	AE	g132	ctg1	622877	623120	622877-623120	+
1001080	AE	g132	ctg1	621765	622402	621765-622402	+
1001081	AE	g132	ctg1	621575	622402	621575-622402	+
1001082	TSS	g1321	ctg1	4636819	4637213	4636819	-
1001083	TTS	g1321	ctg1	4635467	4635953	4635953	-
1001084	TSS	g1323	ctg1	4638213	4638600	4638600	+
1001085	TTS	g1323	ctg1	4646501	4646709	4646501	+
1001086	TSS	g1324	ctg1	4644316	4644573	4644573	+
1001087	TTS	g1324	ctg1	4644636	4646117	4644636	+
1001088	TSS	g1325	ctg1	4647863	4648642	4648642	+
1001089	TSS	g1325	ctg1	4647863	4647946	4647946	+
1001090	TTS	g1325	ctg1	4649403	4649612	4649403	+
1001091	AE	g1325	ctg1	4649305	4649343	4649305-4649343	+
1001092	AE	g1325	ctg1	4649305	4649328	4649305-4649328	+
1001093	TSS	g1326	ctg1	4652224	4652258	4652224	-
1001094	TTS	g1326	ctg1	4649763	4650494	4650494	-
1001095	AE	g1326	ctg1	4651030	4652169	4651030-4652169	-
1001096	AE	g1326	ctg1	4651030	4652157	4651030-4652157	-
1001097	TSS	g1327	ctg1	4657905	4657962	4657905	-
1001098	TTS	g1327	ctg1	4652467	4652705	4652705	-
1001099	TSS	g1328	ctg1	4659944	4660051	4659944	-
1001100	TTS	g1328	ctg1	4658427	4659686	4659686	-
1001101	TSS	g1330	ctg1	4671148	4671444	4671148	-
1001102	TTS	g1330	ctg1	4670476	4671093	4671093	-
1001103	TSS	g1331	ctg1	4674552	4674669	4674552	-
1001104	TTS	g1331	ctg1	4669051	4669679	4669679	-
1001105	IR_ON	g1331	ctg1	4671717	4671781	4671148-4672016	-
1001106	IR_OFF	g1331	ctg1	4671717	4671781	4671148-4671717,4671781-4672016	-
1001107	IR_ON	g1331	ctg1	4674164	4674255	4673906-4674490	-
1001108	IR_OFF	g1331	ctg1	4674164	4674255	4673906-4674164,4674255-4674490	-
1001109	TSS	g1334	ctg1	4691124	4691301	4691124	-
1001110	TTS	g1334	ctg1	4688378	4688768	4688768	-
1001111	IR_ON	g1334	ctg1	4690840	4690900	4690806-4691071	-
1001112	IR_OFF	g1334	ctg1	4690840	4690900	4690806-4690840,4690900-4691071	-
1001113	IR_ON	g1334	ctg1	4690620	4690688	4690483-4690724	-
1001114	IR_OFF	g1334	ctg1	4690620	4690688	4690483-4690620,4690688-4690724	-
1001111	IR_ON	g1334	ctg1	4690899	4690964	4690806-4691071	-
1001115	IR_OFF	g1334	ctg1	4690899	4690964	4690806-4690899,4690964-4691071	-
1001116	XIR_ON	g1334	ctg1	4690620	4690688	4690483-4690731	-
1001117	XIR_OFF	g1334	ctg1	4690620	4690688	4690483-4690620,4690688-4690724	-
1001118	XAE	g1334	ctg1	4690806	4690840	4690806-4690840	-
1001119	XAE	g1334	ctg1	4690806	4690899	4690806-4690899	-
1001120	TSS	g1335	ctg1	4699814	4700139	4700139	+
1001121	TTS	g1335	ctg1	4703635	4703949	4703635	+
1001122	TSS	g1336	ctg1	4712812	4712880	4712812	-
1001123	TTS	g1336	ctg1	4710347	4710550	4710550	-
1001124	TTS	g1336	ctg1	4710347	4710832	4710832	-
1001125	TSS	g134	ctg1	631821	632960	632960	+
1001126	TTS	g134	ctg1	633548	633800	633548	+
1001127	TSS	g1340	ctg1	4745637	4745809	4745637	-
1001128	TTS	g1340	ctg1	4742559	4743177	4743177	-
1001129	TTS	g1340	ctg1	4742559	4742855	4742855	-
1001130	IR_ON	g1340	ctg1	4745152	4745218	4744987-4745546	-
1001131	IR_OFF	g1340	ctg1	4745152	4745218	4744987-4745152,4745218-4745546	-
1001132	TSS	g1341	ctg1	4745944	4746260	4746260	+
1001133	TTS	g1341	ctg1	4748774	4749174	4748774	+
1001134	TSS	g1342	ctg1	4749499	4749647	4749647	+
1001135	TTS	g1342	ctg1	4750716	4750848	4750716	+
1001136	TSS	g1343	ctg1	4755881	4756096	4755881	-
1001137	TSS	g1343	ctg1	4755897	4756096	4755897	-
1001138	TTS	g1343	ctg1	4753131	4754694	4754694	-
1001139	IR_ON	g1343	ctg1	4761415	4761560	4761361-4761631	-
1001140	IR_OFF	g1343	ctg1	4761415	4761560	4761361-4761415,4761560-4761631	-
1001141	XAE	g1343	ctg1	4755731	4755821	4755731-4755821	-
1001142	XAE	g1343	ctg1	4755731	4755836	4755731-4755836	-
1001143	TSS	g1345	ctg1	4765962	4766212	4765962	-
1001144	TSS	g1345	ctg1	4765823	4765845	4765823	-
1001145	TTS	g1345	ctg1	4764978	4765460	4765460	-
1001146	TSS	g1346	ctg1	4766765	4766821	4766821	+
1001147	TTS	g1346	ctg1	4767169	4767278	4767169	+
1001148	TSS	g1347	ctg1	4769565	4769812	4769812	+
1001149	TTS	g1347	ctg1	4772185	4773218	4772185	+
1001150	TSS	g1348	ctg1	4773265	4773691	4773691	+
1001151	TTS	g1348	ctg1	4774421	4774705	4774421	+
1001152	TSS	g1349	ctg1	4774801	4775167	4775167	+
1001153	TTS	g1349	ctg1	4775234	4775806	4775234	+
1001154	TSS	g135	ctg1	633929	634681	634681	+
1001155	TSS	g135	ctg1	633929	634772	634772	+
1001156	TTS	g135	ctg1	636039	636543	636039	+
1001157	TSS	g1352	ctg1	4749499	4749647	4749647	+
1001158	TSS	g1352	ctg1	4796450	4796581	4796581	+
1001159	TTS	g1352	ctg1	4797947	4798154	4797947	+
1001160	TSS	g1353	ctg1	4798651	4799070	4798651	-
1001161	TTS	g1353	ctg1	4798249	4798456	4798456	-
1001162	TSS	g1354	ctg1	4803262	4803810	4803810	+
1001163	TTS	g1354	ctg1	4805494	4806128	4805494	+
1001164	TSS	g1355	ctg1	4807272	4807768	4807272	-
1001165	TTS	g1355	ctg1	4806451	4806569	4806569	-
1001166	TSS	g1356	ctg1	4816261	4816426	4816261	-
1001167	TTS	g1356	ctg1	4813879	4814346	4814346	-
1001168	TSS	g1357	ctg1	4816543	4817924	4817924	+
1001169	TSS	g1357	ctg1	4816543	4817801	4817801	+
1001170	TSS	g1357	ctg1	4819265	4819363	4819363	+
1001171	TSS	g1357	ctg1	4819265	4819876	4819876	+
1001172	TTS	g1357	ctg1	4822923	4823038	4822923	+
1001173	IR_ON	g1357	ctg1	4819705	4819758	4819436-4819876	+
1001174	IR_OFF	g1357	ctg1	4819705	4819758	4819436-4819705,4819758-4819876	+
1001175	IR_ON	g1357	ctg1	4820310	4820381	4820135-4820435	+
1001176	IR_OFF	g1357	ctg1	4820310	4820381	4820135-4820310,4820381-4820435	+
1001177	TSS	g1358	ctg1	4831169	4831321	4831169	-
1001178	TTS	g1358	ctg1	4824219	4824401	4824401	-
1001179	TTS	g1358	ctg1	4824219	4824386	4824386	-
1001180	TSS	g1359	ctg1	4837123	4837262	4837123	-
1001181	TTS	g1359	ctg1	4827901	4828050	4828050	-
1001182	TSS	g136	ctg1	641233	642204	641233	-
1001183	TTS	g136	ctg1	639132	639287	639287	-
1001184	TSS	g1360	ctg1	4849910	4849997	4849910	-
1001185	TSS	g1360	ctg1	4842691	4842715	4842691	-
1001186	TTS	g1360	ctg1	4841587	4841718	4841718	-
1001187	TSS	g1361	ctg1	4842946	4843026	4843026	+
1001188	TTS	g1361	ctg1	4850797	4850907	4850797	+
1001189	TTS	g1361	ctg1	4844318	4844682	4844318	+
1001190	TTS	g1361	ctg1	4843585	4843695	4843585	+
1001191	TTS	g1361	ctg1	4853346	4853701	4853346	+
1001192	TSS	g1363	ctg1	4849910	4849997	4849910	-
1001193	TTS	g1363	ctg1	4848800	4848936	4848936	-
1001194	TSS	g1364	ctg1	4850236	4850238	4850238	+
1001195	TTS	g1364	ctg1	4850797	4850907	4850797	+
1001196	TSS	g1366	ctg1	4858048	4858376	4858376	+
1001197	TSS	g1366	ctg1	4858048	4858235	4858235	+
1001198	TTS	g1366	ctg1	4861352	4861429	4861352	+
1001199	IR_ON	g1366	ctg1	4859775	4859837	4859351-4860006	+
1001200	IR_OFF	g1366	ctg1	4859775	4859837	4859351-4859775,4859837-4860006	+
1001201	TSS	g1367	ctg1	4860081	4860304	4860304	+
1001202	TTS	g1367	ctg1	4861352	4861429	4861352	+
1001203	TSS	g1368	ctg1	4867975	4868035	4867975	-
1001204	TTS	g1368	ctg1	4861868	4862047	4862047	-
1001205	IR_ON	g1368	ctg1	4864523	4865019	4864448-4865043	-
1001206	IR_OFF	g1368	ctg1	4864523	4865019	4864448-4864523,4865019-4865043	-
1001207	IR_ON	g1368	ctg1	4866344	4866404	4865954-4867202	-
1001208	IR_OFF	g1368	ctg1	4866344	4866404	4865954-4866344,4866404-4867202	-
1001209	MIR_ON	g1368	ctg1	4866110	4866404	4865954-4867202	-
1001210	MIR_OFF	g1368	ctg1	4866110	4866404	4865954-4866110,4866170-4866353,4866404-4867202	-
1001209	MIR_ON	g1368	ctg1	4866098	4866404	4865954-4867202	-
1001211	MIR_OFF	g1368	ctg1	4866098	4866404	4865954-4866098,4866170-4866344,4866404-4867202	-
1001209	MIR_ON	g1368	ctg1	4866098	4866900	4865954-4867202	-
1001212	MIR_OFF	g1368	ctg1	4866098	4866900	4865954-4866098,4866170-4866353,4866404-4866847,4866900-4867202	-
1001213	XIR_ON	g1368	ctg1	4866110	4866170	4865954-4866344	-
1001214	XIR_OFF	g1368	ctg1	4866110	4866170	4865954-4866110,4866170-4866353	-
1001215	IR_ON	g1368	ctg1	4866098	4866170	4865954-4866344	-
1001216	IR_OFF	g1368	ctg1	4866098	4866170	4865954-4866098,4866170-4866344	-
1001213	XIR_ON	g1368	ctg1	4866098	4866170	4865954-4866344	-
1001217	XIR_OFF	g1368	ctg1	4866098	4866170	4865954-4866098,4866170-4866353	-
1001218	IR_ON	g1368	ctg1	4866847	4866900	4866404-4867202	-
1001219	IR_OFF	g1368	ctg1	4866847	4866900	4866404-4866847,4866900-4867202	-
1001220	AE	g1368	ctg1	4865954	4866110	4865954-4866110	-
1001221	AE	g1368	ctg1	4865954	4866098	4865954-4866098	-
1001222	TSS	g137	ctg1	642402	643109	643109	+
1001223	TTS	g137	ctg1	643165	643313	643165	+
1001224	TSS	g1370	ctg1	4868162	4869940	4869940	+
1001225	TTS	g1370	ctg1	4869990	4870143	4869990	+
1001226	TSS	g1371	ctg1	4871250	4871270	4871250	-
1001227	TTS	g1371	ctg1	4870526	4870762	4870762	-
1001228	TSS	g1372	ctg1	4871270	4871915	4871915	+
1001229	TTS	g1372	ctg1	4872996	4873257	4872996	+
1001230	TSS	g1373	ctg1	4875353	4875600	4875353	-
1001231	TTS	g1373	ctg1	4873552	4873684	4873684	-
1001232	IR_ON	g1373	ctg1	4875057	4875113	4873754-4875286	-
1001233	IR_OFF	g1373	ctg1	4875057	4875113	4873754-4875057,4875113-4875286	-
1001234	MIR_ON	g1373	ctg1	4874817	4875113	4873754-4875286	-
1001235	MIR_OFF	g1373	ctg1	4874817	4875113	4873754-4874817,4874844-4875057,4875113-4875286	-
1001236	IR_ON	g1373	ctg1	4874817	4874844	4873754-4875057	-
1001237	IR_OFF	g1373	ctg1	4874817	4874844	4873754-4874817,4874844-4875057	-
1001238	TSS	g1374	ctg1	4875825	4875910	4875910	+
1001239	TTS	g1374	ctg1	4878245	4878947	4878245	+
1001240	TSS	g1375	ctg1	4881596	4882155	4881596	-
1001241	TTS	g1375	ctg1	4879819	4879936	4879936	-
1001242	TSS	g1376	ctg1	4882268	4882378	4882378	+
1001243	TTS	g1376	ctg1	4883601	4883669	4883601	+
1001244	TSS	g1377	ctg1	4886420	4886491	4886491	+
1001245	TTS	g1377	ctg1	4887557	4887877	4887557	+
1001246	IR_ON	g1377	ctg1	4886997	4887048	4886872-4887128	+
1001247	IR_OFF	g1377	ctg1	4886997	4887048	4886872-4886997,4887048-4887128	+
1001248	AE	g1377	ctg1	4886566	4886795	4886566-4886795	+
1001249	AE	g1377	ctg1	4886555	4886795	4886555-4886795	+
1001250	TSS	g1378	ctg1	4888194	4888717	4888717	+
1001251	TTS	g1378	ctg1	4891165	4891416	4891165	+
1001252	TSS	g1379	ctg1	4891991	4892067	4892067	+
1001253	TTS	g1379	ctg1	4892533	4894295	4892533	+
1001254	TSS	g138	ctg1	644238	644409	644409	+
1001255	TTS	g138	ctg1	644463	644860	644463	+
1001256	TSS	g1380	ctg1	4898919	4899062	4898919	-
1001257	TTS	g1380	ctg1	4896544	4896608	4896608	-
1001258	TSS	g1381	ctg1	4902825	4902922	4902825	-
1001259	TTS	g1381	ctg1	4900763	4901115	4901115	-
1001260	TTS	g1381	ctg1	4900992	4901108	4901108	-
1001261	IR_ON	g1381	ctg1	4901382	4901470	4901218-4901536	-
1001262	IR_OFF	g1381	ctg1	4901382	4901470	4901218-4901382,4901470-4901536	-
1001263	AE	g1381	ctg1	4901786	4902016	4901786-4902016	-
1001264	AE	g1381	ctg1	4901786	4902046	4901786-4902046	-
1001265	AE	g1381	ctg1	4902262	4902462	4902262-4902462	-
1001266	AE	g1381	ctg1	4902262	4902392	4902262-4902392	-
1001267	TSS	g1382	ctg1	4904671	4905100	4904671	-
1001268	TTS	g1382	ctg1	4903155	4903270	4903270	-
1001269	MIR_ON	g1382	ctg1	4904048	4904387	4903885-4904401	-
1001270	MIR_OFF	g1382	ctg1	4904048	4904387	4903885-4904048,4904122-4904325,4904387-4904401	-
1001271	TSS	g1384	ctg1	4920165	4920520	4920165	-
1001272	TTS	g1384	ctg1	4914040	4914108	4914108	-
1001273	XAE	g1384	ctg1	4918703	4918725	4918703-4918725	-
1001274	XAE	g1384	ctg1	4918703	4918851	4918703-4918851	-
1001275	TSS	g1385	ctg1	4921363	4921657	4921657	+
1001276	TTS	g1385	ctg1	4926469	4926902	4926469	+
1001277	XSKIP_ON	g1385	ctg1	4921712	4921725	4921657,4921712-4921725,4923005	+
1001278	XSKIP_OFF	g1385	ctg1	4921712	4921725	49216574921734	+
1001279	IR_ON	g1385	ctg1	4922182	4923005	4921734-4923573	+
1001280	IR_OFF	g1385	ctg1	4922182	4923005	4921734-4922182,4923005-4923573	+
1001281	TSS	g1386	ctg1	4930154	4931254	4930154	-
1001282	TTS	g1386	ctg1	4928990	4930040	4930040	-
1001283	TTS	g1386	ctg1	4929355	4929553	4929553	-
1001284	TSS	g1387	ctg1	4933607	4933705	4933705	+
1001285	TSS	g1387	ctg1	4933607	4933699	4933699	+
1001286	TTS	g1387	ctg1	4936507	4936891	4936507	+
1001287	AE	g1387	ctg1	4936245	4936422	4936245-4936422	+
1001288	AE	g1387	ctg1	4936245	4936435	4936245-4936435	+
1001289	XAE	g1387	ctg1	4933781	4934061	4933781-4934061	+
1001290	XAE	g1387	ctg1	4933830	4934061	4933830-4934061	+
1001291	XAE	g1387	ctg1	4933862	4934061	4933862-4934061	+
1001292	AE	g1387	ctg1	4933830	4934061	4933830-4934061	+
1001293	AE	g1387	ctg1	4933862	4934061	4933862-4934061	+
1001294	TSS	g1388	ctg1	4935592	4935625	4935625	+
1001295	TTS	g1388	ctg1	4935688	4936169	4935688	+
1001296	TSS	g1389	ctg1	4944762	4944871	4944762	-
1001297	TTS	g1389	ctg1	4937147	4937532	4937532	-
1001298	TSS	g139	ctg1	645086	645365	645365	+
1001299	TSS	g139	ctg1	645086	645491	645491	+
1001300	TTS	g139	ctg1	649359	649728	649359	+
1001301	AE	g139	ctg1	645998	646103	645998-646103	+
1001302	AE	g139	ctg1	645998	646084	645998-646084	+
1001303	AE	g139	ctg1	647483	649300	647483-649300	+
1001304	AE	g139	ctg1	647597	649300	647597-649300	+
1001305	TSS	g1390	ctg1	4944762	4944828	4944762	-
1001306	TTS	g1390	ctg1	4943179	4943292	4943292	-
1001307	TSS	g1391	ctg1	4946742	4946852	4946742	-
1001308	TTS	g1391	ctg1	4945081	4945259	4945259	-
1001309	TSS	g1392	ctg1	4948147	4948296	4948296	+
1001310	TTS	g1392	ctg1	4948916	4949075	4948916	+
1001311	TSS	g1393	ctg1	4952986	4953037	4953037	+
1001312	TTS	g1393	ctg1	4953637	4953675	4953637	+
1001313	TSS	g1394	ctg1	4955855	4955920	4955920	+
1001314	TTS	g1394	ctg1	4958039	4958077	4958039	+
1001315	TSS	g1395	ctg1	4959995	4960028	4959995	-
1001316	TSS	g1395	ctg1	4959619	4959723	4959619	-
1001317	TTS	g1395	ctg1	4958363	4958746	4958746	-
1001318	XSKIP_ON	g1395	ctg1	4959380	4959385	4959312,4959380-4959385,4959449	-
1001319	XSKIP_OFF	g1395	ctg1	4959380	4959385	49593124959593	-
1001320	XSKIP_ON	g1395	ctg1	4959619	4959852	4959556,4959619-4959852,4959995	-
1001321	XSKIP_OFF	g1395	ctg1	4959619	4959852	49596184959995	-
1001322	MSKIP_ON	g1395	ctg1	4959380	4959532	4959312,4959380-4959385,4959449-4959532,4959593	-
1001323	MSKIP_OFF	g1395	ctg1	4959380	4959532	49593124959593	-
1001324	XIR_ON	g1395	ctg1	4959532	4959593	4959449-4959618	-
1001325	XIR_OFF	g1395	ctg1	4959532	4959593	4959449-4959532,4959593-4959852	-
1001326	XIR_ON	g1395	ctg1	4959556	4959619	4959449-4959852	-
1001327	XIR_OFF	g1395	ctg1	4959556	4959619	4959449-4959556,4959619-4959723	-
1001328	IR_ON	g1395	ctg1	4959556	4959619	4959449-4959852	-
1001329	IR_OFF	g1395	ctg1	4959556	4959619	4959449-4959556,4959619-4959852	-
1001328	IR_ON	g1395	ctg1	4959532	4959593	4959449-4959852	-
1001330	IR_OFF	g1395	ctg1	4959532	4959593	4959449-4959532,4959593-4959852	-
1001331	AE	g1395	ctg1	4959449	4959618	4959449-4959618	-
1001332	AE	g1395	ctg1	4959449	4959852	4959449-4959852	-
1001333	XAE	g1395	ctg1	4959449	4959556	4959449-4959556	-
1001334	XAE	g1395	ctg1	4959449	4959532	4959449-4959532	-
1001335	AE	g1395	ctg1	4959593	4959618	4959593-4959618	-
1001336	AE	g1395	ctg1	4959593	4959852	4959593-4959852	-
1001337	XAE	g1395	ctg1	4959619	4959852	4959619-4959852	-
1001338	XAE	g1395	ctg1	4959593	4959852	4959593-4959852	-
1001339	TSS	g1396	ctg1	4960066	4960099	4960099	+
1001340	TTS	g1396	ctg1	4965361	4965787	4965361	+
1001341	TSS	g1397	ctg1	4966165	4966262	4966262	+
1001342	TSS	g1397	ctg1	4967160	4967595	4967595	+
1001343	TTS	g1397	ctg1	4968095	4968122	4968095	+
1001344	TSS	g1398	ctg1	4969529	4969879	4969529	-
1001345	TTS	g1398	ctg1	4968335	4968362	4968362	-
1001346	TSS	g1399	ctg1	4972665	4972728	4972728	+
1001347	TTS	g1399	ctg1	4975701	4975856	4975701	+
1001348	TSS	g14	ctg1	112301	112392	112392	+
1001349	TTS	g14	ctg1	112872	114243	112872	+
1001350	TSS	g1400	ctg1	4977642	4977676	4977642	-
1001351	TTS	g1400	ctg1	4976591	4976721	4976721	-
1001352	TSS	g1401	ctg1	4978531	4978583	4978583	+
1001353	TTS	g1401	ctg1	4981750	4981955	4981750	+
1001354	AE	g1401	ctg1	4980914	4981550	4980914-4981550	+
1001355	AE	g1401	ctg1	4980926	4981550	4980926-4981550	+
1001356	TSS	g1402	ctg1	4982896	4984007	4984007	+
1001357	TTS	g1402	ctg1	4987869	4987949	4987869	+
1001358	IR_ON	g1402	ctg1	4985517	4985572	4985012-4985680	+
1001359	IR_OFF	g1402	ctg1	4985517	4985572	4985012-4985517,4985572-4985680	+
1001360	IR_ON	g1402	ctg1	4986159	4986259	4986029-4986628	+
1001361	IR_OFF	g1402	ctg1	4986159	4986259	4986029-4986159,4986259-4986628	+
1001362	TSS	g1403	ctg1	4989608	4989669	4989608	-
1001363	TTS	g1403	ctg1	4988456	4988669	4988669	-
1001364	TSS	g1404	ctg1	4991157	4991312	4991312	+
1001365	TTS	g1404	ctg1	4992658	4992788	4992658	+
1001366	TTS	g1404	ctg1	4993065	4993319	4993065	+
1001367	IR_ON	g1404	ctg1	4991477	4991613	4991371-4991735	+
1001368	IR_OFF	g1404	ctg1	4991477	4991613	4991371-4991477,4991613-4991735	+
1001367	IR_ON	g1404	ctg1	4991477	4991650	4991371-4991735	+
1001369	IR_OFF	g1404	ctg1	4991477	4991650	4991371-4991477,4991650-4991735	+
1001367	IR_ON	g1404	ctg1	4991378	4991439	4991371-4991735	+
1001370	IR_OFF	g1404	ctg1	4991378	4991439	4991371-4991378,4991439-4991735	+
1001371	XIR_ON	g1404	ctg1	4991378	4991439	4991371-4991477	+
1001372	XIR_OFF	g1404	ctg1	4991378	4991439	4991371-4991378,4991439-4991735	+
1001373	AE	g1404	ctg1	4992658	4993010	4992658-4993010	+
1001374	AE	g1404	ctg1	4992596	4993010	4992596-4993010	+
1001375	AE	g1404	ctg1	4991613	4991735	4991613-4991735	+
1001376	AE	g1404	ctg1	4991650	4991735	4991650-4991735	+
1001377	XAE	g1404	ctg1	4991371	4991477	4991371-4991477	+
1001378	XAE	g1404	ctg1	4991371	4991378	4991371-4991378	+
1001379	TSS	g1405	ctg1	4993708	4993739	4993739	+
1001380	TTS	g1405	ctg1	4994503	4994964	4994503	+
1001381	TSS	g1406	ctg1	4998681	4998811	4998681	-
1001382	TTS	g1406	ctg1	4996500	4996661	4996661	-
1001383	TTS	g1406	ctg1	4996500	4996926	4996926	-
1001384	TSS	g1407	ctg1	5002930	5003009	5002930	-
[truncated: 32,875 more rows]

[truncated: 2 more sheets: Repeat 5, Repeat 6]
