# Supplementary material for: Characteristics of the Genome, Transcriptome and Ganoderic Acid of the Medicinal Fungus Ganoderma lingzhi
Source: J Fungi (Basel). 2022 Nov 28;8(12):1257. doi: 10.3390/jof8121257 (PMC9784716; doi:10.3390/jof8121257)
Supplement: Supplementary file 1 [file jof-08-01257-s001.zip › Supplementary Materials S7 AS genes KEGG enricht.xls]

ID	Description	GeneRatio	BgRatio	enrich_factor	pvalue	qvalue	geneID	Count
ko03013	RNA transport	91/2249	92/2471	1.09	1.53E-03	2.03E-01	g10213/g10259/g10293/g10562/g10940/g10976/g11197/g11412/g11572/g11610/g1341/g156/g1599/g1616/g1868/g232/g233/g2349/g2519/g2688/g2720/g278/g282/g3184/g3271/g3514/g3605/g3649/g3685/g3784/g3803/g3975/g3997/g4090/g4103/g422/g4251/g4285/g4457/g4584/g4623/g4669/g4672/g4687/g4746/g4756/g4779/g4813/g4851/g4896/g4976/g5168/g525/g5393/g5660/g5662/g5727/g575/g5769/g5791/g5795/g5856/g5909/g5964/g6065/g6095/g…	91
ko00053	Ascorbate and aldarate metabolism	39/2249	39/2471	1.1	2.47E-02	7.73E-01	g10243/g10455/g1089/g1099/g11116/g11175/g11186/g11441/g11442/g1430/g19/g23/g2324/g2325/g2326/g25/g2577/g2641/g27/g2954/g2956/g2959/g3058/g3633/g4061/g5133/g5287/g5288/g5315/g5358/g5367/g5514/g6336/g6540/g7277/g7889/g8142/g8199/g8226	39
ko00510	N-Glycan biosynthesis	36/2249	36/2471	1.1	3.29E-02	7.73E-01	g10277/g10279/g10283/g10286/g10287/g11025/g127/g1483/g1521/g1898/g2171/g2574/g343/g3570/g3702/g4444/g4645/g5798/g5823/g5865/g7011/g7532/g7534/g7535/g7538/g7539/g8178/g8188/g8475/g8504/g8837/g9131/g9454/g9515/g983/g984	36
ko04145	Phagosome	36/2249	36/2471	1.1	3.29E-02	7.73E-01	g1001/g1019/g11075/g11332/g11624/g1249/g1411/g152/g1664/g204/g227/g2531/g2579/g310/g3268/g34/g394/g4046/g4076/g4288/g436/g4360/g4361/g4616/g4636/g4663/g469/g518/g5694/g6941/g763/g8861/g8865/g9402/g9441/g950	36
ko00240	Pyrimidine metabolism	35/2249	35/2471	1.1	3.62E-02	7.73E-01	g10629/g10677/g10980/g11563/g1470/g1827/g2400/g2434/g267/g3192/g3885/g4323/g4338/g4490/g4587/g4648/g4649/g4751/g5368/g5683/g58/g6058/g6413/g6425/g651/g682/g74/g8074/g829/g8652/g9066/g9371/g9407/g9449/g9463	35
ko00410	beta-Alanine metabolism	34/2249	34/2471	1.1	3.98E-02	7.73E-01	g10035/g10324/g10325/g1033/g10387/g11175/g11186/g11441/g11442/g1959/g23/g2324/g2325/g2326/g25/g27/g3724/g4009/g5059/g5287/g5288/g5358/g5514/g5608/g5988/g6654/g6666/g6791/g7301/g8226/g8831/g9470/g962/g9816	34
ko04144	Endocytosis	82/2249	85/2471	1.06	4.40E-02	7.73E-01	g1019/g1021/g103/g10335/g10375/g10411/g10801/g10835/g11136/g11152/g11367/g11513/g117/g1321/g1415/g1549/g1587/g1636/g1696/g1857/g196/g197/g2023/g204/g206/g3023/g3269/g34/g3523/g3697/g3776/g3930/g4091/g4365/g4386/g4407/g4537/g4616/g469/g4699/g4703/g4716/g4725/g5097/g518/g531/g5334/g5610/g5672/g5677/g5827/g5882/g5900/g5906/g6013/g6067/g62/g623/g6245/g6295/g6832/g7124/g7204/g7289/g745/g7758/g832/g843…	82
ko00513	Various types of N-glycan biosynthesis	32/2249	32/2471	1.1	4.82E-02	7.73E-01	g10277/g10279/g10283/g10286/g10287/g11363/g11364/g11366/g1240/g127/g1483/g1521/g1898/g3570/g4444/g5798/g5823/g5865/g7011/g7532/g7534/g7535/g7538/g7539/g8003/g8178/g8188/g8475/g8504/g8837/g983/g984	32
ko04141	Protein processing in endoplasmic reticulum	107/2249	112/2471	1.05	5.25E-02	7.73E-01	g10167/g10277/g10279/g10283/g10286/g10287/g11011/g11020/g11040/g11182/g11183/g11221/g11437/g11438/g11491/g1390/g1411/g1483/g1521/g1558/g1625/g1791/g1888/g1896/g1898/g1900/g2112/g2277/g232/g2329/g2330/g2579/g2790/g2967/g3225/g326/g3324/g3523/g3699/g3780/g3943/g3949/g4307/g4371/g4444/g4548/g5253/g5280/g5284/g5286/g5732/g5823/g5906/g5930/g5941/g5950/g6022/g62/g6245/g6345/g6440/g6457/g6541/g6549/g655…	107
ko00340	Histidine metabolism	29/2249	29/2471	1.1	6.42E-02	7.80E-01	g10981/g11175/g11186/g11409/g11441/g11442/g23/g2324/g2325/g2326/g2352/g25/g2692/g27/g3884/g4517/g4611/g5231/g5287/g5288/g5358/g5514/g5872/g6093/g6479/g694/g8001/g8226/g8794	29
ko00330	Arginine and proline metabolism	46/2249	47/2471	1.08	6.58E-02	7.80E-01	g10035/g1048/g10528/g1114/g11175/g11186/g11441/g11442/g1516/g166/g1742/g1743/g201/g23/g2324/g2325/g2326/g2369/g25/g2503/g2692/g27/g2851/g3154/g3977/g4031/g4863/g5287/g5288/g5358/g5398/g5406/g5420/g5514/g569/g5797/g58/g5880/g593/g6006/g6563/g716/g7251/g8226/g8483/g9168	46
ko00020	Citrate cycle (TCA cycle)	28/2249	28/2471	1.1	7.06E-02	7.80E-01	g10545/g10805/g1672/g2401/g2492/g2623/g2649/g2695/g3763/g402/g4096/g4518/g4521/g4536/g489/g5485/g5838/g6042/g6487/g7804/g7915/g8093/g850/g8575/g904/g9248/g9280/g9388	28
ko00280	Valine, leucine and isoleucine degradation	44/2249	45/2471	1.07	7.68E-02	7.84E-01	g1033/g11175/g11186/g11441/g11442/g1384/g1392/g1428/g1672/g1941/g228/g23/g2324/g2325/g2326/g25/g27/g3724/g4303/g4349/g4579/g461/g5059/g5095/g5287/g5288/g5358/g5514/g5608/g5897/g5898/g594/g5988/g6001/g6034/g6414/g789/g8126/g8147/g8226/g8260/g8703/g9174/g962	44
ko00071	Fatty acid degradation	42/2249	43/2471	1.07	8.96E-02	8.30E-01	g10227/g1033/g11110/g11175/g11186/g11394/g11441/g11442/g1428/g23/g2324/g2325/g2326/g25/g27/g3724/g3958/g4316/g5059/g5287/g5288/g5358/g5514/g5596/g5643/g5644/g5651/g594/g6654/g6661/g6666/g7301/g7577/g7625/g789/g804/g8126/g8226/g8260/g8703/g8831/g9125	42
ko01040	Biosynthesis of unsaturated fatty acids	25/2249	25/2471	1.1	9.39E-02	8.30E-01	g10010/g10863/g10971/g1148/g1428/g2471/g2521/g297/g3851/g406/g4128/g4131/g5078/g5141/g594/g625/g6654/g6666/g6821/g7301/g7316/g789/g8132/g8831/g9997	25
ko00190	Oxidative phosphorylation	55/2249	57/2471	1.06	1.01E-01	8.37E-01	g10545/g1068/g10896/g11075/g11199/g11274/g1203/g1661/g1717/g2110/g2492/g2531/g2649/g2901/g3228/g329/g3767/g3799/g3888/g394/g4106/g412/g436/g4613/g4731/g4733/g4754/g4810/g5230/g5392/g5694/g583/g6100/g6193/g6312/g632/g6495/g6852/g6941/g7144/g7763/g7924/g8079/g8228/g8471/g8861/g8865/g9102/g9280/g9362/g9402/g9441/g9464/g9897/g991	55
ko00650	Butanoate metabolism	23/2249	23/2471	1.1	1.14E-01	8.64E-01	g1033/g10724/g11149/g1178/g1941/g2028/g3724/g4075/g4579/g4614/g5029/g5059/g5095/g5897/g5898/g6078/g6124/g6791/g8260/g9470/g9502/g9503/g9816	23
ko03430	Mismatch repair	22/2249	22/2471	1.1	1.25E-01	8.64E-01	g10181/g11585/g1670/g1808/g1986/g2113/g2450/g2506/g3870/g3938/g472/g5755/g5986/g645/g7096/g725/g7418/g7697/g8046/g9313/g9469/g9494	22
ko00620	Pyruvate metabolism	51/2249	53/2471	1.06	1.31E-01	8.64E-01	g10022/g1069/g10735/g10805/g11083/g11175/g11186/g11441/g11442/g11577/g1285/g1300/g1545/g1672/g23/g2324/g2325/g2326/g2401/g25/g27/g4023/g4518/g4708/g489/g497/g5060/g5287/g5288/g5358/g5469/g5514/g5626/g6009/g6042/g6092/g6124/g6813/g7748/g8093/g8226/g8260/g8575/g8717/g8722/g904/g9248/g9388/g9447/g965/g9888	51
ko03420	Nucleotide excision repair	36/2249	37/2471	1.07	1.41E-01	8.64E-01	g10314/g10958/g11585/g1192/g1670/g1722/g1986/g2113/g245/g2564/g2613/g3766/g3845/g3870/g3938/g3946/g4504/g511/g5253/g5613/g5719/g5755/g5875/g5986/g645/g6830/g7034/g7087/g7096/g725/g7305/g8046/g8905/g9469/g9494/g9731	36
ko03040	Spliceosome	111/2249	118/2471	1.03	1.52E-01	8.64E-01	g1006/g1024/g10259/g10420/g10692/g10807/g10888/g10898/g11272/g11285/g11387/g11518/g11519/g11626/g11627/g1171/g1204/g1298/g132/g1341/g1599/g1640/g1715/g1741/g1774/g1783/g2025/g2461/g2736/g278/g3032/g3184/g3196/g3205/g330/g338/g351/g3523/g370/g3721/g3807/g3979/g4093/g4107/g411/g4117/g4253/g4301/g4388/g4391/g4396/g4397/g4435/g4545/g4623/g4634/g4666/g4683/g4687/g4688/g4756/g4803/g4850/g4862/g5183/g53…	111
ko00220	Arginine biosynthesis	19/2249	19/2471	1.1	1.66E-01	8.64E-01	g11362/g1543/g18/g221/g2798/g3195/g3388/g3950/g4269/g4532/g5091/g569/g5877/g5880/g5954/g6005/g6006/g846/g970	19
ko00480	Glutathione metabolism	47/2249	49/2471	1.05	1.69E-01	8.64E-01	g10528/g10628/g10689/g1080/g10980/g11113/g11158/g11493/g11520/g11544/g1221/g1432/g1443/g166/g19/g2460/g2465/g2561/g2747/g3267/g3691/g3708/g4260/g4585/g462/g4648/g4649/g5/g5103/g5119/g5367/g5485/g5793/g6840/g7135/g7226/g7789/g8223/g8557/g8688/g8689/g871/g9095/g9124/g9216/g9723/g9734	47
ko03015	mRNA surveillance pathway	46/2249	48/2471	1.05	1.80E-01	8.64E-01	g10259/g1180/g1599/g1624/g1635/g1755/g278/g3115/g3184/g3215/g3605/g3803/g3965/g4247/g4313/g4368/g4409/g4489/g4498/g4687/g4782/g4783/g4976/g5168/g5769/g5795/g5840/g6065/g615/g647/g6524/g7219/g7331/g7558/g7719/g7720/g7775/g8019/g8025/g8154/g8222/g8473/g8611/g9333/g944/g9639	46
ko03060	Protein export	18/2249	18/2471	1.1	1.83E-01	8.64E-01	g11425/g1195/g1411/g2341/g2579/g5190/g5630/g5768/g5942/g6326/g6549/g6576/g7161/g7234/g763/g7717/g8104/g9647	18
ko00770	Pantothenate and CoA biosynthesis	31/2249	32/2471	1.06	2.03E-01	8.64E-01	g10724/g11031/g1108/g11149/g11175/g11186/g11441/g11442/g1959/g23/g2324/g2325/g2326/g25/g27/g4058/g461/g5358/g5514/g5957/g6050/g6078/g6414/g6764/g7711/g773/g8226/g9009/g9015/g9066/g9845	31
ko00010	Glycolysis / Gluconeogenesis	56/2249	59/2471	1.04	2.09E-01	8.64E-01	g10115/g10227/g10805/g10962/g11175/g11186/g11308/g11441/g11442/g11466/g1672/g2031/g2295/g23/g2324/g2325/g2326/g25/g256/g2614/g2642/g2693/g27/g3585/g3774/g4316/g4518/g4881/g5094/g5287/g5288/g5358/g5469/g5514/g5519/g5737/g5914/g6024/g6042/g6124/g616/g6428/g6485/g6931/g7304/g7940/g804/g8195/g8226/g8575/g904/g9248/g9383/g9410/g965/g9896	56
ko03030	DNA replication	30/2249	31/2471	1.06	2.17E-01	8.64E-01	g10268/g10314/g10809/g11585/g1331/g1670/g1803/g1986/g2113/g2564/g2783/g353/g373/g3808/g3938/g4504/g4749/g5169/g5755/g5986/g6041/g645/g7096/g725/g8046/g8888/g8889/g8919/g9469/g9494	30
ko00230	Purine metabolism	55/2249	58/2471	1.04	2.20E-01	8.64E-01	g10155/g1078/g10977/g10980/g11008/g11466/g11509/g1303/g18/g1800/g1807/g2295/g249/g3176/g3707/g3950/g456/g4648/g4649/g4950/g498/g515/g5307/g5368/g5772/g5947/g6058/g6157/g6158/g6170/g6195/g6239/g6318/g634/g6413/g6425/g6781/g6989/g7070/g7078/g7159/g7612/g7983/g821/g8258/g8506/g9066/g9389/g9407/g9410/g9449/g9463/g965/g9826/g9852	55
ko00511	Other glycan degradation	16/2249	16/2471	1.1	2.21E-01	8.64E-01	g10059/g11215/g11216/g11227/g11229/g11230/g11244/g11363/g11364/g11366/g1240/g1275/g2757/g4379/g8003/g8018	16
ko00903	Limonene and pinene degradation	16/2249	16/2471	1.1	2.21E-01	8.64E-01	g11175/g11186/g11441/g11442/g23/g2324/g2325/g2326/g25/g27/g3724/g5358/g5514/g5801/g665/g8226	16
ko01212	Fatty acid metabolism	54/2249	57/2471	1.04	2.32E-01	8.64E-01	g10010/g1033/g10813/g10863/g10971/g11192/g11321/g1148/g1398/g1428/g1545/g1711/g2072/g2471/g248/g2521/g2764/g2780/g2791/g2802/g297/g3607/g3724/g3851/g4128/g4131/g4691/g5059/g5078/g5141/g5596/g5643/g5644/g594/g625/g6322/g6654/g6661/g6666/g6821/g7196/g7301/g7316/g789/g8126/g8132/g8260/g831/g8351/g8703/g8831/g9125/g9284/g9997	54
ko00900	Terpenoid backbone biosynthesis	29/2249	30/2471	1.06	2.33E-01	8.64E-01	g1018/g10332/g10426/g10716/g11579/g11591/g1941/g2396/g2590/g2861/g3038/g3130/g3512/g4151/g4496/g5359/g5502/g5910/g6281/g640/g6933/g7691/g7836/g8260/g8777/g8779/g8780/g8938/g95	29
ko01210	2-Oxocarboxylic acid metabolism	41/2249	43/2471	1.05	2.43E-01	8.64E-01	g10022/g1069/g10724/g11031/g11149/g1543/g2394/g2787/g2798/g3737/g3751/g3763/g4058/g4096/g4269/g4277/g4521/g4536/g461/g471/g4714/g4820/g4958/g5066/g5091/g5485/g569/g5838/g5880/g6005/g6078/g6092/g6126/g6414/g6487/g6718/g6764/g8236/g8944/g970/g9845	41
ko03022	Basal transcription factors	28/2249	29/2471	1.06	2.50E-01	8.64E-01	g1083/g1192/g1722/g1759/g1946/g2494/g3193/g3256/g3575/g3845/g3946/g4308/g4762/g511/g5613/g5719/g5730/g5818/g6798/g6944/g703/g7034/g7087/g7305/g7741/g8582/g8991/g999	28
ko00062	Fatty acid elongation	14/2249	14/2471	1.1	2.67E-01	8.64E-01	g10010/g1033/g10813/g10863/g1711/g3851/g406/g4128/g4131/g5059/g625/g6821/g7316/g9997	14
ko00750	Vitamin B6 metabolism	14/2249	14/2471	1.1	2.67E-01	8.64E-01	g10727/g10828/g11005/g11063/g2094/g2837/g5269/g5634/g5679/g5785/g5853/g7037/g8026/g9323	14
ko00250	Alanine, aspartate and glutamate metabolism	27/2249	28/2471	1.06	2.68E-01	8.64E-01	g10677/g11362/g2028/g221/g3192/g4075/g4532/g4863/g5029/g5091/g569/g5852/g5877/g5880/g5888/g5954/g6005/g6195/g6239/g6318/g6791/g7400/g7613/g846/g8652/g9470/g9816	27
ko03018	RNA degradation	51/2249	54/2471	1.04	2.71E-01	8.64E-01	g1023/g10764/g10917/g1102/g11370/g1242/g1567/g1703/g1779/g2480/g2643/g2712/g3116/g3160/g3511/g3692/g3774/g4098/g4286/g4397/g4862/g4891/g4957/g5769/g5815/g5819/g582/g6074/g622/g637/g6512/g6520/g6689/g6932/g704/g7558/g7653/g7714/g82/g8241/g854/g8677/g8700/g903/g9105/g9271/g9273/g9343/g9413/g949/g9574	51
ko00970	Aminoacyl-tRNA biosynthesis	38/2249	40/2471	1.04	2.88E-01	8.64E-01	g10173/g10691/g11065/g1207/g1871/g239/g2406/g2408/g2632/g2771/g3166/g3226/g3837/g3864/g4257/g4369/g4594/g4599/g4784/g4926/g5283/g568/g5703/g5920/g6088/g6430/g6967/g7020/g723/g7360/g7890/g8076/g8438/g8581/g8755/g9254/g9365/g9572	38
ko03050	Proteasome	38/2249	40/2471	1.04	2.88E-01	8.64E-01	g10914/g11024/g11048/g11117/g11453/g1360/g1363/g1704/g2030/g2315/g2499/g2546/g3169/g3206/g3745/g391/g3973/g399/g4452/g4673/g4674/g4675/g5081/g5796/g5962/g6101/g6204/g6205/g6366/g6903/g8078/g8110/g815/g8224/g8227/g857/g858/g9401	38
ko00531	Glycosaminoglycan degradation	13/2249	13/2471	1.1	2.93E-01	8.64E-01	g11215/g11216/g11227/g11229/g11230/g11363/g11364/g11366/g1240/g2491/g6525/g8003/g9419	13
ko00590	Arachidonic acid metabolism	13/2249	13/2471	1.1	2.93E-01	8.64E-01	g10262/g11414/g1400/g1404/g217/g2347/g305/g4419/g4559/g4757/g7135/g7675/g9951	13
ko00670	One carbon pool by folate	13/2249	13/2471	1.1	2.93E-01	8.64E-01	g10173/g11423/g11563/g1800/g1837/g2172/g2343/g4837/g498/g5918/g6039/g651/g7700	13
ko00730	Thiamine metabolism	13/2249	13/2471	1.1	2.93E-01	8.64E-01	g11036/g240/g2621/g4004/g5042/g5307/g5772/g5991/g7236/g8440/g8506/g882/g963	13
ko00350	Tyrosine metabolism	24/2249	25/2471	1.05	3.28E-01	9.26E-01	g10227/g10324/g10325/g10387/g11198/g11409/g2352/g2665/g3880/g4316/g4820/g5006/g5029/g5066/g5158/g569/g5880/g6079/g6126/g7024/g804/g8329/g9013/g9242	24
ko00640	Propanoate metabolism	24/2249	25/2471	1.05	3.28E-01	9.26E-01	g1033/g1545/g1672/g228/g3724/g4009/g402/g4023/g5059/g5469/g5608/g5988/g6034/g6654/g6666/g6791/g7088/g7301/g8260/g850/g8831/g9174/g962/g9816	24
ko00040	Pentose and glucuronate interconversions	35/2249	37/2471	1.04	3.40E-01	9.40E-01	g10131/g10322/g10328/g10379/g10683/g11333/g1220/g1760/g1831/g2031/g2433/g2642/g2710/g4500/g5133/g5187/g5208/g5263/g539/g5428/g5737/g6730/g6931/g7067/g7304/g7648/g7651/g774/g7755/g7756/g8161/g834/g861/g9576/g9896	35
ko03410	Base excision repair	23/2249	24/2471	1.05	3.50E-01	9.40E-01	g10268/g10314/g11/g11517/g11585/g1556/g1670/g2113/g2419/g2564/g292/g3944/g4504/g4980/g5733/g5928/g645/g6676/g7096/g7899/g8441/g8919/g9469	23
ko00604	Glycosphingolipid biosynthesis - ganglio series	11/2249	11/2471	1.1	3.54E-01	9.40E-01	g11215/g11216/g11227/g11229/g11230/g11363/g11364/g11366/g1240/g275/g8003	11
ko00030	Pentose phosphate pathway	22/2249	23/2471	1.05	3.74E-01	9.56E-01	g10115/g11308/g11466/g2295/g2540/g2693/g2919/g2954/g2956/g2959/g3774/g4022/g455/g4585/g462/g5203/g5914/g619/g634/g6906/g861/g9410	22
ko00561	Glycerolipid metabolism	55/2249	59/2471	1.02	3.77E-01	9.56E-01	g11120/g11175/g11186/g11360/g11441/g11442/g1520/g1657/g1982/g2031/g23/g2324/g2325/g2326/g25/g2642/g27/g3686/g3960/g4149/g4162/g4309/g4363/g4402/g451/g4559/g4753/g478/g4800/g5287/g5288/g5358/g5514/g5737/g5788/g5955/g6787/g6788/g6845/g6881/g6931/g7181/g7304/g7759/g7914/g805/g8226/g8405/g8605/g8692/g8805/g8806/g9819/g9820/g9896	55
ko04146	Peroxisome	65/2249	70/2471	1.02	3.88E-01	9.56E-01	g10900/g10953/g1114/g11270/g11339/g11414/g1428/g1977/g1978/g2004/g2347/g2369/g2482/g2650/g2740/g2785/g2891/g297/g311/g3154/g3178/g356/g3688/g3802/g4077/g414/g427/g4419/g4600/g4630/g4757/g4887/g5095/g5394/g5473/g5485/g5580/g5596/g5643/g5644/g5651/g594/g6654/g6661/g6666/g670/g6736/g6765/g6977/g7066/g72/g7237/g7301/g7675/g789/g8189/g8651/g8831/g9125/g922/g9342/g954/g9844/g9857/g9951	65
ko00565	Ether lipid metabolism	10/2249	10/2471	1.1	3.89E-01	9.56E-01	g10335/g1087/g1088/g1208/g3329/g36/g4309/g4559/g6031/g9122	10
ko00052	Galactose metabolism	32/2249	34/2471	1.03	3.99E-01	9.61E-01	g10683/g11215/g11216/g11227/g11229/g11230/g11466/g1254/g1255/g1256/g1342/g1352/g2295/g3585/g3592/g3774/g451/g4881/g5094/g5519/g6787/g6788/g6845/g71/g7777/g7940/g8195/g8357/g9386/g9410/g9819/g9820	32
ko00310	Lysine degradation	42/2249	45/2471	1.03	4.14E-01	9.79E-01	g10327/g10329/g1033/g104/g11018/g11175/g11186/g11441/g11442/g1672/g23/g2324/g2325/g2326/g25/g2523/g27/g270/g3189/g3724/g3737/g3751/g4078/g4736/g482/g5029/g5059/g5282/g5287/g5288/g5358/g5500/g5514/g6470/g6597/g6992/g7772/g7804/g8226/g8260/g8651/g8944	42
ko00710	Carbon fixation in photosynthetic organisms	20/2249	21/2471	1.05	4.25E-01	9.79E-01	g10115/g10805/g11308/g1285/g1300/g2614/g2919/g4022/g5091/g569/g5880/g5914/g6005/g6428/g6485/g7748/g8093/g861/g9383/g9388	20
ko03450	Non-homologous end-joining	9/2249	9/2471	1.1	4.28E-01	9.79E-01	g10268/g10526/g11046/g162/g1780/g1810/g5099/g6676/g8919	9
ko00562	Inositol phosphate metabolism	30/2249	32/2471	1.03	4.41E-01	9.83E-01	g1001/g11624/g1249/g1367/g1415/g152/g2496/g2577/g2614/g369/g4076/g4105/g4663/g4689/g5478/g5832/g5844/g5937/g5961/g6010/g6119/g6534/g7131/g7889/g8062/g8413/g8586/g9259/g9613/g962	30
ko01230	Biosynthesis of amino acids	113/2249	123/2471	1.01	4.45E-01	9.83E-01	g10022/g10115/g10327/g1069/g10724/g11031/g11035/g11149/g11163/g11198/g11308/g11409/g11423/g1516/g1543/g177/g1789/g221/g2343/g2352/g2394/g2401/g2425/g2540/g256/g2614/g2787/g2798/g2919/g2941/g309/g3132/g3195/g3250/g3258/g3763/g3774/g3941/g3969/g4058/g4096/g4269/g4277/g431/g4501/g4517/g4521/g4532/g4536/g461/g4611/g4639/g471/g4714/g482/g4820/g4938/g4958/g5066/g5091/g5203/g5269/g5485/g569/g5785/g5797/…	113
ko03010	Ribosome	100/2249	109/2471	1.01	4.77E-01	9.90E-01	g1004/g10123/g10196/g10672/g10690/g10757/g10970/g11028/g11073/g11334/g11343/g1233/g1238/g1239/g143/g144/g1544/g1666/g1716/g1751/g1752/g1816/g194/g1987/g2033/g2366/g2382/g2481/g2569/g2583/g2652/g2733/g2804/g2870/g2918/g2992/g3186/g3538/g3752/g3904/g407/g4209/g4218/g4497/g4507/g4512/g4543/g4569/g4615/g4619/g4741/g485/g492/g4964/g5034/g5200/g5220/g5404/g5520/g5693/g5751/g5759/g577/g5787/g584/g592/g5…	100
ko01200	Carbon metabolism	110/2249	120/2471	1.01	4.80E-01	9.90E-01	g10115/g1033/g1037/g10545/g10576/g10805/g11308/g11423/g1178/g1285/g1300/g1657/g1672/g1837/g2172/g2343/g2397/g2401/g2492/g2540/g256/g2614/g2623/g2649/g2650/g2693/g2919/g2954/g2956/g2959/g3131/g3250/g3258/g3763/g3774/g4009/g402/g4023/g4096/g4316/g4518/g4521/g4536/g455/g4585/g462/g489/g5059/g5091/g5201/g5203/g5394/g5469/g5485/g5519/g5608/g569/g5785/g5838/g5880/g5914/g5988/g6005/g6024/g6039/g6042/g61…	110
ko00360	Phenylalanine metabolism	28/2249	30/2471	1.03	4.86E-01	9.90E-01	g10324/g10325/g10387/g1048/g11198/g11409/g1742/g1743/g201/g2352/g2503/g2851/g2882/g3724/g4820/g5066/g5158/g5398/g5406/g5420/g569/g5880/g593/g6126/g8653/g9242/g9502/g9503	28
ko03440	Homologous recombination	28/2249	30/2471	1.03	4.86E-01	9.90E-01	g10474/g10508/g10948/g11046/g1121/g1569/g1670/g2113/g3083/g3567/g3973/g4178/g4556/g5099/g5323/g5361/g5744/g5755/g5986/g6027/g6884/g692/g7036/g7596/g9397/g9469/g9472/g9473	28
ko04070	Phosphatidylinositol signaling system	27/2249	29/2471	1.02	5.09E-01	9.90E-01	g1001/g1086/g11624/g1249/g1367/g1415/g152/g2496/g2545/g2577/g2867/g369/g4076/g4281/g4428/g4663/g4689/g5478/g5832/g5844/g5937/g5961/g6010/g6119/g7131/g8062/g8413	27
ko00300	Lysine biosynthesis	17/2249	18/2471	1.04	5.09E-01	9.90E-01	g10327/g1069/g2394/g2425/g2787/g3132/g3737/g3751/g4277/g471/g482/g4820/g4958/g5066/g6126/g7796/g8944	17
ko00790	Folate biosynthesis	17/2249	18/2471	1.04	5.09E-01	9.90E-01	g1046/g11563/g1400/g1404/g362/g4607/g4626/g4795/g5317/g5907/g651/g681/g7382/g827/g8824/g9137/g9341	17
ko00514	Other types of O-glycan biosynthesis	7/2249	7/2471	1.1	5.17E-01	9.90E-01	g10369/g10373/g1641/g5833/g6108/g8091/g8694	7
ko00380	Tryptophan metabolism	66/2249	72/2471	1.01	5.27E-01	9.90E-01	g10034/g10233/g10240/g1033/g10384/g10385/g10386/g1048/g11110/g11175/g11186/g11326/g11394/g11441/g11442/g1672/g1742/g1743/g201/g23/g2324/g2325/g2326/g25/g2503/g2650/g2692/g27/g2769/g2803/g2851/g3574/g3724/g3737/g3751/g4352/g4449/g4450/g4661/g4820/g5059/g5066/g5158/g5287/g5288/g5358/g5394/g5398/g5406/g5420/g5514/g57/g5845/g5855/g593/g5987/g6126/g7577/g7804/g8226/g8260/g8944/g9685/g9709/g9711/g9717	66
ko00760	Nicotinate and nicotinamide metabolism	25/2249	27/2471	1.02	5.57E-01	9.90E-01	g10229/g10734/g10820/g11002/g1602/g1972/g3974/g4099/g4353/g4506/g4751/g5029/g5368/g5735/g6413/g6425/g6977/g7268/g731/g8426/g8601/g9066/g9407/g9449/g9507	25
ko00960	Tropane, piperidine and pyridine alkaloid biosynthesis	15/2249	16/2471	1.03	5.72E-01	9.90E-01	g10324/g10325/g10387/g11198/g11409/g2352/g4820/g5066/g5322/g569/g5880/g6126/g7746/g9149/g9976	15
ko00600	Sphingolipid metabolism	24/2249	26/2471	1.01	5.82E-01	9.90E-01	g1060/g11215/g11216/g1122/g11227/g11229/g11230/g11483/g2285/g2377/g4139/g4387/g451/g4525/g5132/g5344/g5809/g6787/g6788/g6845/g6870/g786/g9819/g9820	24
ko00950	Isoquinoline alkaloid biosynthesis	14/2249	15/2471	1.03	6.04E-01	9.90E-01	g10324/g10325/g10387/g11198/g4820/g5066/g5158/g569/g5880/g6126/g6858/g7024/g8329/g9013	14
ko00072	Synthesis and degradation of ketone bodies	5/2249	5/2471	1.1	6.24E-01	9.90E-01	g1941/g5095/g5897/g5898/g8260	5
ko00430	Taurine and hypotaurine metabolism	5/2249	5/2471	1.1	6.24E-01	9.90E-01	g11362/g4023/g7135/g871/g9470	5
ko00908	Zeatin biosynthesis	5/2249	5/2471	1.1	6.24E-01	9.90E-01	g10245/g11087/g1794/g6668/g9405	5
ko03020	RNA polymerase	22/2249	24/2471	1.01	6.33E-01	9.90E-01	g10176/g10195/g10708/g1562/g1756/g205/g2071/g2118/g218/g3966/g4682/g4897/g500/g5422/g5594/g6469/g6542/g730/g747/g8064/g8111/g8962	22
ko00500	Starch and sucrose metabolism	57/2249	63/2471	0.99	6.64E-01	9.90E-01	g10011/g10043/g10141/g10142/g10683/g10788/g1128/g11386/g11466/g1254/g1255/g1256/g136/g1767/g1879/g1908/g2295/g2437/g2693/g3161/g3194/g3669/g3778/g3821/g3917/g4336/g4694/g505/g5365/g5475/g5519/g5728/g5892/g5894/g5992/g6344/g6385/g6544/g6777/g71/g7396/g753/g7729/g7872/g8073/g8195/g8335/g8357/g8738/g9057/g9063/g9066/g9351/g9410/g9424/g9830/g9967	57
ko04130	SNARE interactions in vesicular transport	20/2249	22/2471	1	6.84E-01	9.90E-01	g10198/g1053/g10710/g10838/g11332/g2580/g2813/g419/g4288/g4636/g5854/g5878/g6745/g6746/g6747/g6748/g6749/g7384/g823/g8917	20
ko00660	C5-Branched dibasic acid metabolism	4/2249	4/2471	1.1	6.86E-01	9.90E-01	g10724/g11149/g4714/g6078	4
ko00965	Betalain biosynthesis	4/2249	4/2471	1.1	6.86E-01	9.90E-01	g5158/g5615/g7024/g9013	4
ko00051	Fructose and mannose metabolism	28/2249	31/2471	0.99	6.98E-01	9.90E-01	g10115/g10204/g10771/g11308/g11538/g11542/g1657/g1668/g2433/g2614/g2616/g3774/g5144/g5145/g5263/g5428/g5519/g5914/g6011/g668/g7136/g7648/g7756/g8195/g9108/g9335/g9376/g9460	28
ko00603	Glycosphingolipid biosynthesis - globo and isoglobo series	11/2249	12/2471	1.01	7.06E-01	9.90E-01	g11363/g11364/g11366/g1240/g451/g6787/g6788/g6845/g8003/g9819/g9820	11
ko03008	Ribosome biogenesis in eukaryotes	61/2249	68/2471	0.99	7.37E-01	9.90E-01	g10044/g1043/g10562/g10571/g10580/g10687/g10704/g10893/g10940/g11053/g1110/g11283/g116/g1252/g1863/g236/g2593/g2789/g2806/g290/g3611/g3692/g384/g422/g428/g4286/g442/g4457/g4513/g4524/g4546/g4641/g4644/g4715/g4869/g493/g515/g5660/g5727/g588/g5922/g5943/g5965/g6476/g7434/g780/g792/g8075/g8135/g8180/g8214/g8456/g8632/g8654/g8883/g8975/g9011/g9045/g919/g9346/g9491	61
ko00261	Monobactam biosynthesis	3/2249	3/2471	1.1	7.54E-01	9.90E-01	g2394/g4958/g7078	3
ko00311	Penicillin and cephalosporin biosynthesis	3/2249	3/2471	1.1	7.54E-01	9.90E-01	g1114/g2369/g8838	3
ko00440	Phosphonate and phosphinate metabolism	3/2249	3/2471	1.1	7.54E-01	9.90E-01	g1208/g1732/g6502	3
ko00472	D-Arginine and D-ornithine metabolism	3/2249	3/2471	1.1	7.54E-01	9.90E-01	g1114/g2369/g3154	3
ko00515	Mannose type O-glycan biosynthesis	3/2249	3/2471	1.1	7.54E-01	9.90E-01	g1641/g6108/g8091	3
ko00909	Sesquiterpenoid and triterpenoid biosynthesis	3/2249	3/2471	1.1	7.54E-01	9.90E-01	g10485/g1847/g3089	3
ko00966	Glucosinolate biosynthesis	3/2249	3/2471	1.1	7.54E-01	9.90E-01	g461/g6414/g6718	3
ko00061	Fatty acid biosynthesis	23/2249	26/2471	0.97	8.00E-01	9.90E-01	g11192/g11321/g1398/g1545/g1711/g2072/g248/g2764/g2780/g2791/g2802/g3607/g4691/g5596/g5643/g5644/g6322/g6661/g7196/g831/g8351/g9125/g9284	23
ko00290	Valine, leucine and isoleucine biosynthesis	15/2249	17/2471	0.97	8.08E-01	9.90E-01	g10022/g10724/g11031/g11149/g4058/g461/g4714/g6078/g6092/g6414/g6764/g6916/g8028/g8236/g9845	15
ko00450	Selenocompound metabolism	8/2249	9/2471	0.98	8.10E-01	9.90E-01	g3864/g3941/g4501/g4639/g4926/g7078/g7812/g9712	8
ko00592	alpha-Linolenic acid metabolism	22/2249	25/2471	0.97	8.19E-01	9.90E-01	g10720/g10899/g11057/g11271/g1428/g1852/g3200/g3368/g4137/g4138/g4559/g594/g6116/g6307/g660/g6654/g6666/g7301/g750/g789/g8831/g9903	22
ko00332	Carbapenem biosynthesis	2/2249	2/2471	1.1	8.28E-01	9.90E-01	g1516/g8483	2
ko00591	Linoleic acid metabolism	2/2249	2/2471	1.1	8.28E-01	9.90E-01	g1210/g1576	2
ko02010	ABC transporters	36/2249	41/2471	0.96	8.43E-01	9.90E-01	g1026/g10849/g10889/g11284/g1288/g13/g1307/g2482/g2608/g2609/g30/g3441/g3540/g356/g3670/g3739/g3921/g3922/g4011/g4241/g4627/g4628/g4909/g5062/g5063/g5064/g5079/g5209/g5232/g5242/g59/g5904/g7322/g7752/g7754/g8501	36
ko00910	Nitrogen metabolism	13/2249	15/2471	0.95	8.54E-01	9.90E-01	g10576/g11362/g2567/g3131/g3374/g347/g4048/g4532/g47/g5888/g5954/g6714/g846	13
ko00400	Phenylalanine, tyrosine and tryptophan biosynthesis	20/2249	23/2471	0.96	8.54E-01	9.90E-01	g11035/g11163/g11198/g11409/g177/g2352/g2941/g4820/g4938/g5066/g569/g5880/g6076/g6126/g6171/g6508/g7184/g8877/g943/g9497	20
ko00944	Flavone and flavonol biosynthesis	26/2249	30/2471	0.95	8.74E-01	9.90E-01	g10189/g10760/g1456/g1964/g1965/g1971/g2820/g4164/g5116/g5117/g5124/g5221/g5222/g5237/g5374/g5501/g5510/g5522/g6286/g6309/g8955/g8972/g9042/g9054/g9901/g9924	26
ko04122	Sulfur relay system	6/2249	7/2471	0.94	8.75E-01	9.90E-01	g1046/g437/g5312/g5991/g681/g8213	6
ko00630	Glyoxylate and dicarboxylate metabolism	40/2249	46/2471	0.96	8.87E-01	9.90E-01	g1037/g10576/g1066/g11423/g1178/g1672/g2172/g2343/g2397/g2650/g3131/g3763/g3835/g3858/g3877/g4031/g4096/g4532/g5201/g5394/g5469/g5838/g5954/g6124/g6487/g6604/g6813/g7051/g765/g8021/g8093/g8260/g846/g856/g8566/g8626/g8692/g8723/g920/g9388	40
ko00780	Biotin metabolism	18/2249	21/2471	0.94	8.87E-01	9.90E-01	g10561/g11192/g11321/g1398/g2072/g248/g4079/g409/g4132/g4143/g4144/g4691/g5136/g6322/g7196/g831/g8351/g9284	18
ko04136	Autophagy - other	18/2249	21/2471	0.94	8.87E-01	9.90E-01	g11536/g1309/g1412/g1849/g2626/g4076/g49/g5151/g5316/g5758/g5887/g6037/g6047/g6839/g6896/g7376/g7604/g9475	18
ko04075	Plant hormone signal transduction	11/2249	13/2471	0.93	8.96E-01	9.90E-01	g10343/g2055/g2138/g2140/g2153/g2154/g2155/g4735/g549/g6122/g9357	11
ko00945	Stilbenoid, diarylheptanoid and gingerol biosynthesis	17/2249	20/2471	0.93	9.02E-01	9.90E-01	g10223/g11473/g1293/g1875/g2018/g2040/g2288/g3006/g4291/g4292/g5238/g5387/g5674/g6648/g7030/g724/g9672	17
ko00905	Brassinosteroid biosynthesis	5/2249	6/2471	0.92	9.05E-01	9.90E-01	g10214/g1993/g2939/g5115/g8690	5
ko04712	Circadian rhythm - plant	5/2249	6/2471	0.92	9.05E-01	9.90E-01	g10580/g1863/g384/g4513/g806	5
ko00232	Caffeine metabolism	1/2249	1/2471	1.1	9.10E-01	9.90E-01	g3176	1
ko00254	Aflatoxin biosynthesis	1/2249	1/2471	1.1	9.10E-01	9.90E-01	g421	1
ko00523	Polyketide sugar unit biosynthesis	1/2249	1/2471	1.1	9.10E-01	9.90E-01	g7649	1
ko01501	beta-Lactam resistance	1/2249	1/2471	1.1	9.10E-01	9.90E-01	g6525	1
ko00943	Isoflavonoid biosynthesis	9/2249	11/2471	0.9	9.31E-01	9.90E-01	g2044/g2836/g5233/g6652/g6688/g7404/g9440/g9674/g9968	9
ko04626	Plant-pathogen interaction	21/2249	25/2471	0.92	9.33E-01	9.90E-01	g10046/g10688/g1086/g1246/g1279/g1520/g1763/g2138/g2140/g2153/g2154/g2155/g2514/g2545/g4735/g549/g5642/g5884/g653/g7632/g921	21
ko00564	Glycerophospholipid metabolism	57/2249	66/2471	0.95	9.33E-01	9.90E-01	g10180/g10250/g10335/g1061/g10720/g1087/g1088/g11057/g1106/g11372/g11373/g11376/g11424/g1208/g1450/g1732/g1852/g1923/g1982/g231/g2342/g3200/g3245/g3329/g3368/g3517/g36/g388/g4137/g4138/g4280/g4309/g4559/g4753/g478/g4796/g4797/g4800/g4902/g5174/g5443/g5581/g5788/g5841/g5844/g6052/g6340/g6347/g6502/g6573/g7395/g7805/g822/g8966/g8979/g9122/g9644	57
ko00940	Phenylpropanoid biosynthesis	62/2249	72/2471	0.95	9.47E-01	9.90E-01	g10/g10011/g10223/g10842/g11155/g11395/g11473/g11500/g1169/g1228/g1293/g136/g1604/g1875/g2018/g2040/g2045/g2288/g2365/g2437/g2533/g2660/g2694/g2701/g2702/g2703/g2882/g2888/g3006/g3414/g3879/g3978/g4069/g4073/g4291/g4292/g4294/g505/g5153/g5238/g5264/g5273/g5387/g5475/g5674/g6225/g6241/g635/g6648/g6698/g7030/g7179/g724/g7326/g7944/g8335/g8653/g8841/g8874/g9351/g9714/g9967	62
ko00920	Sulfur metabolism	19/2249	23/2471	0.91	9.51E-01	9.90E-01	g1665/g3250/g3258/g3360/g3565/g3969/g437/g4639/g4765/g5676/g6781/g6833/g6964/g6989/g7078/g7812/g8988/g8992/g9826	19
ko00740	Riboflavin metabolism	18/2249	22/2471	0.9	9.59E-01	9.90E-01	g1058/g10949/g10968/g1133/g240/g2621/g2924/g2936/g4267/g4998/g5042/g5139/g5179/g6026/g6915/g882/g9066/g963	18
ko00260	Glycine, serine and threonine metabolism	59/2249	69/2471	0.94	9.59E-01	9.90E-01	g10324/g10325/g10387/g10668/g10871/g1114/g11423/g11507/g1672/g1785/g1789/g2172/g2343/g2369/g2394/g2397/g256/g2810/g2822/g309/g3154/g3175/g35/g3684/g41/g4270/g431/g4700/g4744/g4958/g4967/g5269/g5287/g5288/g54/g5683/g5785/g5841/g5925/g5926/g6024/g6171/g664/g6916/g693/g7260/g765/g7796/g8028/g8070/g856/g8651/g8692/g8894/g8900/g8948/g920/g9323/g9394	59
ko04120	Ubiquitin mediated proteolysis	58/2249	68/2471	0.94	9.63E-01	9.90E-01	g10347/g10843/g10999/g11011/g11141/g11575/g11576/g1166/g130/g1558/g1987/g2035/g245/g253/g2760/g2790/g2827/g2828/g338/g4037/g4112/g4427/g4478/g4583/g4832/g4894/g4922/g5041/g5086/g5253/g5266/g545/g5875/g5921/g5950/g5964/g6055/g6319/g6541/g6552/g6570/g6589/g684/g7012/g7197/g7369/g7430/g7679/g825/g868/g8905/g9109/g9138/g9300/g9338/g9427/g9477/g9487	58
ko00460	Cyanoamino acid metabolism	16/2249	20/2471	0.88	9.72E-01	9.90E-01	g10011/g10576/g11423/g136/g2343/g2437/g3131/g505/g5475/g7135/g7400/g8335/g847/g871/g9351/g9967	16
ko00563	Glycosylphosphatidylinositol (GPI)-anchor biosynthesis	15/2249	19/2471	0.87	9.77E-01	9.90E-01	g10216/g10313/g10353/g10930/g11220/g2404/g3237/g4827/g5180/g5202/g5971/g607/g6953/g7680/g7699	15
ko00941	Flavonoid biosynthesis	46/2249	55/2471	0.92	9.78E-01	9.90E-01	g10189/g10223/g11473/g1293/g1456/g1875/g1964/g1965/g1971/g2018/g2040/g2288/g2706/g2820/g3006/g3413/g4164/g4291/g4292/g5116/g5117/g5124/g5221/g5222/g5237/g5238/g5374/g5387/g5501/g5510/g5522/g5674/g6286/g6309/g6648/g6706/g7030/g724/g7678/g8857/g8955/g8972/g9042/g9054/g9901/g9924	46
ko04016	MAPK signaling pathway - plant	26/2249	32/2471	0.89	9.79E-01	9.90E-01	g10046/g1086/g11353/g1533/g1535/g1643/g1763/g1824/g1953/g2078/g2138/g2140/g2153/g2154/g2155/g2545/g2650/g2867/g296/g4735/g5394/g549/g6122/g844/g9357/g9463	26
ko00785	Lipoic acid metabolism	1/2249	2/2471	0.55	9.92E-01	9.90E-01	g486	1
ko00100	Steroid biosynthesis	21/2249	27/2471	0.85	9.92E-01	9.90E-01	g10009/g10017/g10485/g10931/g11007/g1629/g1634/g1847/g1881/g288/g3089/g3236/g3908/g3976/g4559/g541/g7576/g7787/g8913/g9990/g9995	21
ko00270	Cysteine and methionine metabolism	37/2249	46/2471	0.88	9.94E-01	9.90E-01	g166/g1789/g2394/g2458/g3250/g3258/g3941/g3969/g4074/g437/g4501/g461/g4639/g4820/g4958/g5066/g569/g5785/g5793/g5880/g6120/g6126/g6414/g6833/g6840/g693/g6964/g6968/g7071/g7251/g7796/g7812/g7990/g8028/g8093/g9388/g9947	37
ko00073	Cutin, suberine and wax biosynthesis	6/2249	9/2471	0.73	9.94E-01	9.90E-01	g11209/g1828/g4339/g4773/g5058/g7625	6
ko00520	Amino sugar and nucleotide sugar metabolism	61/2249	74/2471	0.91	9.95E-01	9.90E-01	g10032/g10654/g10683/g1109/g11258/g1127/g11363/g11364/g11366/g11389/g11411/g11466/g1240/g1265/g1342/g1352/g1417/g1668/g2295/g2350/g2520/g2566/g2616/g2644/g2645/g2693/g2945/g3563/g3564/g3580/g3592/g3630/g3633/g3689/g3690/g4375/g4465/g4483/g4919/g4947/g5133/g5144/g5145/g5239/g5519/g554/g6525/g678/g6827/g7108/g7167/g7613/g8003/g8142/g8195/g8206/g8493/g8499/g9335/g9386/g9410	61
ko00860	Porphyrin and chlorophyll metabolism	15/2249	21/2471	0.78	9.98E-01	9.90E-01	g10822/g10990/g122/g125/g1709/g239/g4270/g440/g5617/g6088/g7206/g7271/g7767/g8228/g8245	15
ko00130	Ubiquinone and other terpenoid-quinone biosynthesis	21/2249	29/2471	0.8	9.99E-01	9.90E-01	g10/g1293/g1541/g1542/g1650/g1758/g2685/g2888/g4820/g5066/g5264/g5273/g5667/g5668/g6126/g724/g7723/g8874/g8957/g9114/g9353	21
ko00904	Diterpenoid biosynthesis	1/2249	5/2471	0.22	1.00E+00	9.90E-01	g10251	1
ko00906	Carotenoid biosynthesis	18/2249	30/2471	0.66	1.00E+00	9.90E-01	g10230/g1096/g11246/g1798/g1799/g1853/g2537/g2846/g3411/g3412/g3416/g4152/g4290/g6328/g7333/g7607/g8151/g9094	18
